# Supplementary material for: In vivo and in silico Virulence Analysis of Leptospira Species Isolated From Environments and Rodents in Leptospirosis Outbreak Areas in Malaysia
Source: Front Microbiol. 2021 Nov 5;12:753328. doi: 10.3389/fmicb.2021.753328 (PMC8602918; doi:10.3389/fmicb.2021.753328)
Supplement: Supplementary file 1 [file Table_1.XLS]

## Sheet: Table 1
Supplementary File 1 Table 1: Leptospira species used in core-SNPs phylogeny
No	Organism	Strain	Size (bp)	GC%	Accession number
1	L. borgpetersenii	HP364	3904517	40.1	NA
2	L. borgpetersenii	Piyasena	3992782	40.1	CP026672.1
3	L. borgpetersenii	R14	3908796	40	CP047504.1
4	L. borgpetersenii	R28	3887691	40	CP047332.1
5	L. borgpetersenii	R6	3821116	40	CP047372.1
6	L. borgpetersenii	R6L	3887609	40	CP047520.1
7	L. borgpetersenii	Mo4	3888971	40	CP047334.1
8	L. weilii	SC295	4111826	40.2	NA
9	L. weilii	2006001853	4370034	40.9	AFLV02000084.1
10	L. weilii	LT2116	4323312	40.5	AHOR02000083.1
11	L. weilii	2006001855	4277944	40.8	AFJM02000076.1
12	L. weilii	ICFT	4026722	42.7	AOHC02000059.1
13	L. weilii	UI 13098	4554081	40.7	AHNU02000089.1
14	L. weilii	LNT 1234	4263624	40.8	AHNC02000083.1
15	L. interrogans	HP358	4808724	35	JAFCYY000000000.1
16	L. interrogans	LepIMR 22	4723435	35.2	LUVO01000001.1
17	L. interrogans	898	4630592	35	CP043891.1
18	L. interrogans	56609	4915652	35	CP006723.1
19	L. interrogans	UP-MMC-NIID HP	4667354	35	CP011934.1
20	L. interrogans	UP-MMC-NIID LP	4667405	35	CP011931.1
21	L. interrogans	611	4755342	35	CP044513.1
22	L. interrogans	LJ178	4758488	35	CP044509.1
23	L. interrogans	FMAS_KW2	4651137	35	CP039256.1
24	L. interrogans	FDAARGOS_203	4630763	35	CP020414.2
25	L. interrogans	HL53	4742398	35	CP043041.1
26	L. kmetyi	Bejo-Iso9	4418431	44.8	AHMP02000004.1
27	L. kmetyi	LS001/16	4416922	44.8	CP033614.1
28	L. tipperaryensis	GWTS	4591888	42.4	CP015217.1
29	L. gomenensis	201800299	4284018	46.1	RQFA01000080.1
30	L. langatensis	SSW18	4089386	44.8	NZ_RQER01000004.1
31	L. semungkisensis	SSS9	3944076	42.8	NZ_RQEP01000005.1
32	L. selangorensis	SSW17	4191189	40	NZ_RQES01000005.1
33	L. fletcheri	SSW15	3733663	47.3	NZ_RQET01000004.1
34	L. congkakensis	SCS9	4003841	38.2	NZ_RQGQ01000004.1
35	L. jelokensis	L5S1	4124627	38.9	NZ_RQGR01000029.1
36	L. perdikensis	HP2	4001979	38.5	NZ_RQGA01000003.1
37	L. sarikeiensis	201702455	4373171	40.3	RQGF01000028.1
38	L. andrefontaineae	201800301	4281887	39.9	RQEY01000005.1
39	L. dzoumogneensis	201601113	4118320	41	RQHS01000005.1
40	L. koniambonensis	201800265	4319728	39	RQFY01000004.1
41	L. ilyithenensis	201400974	4211893	40.5	RQHV01000049.1
42	L. kemamanensis	201702454	3769371	38.9	RQGG01000032.1
43	L. bouyouniensis	201601297	4100043	37.1	RQHL01000019.1
44	L. ellinghausenii	E18	4193578	37.3	BFAZ01000001.1
45	L. bandrabouensis	201601111	4027579	37.8	RQHT01000008.1
46	L. bourretii	201800280	4235722	38.2	RQFM01000022.1
47	L. kanakyensis	201800292	4138228	38.4	RQFG01000005.1
48	L. montravelensis	201800279	4083426	37.4	RQFN01000024.1
49	L. mtsangambouensis	201601298	4083871	38.2	RQHK01000010.1
50	L. noumeaensis	201800287	4108400	38.3	RQFK01000026.1
51	L. ryugenii	YH101	3951395	39.9	BFBB01000001.1
52	L. fluminis	SCS5	3746420	47.7	NZ_RQEV01000003.1

## Sheet: Table 2
Supplementary File 1 Table 2: Leptospira species used in pan-genome analysis
No	Species	Group
1	L. borgpetersenii strain HP364	Pathogenic
2	L. weilii strain SC295	Pathogenic
3	L. interrogans strain HP358	Pathogenic
4	L. putramalaysiae strain SSW20	Pathogenic
5	L. tipperaryensis strain GWTS CP015217	Pathogenic
6	L. dzianenesis strain 201601115	Pathogenic
7	L. gomenensis strain 201800299	Pathogenic
8	L. koniambonensis strain 201800265	Intermediate
9	L. selangorensis strain SSW17	Intermediate
10	L. semungkisensis strain SSS9	Intermediate
11	L. dzoumogneensis strain 201601113	Intermediate
12	L. sarikeiensis strain 201702455	Intermediate
13	L. langatensis strain SW18	Intermediate
14	L. fletcheri strain SSW15	Intermediate
15	L. andrefontaineae strain 201800301	Intermediate
16	L. fluminis strain SCS5	Intermediate
17	L. ellinghausenii strain E18	Saprophyte
18	L. ryugenii strain YH101	Saprophyte
19	L. congkakensis strain SCS9	Saprophyte
20	L. jelokensis strain L5S1	Saprophyte
21	L. perdikensis strain HP2	Saprophyte
22	L. kanakyensis strain 201800292	Saprophyte
23	L. noumeaensis strain 201800287	Saprophyte
24	L. bourretii strain 201800280	Saprophyte
25	L. montravelensis strain 201800279	Saprophyte
26	L. kemamanensis strain 201702454	Saprophyte
27	L. mtsangambouensis strain 201601298	Saprophyte
28	L. bouyouniensis strain 201601297	Saprophyte
29	L. bandrabouensis strain 201601111	Saprophyte
30	L. ilyithenensis strain 201400974	Saprophyte
