# Supplementary material for: In vivo and in silico Virulence Analysis of Leptospira Species Isolated From Environments and Rodents in Leptospirosis Outbreak Areas in Malaysia
Source: Front Microbiol. 2021 Nov 5;12:753328. doi: 10.3389/fmicb.2021.753328 (PMC8602918; doi:10.3389/fmicb.2021.753328)
Supplement: Supplementary file 2 [file Table_2.XLS]

## Sheet: Table 1
Supplementary File 2 Table 1: RAST annotation Leptospira species
Subsystem feature	L. borgpeterseniistrain HP364	L. weilii strain SC295	L. interrogans strain HP358
Cofactors, Vitamins, Prosthetic Groups, Pigments	117	99	119
Cell Wall and Capsule	24	19	21
Virulence, Disease and Defense	20	18	18
Potassium metabolism	0	5	5
Photosynthesis	0	0	0
Miscellaneous	13	13	12
Phages, Prophages, Transposable elements, Plasmids	0	2	1
Membrane Transport	8	6	21
Iron acquisition and metabolism	1	1	1
RNA Metabolism	27	28	28
Nucleosides and Nucleotides	32	32	34
Protein Metabolism	121	108	100
Cell Division and Cell Cycle	4	4	4
Motility and Chemotaxis	72	72	73
Regulation and Cell signaling	27	34	34
Secondary Metabolism	4	4	4
DNA Metabolism	54	53	58
Fatty Acids, Lipids, and Isoprenoids	33	32	31
Nitrogen Metabolism	6	7	7
Dormancy and Sporulation	2	2	2
Respiration	60	60	54
Stress Response	53	53	54
Metabolism of Aromatic Compounds	3	3	5
Amino Acids and Derivatives	172	161	163
Sulfur Metabolism	5	5	6
Phosphorus Metabolism	12	11	11
Carbohydrates	76	71	64
Total	946	903	930
