# Supplementary material for: In vivo and in silico Virulence Analysis of Leptospira Species Isolated From Environments and Rodents in Leptospirosis Outbreak Areas in Malaysia
Source: Front Microbiol. 2021 Nov 5;12:753328. doi: 10.3389/fmicb.2021.753328 (PMC8602918; doi:10.3389/fmicb.2021.753328)
Supplement: Supplementary file 3 [file Table_3.XLSX]

## Sheet: Table 1
Supplemetary File 3 Table 1: Pan-genome analysis for all 30 Leptospira strains
Genes	L. ellinghausenii strain E18	L. ryugenii strain YH101	L. tipperaryensis strain GWTS	L. fluminis strain SCS5	L. jelokensis strain L5S1	L. putramalaysiae strain SSW20	L. semungkisensis strain SSS9	L. langatensis strain SSW18	L. selangorensis strain SSW17	L. fletcheri strain SSW15	L. andrefontaineae strain 201800301	L. gomenensis strain 201800299	L. kanakyensis strain 201800292	L. noumeaensis strain 201800287	L. bourretii strain 201800280	L. montravelensis strain 201800269	L. koniamboensis strain 2018008265	L. perdikensis strain HP2	L. sarikeiensis strain 201702466	L. kemamanensis strain 201702454	L. congkakensis strain SCS9	L. mtsangambouensis strain 201601298	L. bouyouniensis strain 201601297	L. dzianensis strain 201601115	L. dzoumogneensis strain 201601113	L. bandrabouensis strain 201601111	L. ilyithenensis strain 201400974	L. borgpetersenii strain HP364	L. weilii strain SC295	L. interrogans strain HP358
aacA4	0	0	0	0	0	0	0	0	0	0	0	0	0	0	0	0	1	0	0	0	0	0	0	0	0	0	0	0	0	0
aacC1	0	0	0	0	0	0	0	0	0	0	0	0	0	0	0	0	0	0	0	0	1	0	0	0	0	0	0	0	0	0
aas	0	0	0	0	0	0	0	0	0	0	0	0	0	0	0	0	0	1	0	0	0	0	0	0	0	0	0	0	0	0
aat	0	0	0	0	0	0	0	0	1	0	1	0	0	0	0	0	1	0	0	0	0	0	0	0	1	0	0	0	0	0
accA	0	0	0	0	0	0	0	0	0	1	0	0	0	0	0	0	0	0	0	0	0	0	0	0	0	0	0	0	0	0
accA1	0	0	0	0	0	0	0	0	1	0	1	0	0	0	0	0	1	0	0	0	0	0	0	0	1	0	0	0	0	0
acdA_1	0	0	1	0	0	1	0	0	0	0	0	0	0	0	0	0	0	0	0	0	0	0	0	1	0	0	0	0	0	1
acdA_2	1	0	0	0	1	0	0	0	0	0	0	0	1	1	1	1	0	1	0	1	1	1	1	0	0	1	0	0	0	0
acdA_3	0	0	0	1	0	0	0	0	0	1	0	0	0	0	0	0	0	0	0	0	0	0	0	0	0	0	0	0	0	0
acdA_4	0	0	0	0	0	0	0	0	0	1	0	0	0	0	0	0	0	0	0	0	0	0	0	0	0	0	0	0	0	0
aceF	0	0	0	0	0	0	0	0	0	0	0	0	0	0	0	0	0	0	0	0	0	0	0	0	0	0	1	0	0	0
acm	0	0	0	0	0	0	0	0	0	0	0	0	0	0	0	0	0	0	0	0	1	0	0	0	0	0	0	0	0	0
acnD	0	0	1	0	0	1	0	0	0	0	0	1	0	0	0	0	0	0	0	0	0	0	0	1	0	0	0	1	1	1
acnM	1	0	0	0	1	0	0	0	0	0	0	0	1	1	1	1	0	1	0	1	1	1	1	0	0	1	0	0	0	0
acoA	1	0	0	0	1	0	0	0	0	0	0	0	1	1	1	1	0	1	0	1	1	1	1	0	0	1	0	0	0	0
acoA_1	0	0	0	1	0	0	0	0	0	1	0	0	0	0	0	0	0	0	0	0	0	0	0	0	0	0	0	0	0	0
acoA_2	0	0	0	1	0	0	0	0	0	0	0	0	0	0	0	0	0	0	0	0	0	0	0	0	0	0	0	0	0	0
acoB	0	0	0	1	0	0	0	0	0	0	0	0	0	0	0	0	0	0	0	0	0	0	0	0	0	0	0	0	0	0
acoR	0	1	0	0	0	0	0	0	0	0	0	0	0	0	0	0	0	0	0	0	0	0	0	0	0	0	0	0	0	0
acpP	1	1	0	1	1	0	1	1	1	1	1	0	1	1	1	1	1	1	1	1	1	1	1	0	1	1	0	0	0	0
acpP_1	0	0	0	1	0	0	0	0	0	0	0	0	0	0	0	0	0	0	0	0	0	0	0	0	0	0	0	0	0	0
acpS	0	0	0	0	0	0	0	0	0	0	0	0	1	1	1	1	0	1	0	0	1	1	0	0	0	1	0	0	0	0
acpS_1	0	0	0	0	0	0	0	0	1	0	1	0	0	0	0	0	1	0	0	0	0	0	0	0	1	0	0	0	0	0
acpS_2	0	0	0	0	0	0	0	0	1	0	1	0	0	0	0	0	1	0	1	0	0	0	0	0	1	0	0	0	0	0
acr1	0	0	0	0	0	0	0	0	0	0	0	0	1	1	0	0	0	0	0	0	1	0	0	0	0	0	0	0	0	0
acr1_1	0	0	0	0	0	0	0	0	0	0	0	0	0	0	0	0	0	1	0	0	0	0	0	0	0	0	0	0	0	0
acr1_2	0	0	0	0	0	0	0	0	0	0	0	0	0	1	0	0	0	1	0	0	1	0	0	0	0	0	0	0	0	0
acr3	0	0	0	0	0	0	0	0	0	0	0	0	0	0	1	1	0	0	0	0	0	1	0	0	0	0	0	0	0	0
acrC	0	0	1	0	0	1	0	0	0	0	0	0	0	0	0	0	0	0	0	0	0	0	0	1	0	0	0	0	0	0
acrF	0	0	0	0	0	0	0	0	0	0	0	0	1	1	1	1	0	1	0	0	1	1	0	0	0	1	0	0	0	0
acrF_1	0	0	0	0	0	0	0	0	0	0	1	0	0	0	0	0	0	0	0	0	0	0	0	0	0	0	0	0	0	0
acs	0	0	0	0	0	0	1	0	0	0	0	0	0	0	0	0	0	0	0	0	0	0	0	0	0	0	0	0	0	0
acs_1	0	0	0	0	0	0	0	0	0	0	0	0	0	0	0	1	0	0	0	0	0	0	0	0	0	0	0	0	0	0
acs_2	0	0	0	0	0	0	0	0	0	0	0	0	0	0	1	0	0	0	0	0	0	1	0	0	0	0	0	0	0	0
acsA	0	0	0	0	0	0	0	0	0	0	0	0	1	1	1	1	0	1	0	0	1	1	0	0	0	1	0	0	0	0
acsA_1	0	0	0	1	0	0	0	0	0	1	0	0	0	0	0	0	0	0	0	0	0	0	0	0	0	0	0	0	0	0
acsA_2	1	0	0	0	1	0	0	0	0	0	0	0	0	0	0	0	0	0	0	1	0	0	1	0	0	0	0	0	0	0
act	0	0	0	0	0	0	0	0	0	0	0	0	0	0	0	0	0	0	0	0	0	0	0	0	0	0	1	0	0	0
actIII	0	0	0	0	0	0	0	0	0	0	0	0	0	0	0	0	0	0	0	0	0	0	0	0	0	0	0	0	1	0
actP	0	0	0	0	0	0	0	0	1	0	1	0	0	0	0	0	1	0	0	0	0	0	0	0	1	0	0	0	0	0
acuC	0	0	0	0	0	0	0	0	1	0	1	0	0	0	0	0	1	0	0	0	0	0	0	0	1	0	0	0	0	0
acuI	0	0	1	0	0	1	0	0	0	0	0	0	0	0	0	0	0	0	0	0	0	0	0	0	0	0	0	0	0	0
acuR	0	0	0	1	0	0	0	0	0	0	0	0	0	0	0	0	0	0	0	0	0	0	0	0	0	0	0	0	0	0
acyII	1	0	0	0	0	0	0	0	0	0	0	0	0	0	0	0	0	0	0	0	0	0	0	0	0	0	0	0	0	0
acyP	1	0	0	0	1	0	0	0	0	0	0	0	1	1	1	1	0	1	0	1	1	1	1	0	0	1	0	0	0	0
ada	0	0	0	0	0	0	0	0	1	0	1	0	0	0	0	0	1	0	0	0	0	0	0	0	1	0	0	0	0	0
add	0	0	0	0	0	0	0	0	0	0	0	0	0	0	1	1	0	0	0	0	0	1	0	0	0	1	0	0	0	0
addA	0	0	0	0	0	0	0	0	0	0	0	0	0	0	0	0	0	0	0	0	0	0	0	0	0	0	1	0	0	0
ade	0	0	0	0	0	0	0	1	0	0	0	0	0	0	0	0	0	0	0	0	0	0	0	0	0	0	0	0	0	0
adh	0	0	0	0	0	0	0	0	0	0	0	0	0	0	0	0	1	0	0	0	0	0	0	0	1	0	0	0	0	0
adh1	0	0	1	0	0	1	0	0	0	0	0	1	0	0	0	0	0	0	0	0	0	0	0	1	0	0	0	1	1	0
adhB	0	0	0	0	0	0	0	0	1	0	0	0	0	0	0	0	0	0	0	0	0	0	0	0	0	0	0	0	0	0
adhB_1	0	0	0	0	0	0	0	0	0	0	0	1	0	0	0	0	0	0	0	0	0	0	0	0	0	0	0	0	0	0
adhB_2	0	0	0	0	0	0	0	0	0	0	0	1	0	0	0	0	0	0	0	0	0	0	0	0	0	0	0	0	0	0
adhc1	0	0	0	0	0	0	0	0	1	0	0	0	0	0	0	0	1	0	0	0	0	0	0	0	1	0	0	0	0	0
adhc1_1	0	0	0	0	0	0	0	0	0	0	0	0	0	0	0	0	0	0	0	0	0	0	0	0	0	0	1	0	0	0
adhc1_2	0	0	0	0	0	0	0	0	0	0	0	0	0	0	0	0	0	0	1	0	0	0	0	0	0	0	0	0	0	0
adhR	0	0	0	0	0	0	0	0	0	1	0	0	0	0	0	0	0	0	0	0	0	0	0	0	0	0	0	0	0	0
adhT	0	0	0	0	0	0	0	0	0	0	0	0	1	1	1	1	0	0	0	0	1	1	0	0	0	1	0	0	0	0
adhT_1	0	0	0	0	0	0	0	0	0	0	0	0	1	1	1	1	0	1	0	0	1	1	0	0	0	1	0	0	0	0
adhT_2	0	0	0	0	0	0	0	0	1	0	1	0	0	0	0	0	1	0	0	0	0	0	0	0	1	0	0	0	0	0
adiA	1	0	0	0	1	0	0	0	0	0	0	0	1	1	1	1	0	1	0	1	1	1	1	0	0	1	0	0	0	0
adk	1	0	0	0	1	0	0	0	0	0	0	0	1	1	1	1	0	1	0	1	1	1	1	0	0	1	0	0	0	0
aer	0	0	0	0	0	1	0	0	0	0	0	0	0	0	0	0	0	0	0	0	0	0	0	0	0	0	0	0	0	0
aer_1	0	0	0	1	0	0	0	0	0	1	0	0	0	0	0	0	0	0	0	0	0	0	0	0	0	0	0	0	0	0
aer_2	0	0	0	1	0	0	0	0	0	1	0	0	0	0	0	0	0	0	0	0	0	0	0	0	0	0	0	0	0	0
aer_3	0	0	0	0	0	0	0	1	0	0	0	0	0	0	0	0	0	0	0	0	0	0	0	0	0	0	0	0	0	0
aes	0	0	0	0	0	0	0	0	0	1	0	0	0	0	0	0	0	0	0	0	0	0	0	0	0	0	0	0	0	0
aes_1	0	0	0	0	0	0	0	0	1	0	0	0	0	0	0	0	0	0	0	0	0	0	0	0	0	0	0	0	0	0
aes_2	0	0	0	0	0	0	1	0	0	0	0	0	0	0	0	0	0	0	0	0	0	0	0	0	0	0	0	0	0	0
aftB	0	0	0	0	0	0	0	0	1	0	0	0	0	0	0	0	0	0	0	0	0	0	0	0	0	0	0	0	0	0
aguA	0	1	0	0	0	0	0	0	0	0	0	0	0	0	0	0	0	0	0	0	0	0	0	0	0	0	0	0	0	0
ahcY	1	0	0	0	1	0	0	0	0	0	0	0	1	1	1	1	0	1	0	1	1	1	1	0	0	1	0	0	0	0
ahpC	0	0	0	0	0	0	1	1	1	0	1	0	0	0	0	0	1	0	1	0	0	0	0	0	1	0	0	0	0	0
ahpC_1	1	0	0	0	1	0	0	0	0	0	0	0	1	1	1	1	0	1	0	1	1	1	1	0	0	1	0	0	0	0
ahpC_2	0	1	0	0	0	0	0	0	0	0	0	0	0	0	0	0	0	0	0	0	0	0	0	0	0	0	0	0	0	0
ahpD	0	0	0	0	0	0	0	0	1	0	0	0	0	0	0	0	1	0	1	0	0	0	0	0	1	0	0	0	0	0
ahpF	0	0	0	0	0	0	0	0	0	0	0	0	1	1	0	0	0	1	0	0	1	0	0	0	0	0	0	0	0	0
aidB	0	0	0	0	0	0	0	0	0	0	0	0	1	1	1	1	0	1	0	0	1	1	0	0	0	1	0	0	0	0
alaA	0	0	0	0	0	0	0	0	1	0	0	0	0	0	0	0	0	0	0	0	0	0	0	0	0	0	0	0	0	0
alaA_1	0	0	0	0	0	0	0	1	0	0	0	0	0	0	0	0	0	0	0	0	0	0	0	0	0	0	0	0	0	0
alaA_2	0	0	0	0	0	0	1	1	0	0	0	0	0	0	0	0	0	0	0	0	0	0	0	0	0	0	0	0	0	0
alaS	0	0	0	0	0	0	0	0	0	0	0	0	1	1	1	1	0	1	0	0	1	1	0	0	0	1	0	0	0	0
ald	0	0	1	0	0	0	0	0	0	0	0	0	0	0	0	0	0	0	0	0	0	0	0	0	0	0	0	0	0	0
ald1	0	1	0	0	0	0	0	0	0	0	0	0	0	0	0	0	0	0	0	0	0	0	0	0	0	0	0	0	0	0
ald2	0	0	0	0	0	1	0	0	0	0	0	0	0	0	0	0	0	0	0	0	0	0	0	0	0	0	0	0	0	0
algA	0	0	1	0	0	1	0	0	0	0	0	0	0	0	0	0	0	0	0	0	0	0	0	1	0	0	0	0	0	0
alkA	0	0	0	0	0	0	0	0	1	0	0	0	0	0	0	0	0	0	0	0	0	0	0	0	1	0	0	0	0	0
alkA_1	0	0	0	0	0	0	0	0	0	1	0	0	0	0	0	0	0	0	0	0	0	0	0	0	0	0	0	0	0	0
alkA_2	0	0	0	1	0	0	0	0	0	0	0	0	0	0	0	0	0	0	0	0	0	0	0	0	0	0	0	0	0	0
alkB	0	0	0	0	0	1	0	0	0	0	0	0	0	0	0	0	0	0	0	0	0	0	0	0	0	0	0	0	0	0
alkB2	0	0	0	0	0	0	0	0	1	0	1	0	0	0	0	0	1	0	0	0	0	0	0	0	1	0	0	0	0	0
alkF	0	0	0	0	0	1	0	0	0	0	0	0	0	0	0	0	0	0	0	0	0	0	0	0	0	0	0	0	0	0
alkH	0	0	0	0	0	0	0	0	0	0	0	0	1	1	1	1	0	0	0	0	1	1	0	0	0	1	0	0	0	0
alkJ	0	0	0	0	0	0	0	0	0	0	0	0	0	0	0	0	0	1	0	0	0	0	0	0	0	0	0	0	0	0
alr1	0	0	0	0	0	0	0	0	0	0	0	0	1	1	1	1	0	1	0	0	1	1	0	0	0	1	0	0	0	0
alx	0	0	0	0	0	0	0	0	1	0	1	0	0	0	0	0	1	0	1	0	0	0	0	0	1	0	0	0	0	0
amgK	0	0	0	1	0	0	0	0	0	1	0	0	0	0	0	0	0	0	0	0	0	0	0	0	0	0	0	0	0	0
amiD	0	0	0	0	0	1	0	0	0	0	0	0	0	0	0	0	0	0	0	0	0	0	0	0	0	0	0	0	0	0
amt	0	0	0	0	0	0	0	0	0	0	0	0	0	0	0	0	0	0	1	0	0	0	0	0	0	0	0	0	0	0
amtB	0	0	0	0	0	0	0	0	1	0	1	0	0	0	0	0	1	0	1	0	0	0	0	0	1	0	0	0	0	0
amtB_1	0	0	0	0	0	0	0	0	0	0	0	0	0	0	0	0	0	1	0	0	0	0	0	0	0	0	0	0	0	0
amtB_2	0	0	0	0	0	0	0	0	0	0	0	0	0	0	1	0	0	0	0	0	0	1	0	0	0	0	0	0	0	0
amyS	0	1	0	0	0	0	0	0	0	0	0	0	0	0	0	0	0	0	0	0	0	0	0	0	0	0	0	0	0	0
anr	0	1	0	0	0	0	0	0	0	0	0	0	0	0	0	0	0	0	0	0	0	0	0	0	0	0	0	0	0	0
aofH	0	0	0	0	0	0	0	0	0	0	0	0	0	0	0	0	0	0	0	0	0	0	0	0	0	0	0	1	0	0
apaH	0	0	0	0	0	1	0	0	0	0	0	0	0	0	0	0	0	0	0	0	0	0	0	0	0	0	0	0	0	0
apbC	1	0	0	0	1	0	0	0	0	0	0	0	1	1	1	1	0	1	0	1	1	1	1	0	0	1	0	0	0	0
appA	0	0	0	0	0	0	0	0	0	0	0	0	1	1	1	1	0	1	0	0	1	1	0	0	0	1	0	0	0	0
appA_1	0	1	0	0	0	0	0	0	0	0	0	0	0	0	0	0	0	0	0	0	0	0	0	0	0	0	0	0	0	0
appA_2	0	1	0	0	0	0	0	0	0	0	0	0	0	0	0	0	0	0	0	0	0	0	0	0	0	0	0	0	0	0
apt	1	0	0	0	1	0	0	0	0	0	0	0	1	1	1	1	0	1	0	1	1	1	1	0	0	1	0	0	0	0
araD	0	0	0	1	0	0	0	0	0	1	0	0	0	0	0	0	0	0	0	0	0	0	0	0	0	0	0	0	0	0
arcB	0	0	0	0	0	0	0	0	0	0	0	0	0	0	0	0	0	0	0	0	1	0	0	0	0	0	0	0	0	0
argA	0	0	1	0	0	0	0	0	0	0	0	0	0	0	0	0	0	0	0	0	0	0	0	0	0	0	0	0	0	0
argB	0	0	0	0	0	0	0	0	0	0	0	0	0	0	0	0	0	0	0	0	0	0	0	0	0	0	0	1	1	0
argB_1	0	0	0	0	0	0	0	0	1	0	1	0	0	0	0	0	1	0	1	0	0	0	0	0	1	0	0	0	0	0
argB_2	1	0	0	0	1	0	0	0	0	0	0	0	1	1	1	1	0	1	0	1	1	1	1	0	0	1	0	0	0	0
argC	0	0	0	0	0	0	0	0	1	0	1	0	0	0	0	0	1	0	0	0	0	0	0	0	1	0	0	0	0	0
argD	0	0	0	0	0	0	0	0	0	0	0	0	1	1	1	1	0	1	0	0	1	1	0	0	0	1	0	0	0	0
argE	0	0	0	0	0	0	0	0	0	0	0	0	1	1	0	0	0	0	0	0	1	0	0	0	0	0	0	0	0	0
argF	0	0	0	0	0	0	0	0	0	0	0	0	1	1	1	1	0	1	0	0	1	1	0	0	0	1	0	0	0	0
argG	1	0	0	0	1	0	0	0	0	0	0	0	1	1	1	1	0	1	0	1	1	1	1	0	0	1	0	0	0	0
argH	0	0	0	0	0	0	0	0	0	0	0	0	1	1	1	0	0	1	0	0	1	1	0	0	0	0	0	0	0	0
argK	0	0	0	0	0	0	0	1	0	0	0	0	0	0	0	0	0	0	0	0	0	0	0	0	0	0	0	0	0	0
argK_1	0	0	0	1	0	0	0	0	0	1	0	0	0	0	0	0	0	0	0	0	0	0	0	0	0	0	0	0	0	0
argK_2	0	0	0	0	0	0	0	0	1	0	1	0	0	0	0	0	1	0	0	0	0	0	0	0	1	0	0	0	0	0
argS	0	0	0	0	0	0	0	0	1	0	1	0	0	0	0	0	1	0	0	0	0	0	0	0	1	0	0	0	0	0
arlS	0	0	0	1	0	0	0	0	0	1	0	0	0	0	0	0	0	0	0	0	0	0	0	0	0	0	0	0	0	0
arnA	0	0	0	0	0	0	0	0	0	0	0	0	0	1	0	0	0	0	0	0	0	0	0	0	0	1	0	0	0	0
arnB	0	0	0	0	0	0	0	0	1	0	1	0	0	0	0	0	1	0	1	0	0	0	0	0	1	0	0	0	0	0
arnB_1	0	0	0	0	0	0	0	0	0	0	0	0	1	1	1	1	0	1	0	0	1	1	0	0	0	1	0	0	0	0
arnB_2	0	0	0	0	0	0	0	0	0	0	0	0	1	1	1	1	0	1	0	0	1	1	0	0	0	1	0	0	0	0
arnB_3	0	0	0	1	0	0	0	0	0	0	0	0	0	0	0	0	0	0	0	0	0	0	0	0	0	0	0	0	0	0
arnC	0	0	0	0	0	0	0	0	0	0	0	0	0	0	0	0	0	0	0	0	0	0	1	0	0	0	0	0	0	0
arnC_1	0	0	0	1	0	0	0	0	0	1	0	0	0	0	0	0	0	0	0	0	0	0	0	0	0	0	0	0	0	0
arnC_2	0	0	0	0	0	0	0	0	0	0	0	0	0	0	0	0	0	0	0	0	0	0	0	0	0	0	0	1	1	0
arnC_3	0	0	0	0	0	0	0	0	1	0	1	0	0	0	0	0	1	0	0	0	0	0	0	0	1	0	0	0	0	0
arnC_4	0	0	0	0	0	0	0	1	0	0	0	0	0	0	0	0	0	0	0	0	0	0	0	0	0	0	0	0	0	0
arnE	0	0	0	0	0	0	0	0	0	0	0	0	1	1	1	1	0	1	0	0	1	1	0	0	0	1	0	0	0	0
arnF	0	0	0	0	0	0	0	0	0	0	0	0	0	0	1	0	0	0	0	0	0	1	0	0	0	0	0	0	0	0
arnT	0	0	0	0	0	0	0	0	0	0	0	0	0	0	0	0	0	0	0	0	0	0	0	0	0	0	0	1	0	0
arnT_1	0	0	0	0	0	0	0	0	0	0	0	0	0	0	1	1	0	0	0	0	0	1	0	0	0	1	0	0	0	0
arnT_2	0	0	0	0	0	0	1	0	0	0	0	0	0	0	0	0	0	0	0	0	0	0	0	0	0	0	0	0	0	0
arnT_3	0	0	0	0	0	0	0	1	0	0	0	0	0	0	0	0	0	0	0	0	0	0	0	0	0	0	0	0	0	0
aroA	0	0	0	0	0	0	0	0	1	0	1	0	0	0	0	0	1	0	0	0	0	0	0	0	1	0	0	0	0	0
aroA1	0	0	1	0	0	1	0	0	0	0	0	0	0	0	0	0	0	0	0	0	0	0	0	0	0	0	0	0	0	0
aroB	0	0	0	0	0	0	0	0	1	0	1	0	0	0	0	0	1	0	0	0	0	0	0	0	1	0	0	0	0	0
aroB_1	0	0	0	0	0	0	0	0	0	0	0	0	0	0	0	0	0	1	0	0	0	0	0	0	0	0	0	0	0	0
aroB_2	0	0	1	0	0	1	0	0	0	0	0	0	0	0	0	0	0	0	0	0	0	0	0	0	0	0	0	0	0	0
aroC	0	0	0	0	0	0	0	0	0	0	0	0	1	1	1	1	0	1	0	0	1	1	0	0	0	1	0	0	0	0
aroD	0	0	0	0	0	0	0	0	0	0	0	0	1	1	1	0	0	1	0	0	1	1	0	0	0	0	0	0	0	0
aroE	0	0	0	0	0	0	0	0	0	0	1	0	0	0	0	0	1	0	0	0	0	0	0	0	1	0	0	0	0	0
aroF	0	0	1	0	0	1	0	0	0	0	0	1	0	0	0	0	0	0	0	0	0	0	0	1	0	0	0	1	1	1
aroG	0	0	0	0	0	0	0	0	0	0	0	0	1	1	1	1	0	1	0	0	1	1	0	0	0	1	0	0	0	0
aroK	0	0	0	0	0	0	0	0	1	0	1	0	0	0	0	0	1	0	0	0	0	0	0	0	1	0	0	0	0	0
aroL	0	0	0	0	0	0	0	0	0	0	0	0	0	0	1	0	0	0	0	0	0	1	0	0	0	0	0	0	0	0
arpA	0	0	0	0	0	0	0	1	0	0	0	0	0	0	0	0	0	0	0	0	0	0	0	0	0	0	0	0	0	0
arpB	0	0	0	1	0	0	0	0	0	1	0	0	0	0	0	0	0	0	0	0	0	0	0	0	0	0	0	0	0	0
arsC	0	0	0	0	0	0	0	0	1	0	1	0	0	0	0	0	1	0	0	0	0	0	0	0	1	0	0	0	0	0
arsC_2	0	0	0	0	0	0	0	0	1	0	0	0	0	0	0	0	0	0	0	0	0	0	0	0	0	0	0	0	0	0
arsH	0	0	0	0	0	0	0	0	0	0	0	0	0	0	0	0	0	0	0	0	0	0	0	0	0	0	1	0	0	0
arsM	0	0	0	0	0	1	0	0	0	0	0	0	0	0	0	0	0	0	0	0	0	0	0	0	0	0	0	0	0	0
arsR	0	0	0	0	1	0	0	0	0	0	0	0	0	0	0	0	0	0	0	0	0	0	0	0	0	0	0	0	0	0
artM	0	0	0	0	0	0	0	0	0	0	0	0	0	0	0	0	0	0	0	0	0	0	1	0	0	0	0	0	0	0
asd	1	0	0	0	1	0	0	0	0	0	0	0	1	1	1	1	0	1	0	1	1	1	1	0	0	1	0	0	0	0
asd2	0	0	0	0	0	0	0	0	1	0	1	0	0	0	0	0	1	0	1	0	0	0	0	0	1	0	0	0	0	0
aseR	0	0	0	0	0	0	0	0	0	0	0	0	1	0	0	0	0	0	0	0	0	0	0	0	0	0	0	0	0	0
asnS	0	0	0	0	0	0	0	0	1	0	1	0	0	0	0	0	1	0	0	0	0	0	0	0	1	0	0	0	0	0
aspA	0	0	0	0	0	0	0	0	0	0	0	0	1	1	0	0	0	1	0	0	1	0	0	0	0	0	0	0	0	0
aspC	0	0	0	0	0	0	0	0	0	0	0	0	1	1	1	1	0	1	0	0	1	1	0	0	0	1	0	0	0	0
aspC_1	0	0	0	0	0	0	1	0	0	0	0	0	0	0	0	0	0	0	0	0	0	0	0	0	0	0	0	0	0	0
aspC_2	0	0	0	0	0	0	0	0	0	0	0	0	0	0	0	0	0	0	0	0	0	0	0	0	1	0	0	0	0	0
aspS	1	0	0	0	1	0	0	0	0	0	0	0	1	1	1	1	0	1	0	1	1	1	1	0	0	1	0	0	0	0
atl	0	0	0	0	0	0	0	0	1	0	1	0	0	0	0	0	1	0	0	0	0	0	0	0	1	0	0	0	0	0
atoC	0	0	0	0	0	0	0	0	1	0	1	0	0	0	0	0	1	0	1	0	0	0	0	0	1	0	0	0	0	0
atoC_1	0	0	0	1	0	0	0	0	0	1	0	0	0	0	0	0	0	0	0	0	0	0	0	0	0	0	0	0	0	0
atoC_2	0	0	0	1	0	0	0	0	0	1	0	0	0	0	0	0	0	0	0	0	0	0	0	0	0	0	0	0	0	0
atpA	1	0	0	0	1	0	0	0	0	0	0	0	1	1	1	1	0	1	0	1	1	1	1	0	0	1	0	0	0	0
atpB	1	0	0	0	1	0	0	0	0	0	0	0	1	1	1	0	0	1	0	1	1	1	1	0	0	1	0	0	0	0
atpC	1	0	0	0	1	0	0	0	0	0	0	0	1	1	1	1	0	1	0	1	1	1	1	0	0	1	0	0	0	0
atpD	1	0	0	0	1	0	0	0	0	0	0	0	1	1	1	1	0	1	0	1	1	1	1	0	0	1	0	0	0	0
atpD_1	0	0	0	1	0	0	0	0	0	1	0	0	0	0	0	0	0	0	0	0	0	0	0	0	0	0	0	0	0	0
atpD_2	0	0	1	0	0	0	0	0	0	0	0	0	0	0	0	0	0	0	0	0	0	0	0	0	0	0	0	0	0	0
atpF	0	0	0	0	0	0	0	0	0	0	0	0	1	1	1	1	0	1	0	0	1	1	0	0	0	1	0	0	0	0
atpG	1	0	0	0	1	0	0	0	0	0	0	0	1	1	1	1	0	1	0	1	1	1	1	0	0	1	0	0	0	0
atpH	0	0	0	1	0	0	0	0	0	1	0	0	0	0	0	0	0	0	0	0	0	0	0	0	0	0	0	0	0	0
atpH_1	1	0	0	0	1	0	0	0	0	0	0	0	1	1	1	1	0	1	0	1	1	1	1	0	0	1	0	0	0	0
atpH_2	0	0	0	0	0	0	0	0	0	0	0	0	1	1	0	1	0	1	0	0	1	1	0	0	0	1	0	0	0	0
atsA	0	0	0	0	0	0	0	0	0	0	0	0	0	0	0	0	0	1	0	0	0	0	0	0	0	0	0	0	0	0
attM	0	0	0	0	0	0	0	0	0	0	0	0	0	0	1	0	0	0	0	0	0	0	0	0	0	1	0	0	0	0
auaG	0	1	0	0	0	0	0	0	0	0	0	0	0	0	0	0	0	0	0	0	0	0	0	0	0	0	0	0	0	0
auaH	0	0	0	0	0	0	0	1	0	0	0	0	0	0	0	0	0	0	0	0	0	0	0	0	0	0	0	0	0	0
auaH_1	0	0	0	0	0	1	0	0	0	0	0	0	0	0	0	0	0	0	0	0	0	0	0	0	0	0	0	0	0	0
auaH_2	0	0	0	0	0	1	0	0	0	0	0	0	0	0	0	0	0	0	0	0	0	0	0	0	0	0	0	0	0	0
aviRb	0	0	0	0	0	0	0	0	0	0	0	0	0	0	0	0	0	0	0	0	1	0	0	0	0	0	0	0	0	0
aviRb_1	0	0	0	0	0	0	0	0	0	0	0	0	0	0	0	1	0	0	0	0	0	0	0	0	0	0	0	0	0	0
aviRb_2	0	0	0	0	0	0	0	0	0	0	0	0	1	0	0	0	0	0	0	0	0	0	0	0	0	0	0	0	0	0
avtA	0	0	0	0	0	0	0	0	0	1	0	0	0	0	0	0	0	0	0	0	0	0	0	0	0	0	0	0	0	0
axeA	0	0	0	0	0	0	1	1	1	0	1	0	0	0	0	0	1	0	1	0	0	0	0	0	1	0	0	0	0	0
azoB	0	0	0	0	0	0	0	0	1	0	1	0	0	0	0	0	1	0	0	0	0	0	0	0	1	0	0	0	0	0
azoB_1	0	0	0	0	0	0	0	0	0	0	0	0	0	0	1	0	0	0	0	0	0	1	0	0	0	0	0	0	0	0
azoB_2	0	0	0	0	0	0	0	0	0	0	0	0	0	1	0	0	0	0	0	0	1	0	0	0	0	0	0	0	0	0
azoR	0	0	0	0	0	0	0	0	0	0	0	0	0	0	0	0	0	0	0	0	1	0	0	0	0	0	0	0	0	0
azoR_1	0	0	0	0	0	0	0	0	0	0	0	0	1	0	0	0	0	0	0	0	0	0	0	0	0	0	0	0	0	0
azoR_2	0	0	0	0	0	0	0	0	0	0	0	0	1	0	0	0	0	0	0	0	0	0	0	0	0	0	0	0	0	0
azr	0	0	0	0	0	0	0	0	1	0	1	0	0	0	0	0	1	0	0	0	0	0	0	0	1	0	0	0	0	0
bacA	0	0	0	0	0	0	0	0	0	0	0	0	0	0	0	0	0	0	0	0	1	0	0	0	0	0	0	0	0	0
bacC	0	0	0	0	0	1	0	0	0	0	0	0	0	0	0	0	0	0	0	0	0	0	0	0	0	0	0	0	0	0
baiA	0	0	0	0	0	0	1	0	0	0	0	0	0	0	0	0	0	0	0	0	0	0	0	0	0	0	0	0	0	0
bamA	0	0	0	0	0	0	0	0	0	0	0	0	1	1	1	1	0	1	0	0	1	1	0	0	0	1	0	0	0	0
bamB	0	0	0	0	0	0	0	0	0	0	0	0	0	1	0	0	0	0	0	0	0	0	0	0	0	0	0	0	0	0
bamD	1	0	0	0	1	0	0	0	0	0	0	0	1	1	1	1	0	1	0	1	1	1	1	0	0	1	0	0	0	0
bamHIM	0	1	0	0	0	0	0	0	0	0	0	0	0	0	0	0	0	0	0	0	1	0	0	0	0	0	0	0	0	0
bamHIR	0	0	0	0	0	0	0	0	0	0	0	0	0	0	0	0	0	0	0	0	1	0	0	0	0	0	0	0	0	0
barA	0	0	0	0	1	0	0	0	0	0	0	0	0	0	0	0	0	0	0	0	0	0	0	0	0	0	0	0	0	0
bcd	0	0	0	0	0	0	0	0	0	0	0	0	1	1	1	1	0	1	0	0	1	1	0	0	0	1	0	0	0	0
bcd_1	0	1	0	0	0	0	0	0	0	0	0	0	0	0	0	0	0	0	0	0	0	0	0	0	0	0	0	0	0	0
bcd_2	0	0	0	0	0	0	1	1	0	0	0	0	0	0	0	0	0	0	0	0	0	0	0	0	0	0	0	0	0	0
bcp	1	0	0	0	1	0	0	0	0	0	0	0	1	1	1	1	0	1	0	1	1	1	1	0	0	1	0	0	0	0
bcp_1	0	0	0	0	0	0	0	0	1	0	1	0	0	0	0	0	1	0	1	0	0	0	0	0	1	0	0	0	0	0
bcp_2	0	0	0	0	0	0	0	0	1	0	1	0	0	0	0	0	1	0	0	0	0	0	0	0	1	0	0	0	0	0
bcpA	0	0	0	0	0	0	0	0	0	0	0	0	0	0	0	0	0	0	0	0	0	0	0	0	0	0	1	0	0	0
bcr	0	0	0	0	0	0	0	0	1	0	1	0	0	0	0	0	1	0	0	0	0	0	0	0	1	0	0	0	0	0
bdhA	0	0	0	0	0	0	0	0	1	0	1	0	0	0	0	0	1	0	0	0	0	0	0	0	1	0	0	0	0	0
benM	0	0	0	0	0	1	0	0	0	0	0	0	0	0	0	0	0	0	0	0	0	0	0	0	0	0	0	0	0	0
bepA_1	0	0	0	0	0	0	0	0	1	0	1	0	0	0	0	0	1	0	0	0	0	0	0	0	1	0	0	0	0	0
bepA_10	0	0	0	0	0	0	0	0	0	0	0	0	0	0	0	0	0	0	0	0	0	0	0	1	0	0	0	0	0	0
bepA_2	0	0	1	0	0	1	0	0	0	0	0	0	0	0	0	0	0	0	0	0	0	0	0	0	0	0	0	0	0	0
bepA_3	0	0	0	0	0	0	0	0	1	0	1	0	0	0	0	0	1	0	1	0	0	0	0	0	1	0	0	0	0	0
bepA_4	0	0	0	0	0	0	0	0	1	0	1	0	0	0	0	0	1	0	0	0	0	0	0	0	1	0	0	0	0	0
bepA_5	1	0	0	0	1	0	0	0	0	0	0	0	1	1	1	1	0	1	0	1	1	1	1	0	0	1	0	0	0	0
bepA_6	0	0	0	1	0	0	0	0	0	1	0	0	0	0	0	0	0	0	0	0	0	0	0	0	0	0	0	0	0	0
bepA_7	1	0	0	0	1	0	0	0	0	0	0	0	1	1	1	1	0	1	0	1	1	1	1	0	0	1	0	0	0	0
bepA_8	0	0	0	0	0	0	0	0	0	0	0	0	1	1	0	0	0	1	0	0	1	0	0	0	0	0	0	0	0	0
bepA_9	0	0	0	0	0	0	1	0	0	0	0	0	0	0	0	0	0	0	0	0	0	0	0	0	0	0	0	0	0	0
bepD	0	0	0	0	1	0	0	0	0	0	0	0	0	0	0	0	0	0	0	0	0	0	0	0	0	0	0	0	0	0
bepE	0	0	0	0	0	0	0	0	0	0	0	0	1	1	0	1	0	1	0	0	1	1	0	0	0	1	0	0	0	0
bepE_1	0	0	0	0	0	0	0	0	0	0	0	1	0	0	0	0	0	0	0	0	0	0	0	0	0	0	0	0	0	0
bepE_2	0	0	0	0	0	0	0	0	0	0	0	1	0	0	0	0	0	0	0	0	0	0	0	0	0	0	0	0	0	0
betA	1	0	0	0	0	0	0	0	0	0	0	0	0	1	0	1	0	0	0	0	0	0	0	0	0	1	0	0	0	0
betB	0	0	0	0	0	1	0	0	0	0	0	0	0	0	0	0	0	0	0	0	0	0	0	0	0	0	0	0	0	0
betI	0	0	0	0	0	0	0	0	0	0	0	0	0	0	0	0	0	0	0	0	1	0	0	0	0	0	0	0	0	0
betI_1	0	0	0	0	0	0	0	0	1	0	1	0	0	0	0	0	1	0	1	0	0	0	0	0	1	0	0	0	0	0
betI_2	0	0	0	0	0	0	1	1	1	0	1	0	0	0	0	0	1	0	1	0	0	0	0	0	1	0	0	0	0	0
betI_3	0	0	0	0	0	0	1	1	1	0	1	0	0	0	0	0	1	0	1	0	0	0	0	0	1	0	0	0	0	0
betI_4	0	0	0	0	0	0	0	0	1	0	1	0	0	0	0	0	1	0	0	0	0	0	0	0	1	0	0	0	0	0
betI_5	0	0	0	0	0	0	0	0	0	0	0	0	0	0	0	0	0	0	1	0	0	0	0	0	0	0	0	0	0	0
betI_6	0	0	0	0	0	0	0	0	0	0	0	0	0	0	0	0	0	0	1	0	0	0	0	0	0	0	0	0	0	0
bfmBAB	1	0	0	0	1	0	0	0	0	0	0	0	1	1	1	1	0	1	0	1	1	1	1	0	0	1	0	0	0	0
bfr	0	0	1	0	0	1	0	0	0	0	0	1	0	0	0	0	0	0	0	0	0	0	0	1	0	0	0	1	1	1
bgaA	0	0	0	0	0	0	0	0	0	0	0	0	1	1	0	0	0	1	0	0	1	0	0	0	0	0	0	0	0	0
bglA	0	0	0	0	0	0	0	0	1	0	1	0	0	0	0	0	1	0	0	0	0	0	0	0	0	0	0	0	0	0
bioA	0	0	0	0	0	0	0	0	1	0	1	0	0	0	0	0	1	0	0	0	0	0	0	0	1	0	0	0	0	0
bioB	0	0	0	0	0	0	0	0	0	0	0	0	1	1	1	1	0	1	0	0	1	1	0	0	0	1	0	0	0	0
bioD	0	0	0	0	0	0	0	0	1	0	1	0	0	0	0	0	1	0	0	0	0	0	0	0	1	0	0	0	0	0
bioD1	0	0	0	0	0	0	0	0	0	0	0	0	0	0	0	0	0	0	0	0	0	0	0	0	0	0	0	1	1	0
bioF	0	0	0	0	0	0	0	0	1	0	0	0	0	0	0	0	0	0	0	0	0	0	0	0	0	0	0	0	0	0
bioH	0	0	0	0	0	0	0	0	0	0	0	0	0	0	0	0	0	0	0	0	0	0	0	0	0	0	1	0	0	0
birA	0	0	0	0	0	0	0	0	1	0	1	0	0	0	0	0	1	0	0	0	0	0	0	0	1	0	0	0	0	0
bktB	0	0	0	0	0	0	0	0	0	0	0	0	0	0	0	0	0	0	0	0	0	0	0	0	0	0	1	0	0	0
bla	0	0	0	0	0	1	0	0	0	0	0	0	0	0	0	0	0	0	0	0	0	0	0	0	0	0	0	0	0	0
blaR1	0	0	0	0	0	0	0	0	0	0	0	1	0	0	0	0	0	0	0	0	0	0	0	0	0	0	0	0	0	0
blc	0	1	0	0	0	0	0	0	0	0	0	0	0	0	0	0	0	0	0	0	0	0	0	0	0	0	0	0	0	0
ble	0	0	0	0	0	0	0	0	0	0	0	0	0	0	0	0	0	1	0	0	0	0	0	0	0	0	0	0	0	0
blh	0	0	0	0	0	0	0	0	0	0	0	0	0	0	1	0	0	0	0	0	0	1	0	0	0	0	0	0	0	0
blm	0	0	0	0	0	0	0	0	0	0	0	0	0	0	0	0	0	1	0	0	0	0	0	0	0	0	0	0	0	0
bluF	0	0	0	0	0	0	0	0	0	0	0	0	0	0	1	0	0	0	0	0	0	1	0	0	0	0	0	0	0	0
bm3R1	0	0	0	0	0	0	0	0	1	0	1	0	0	0	0	0	1	0	0	0	0	0	0	0	1	0	0	0	0	0
bm3R1_1	0	0	0	0	0	0	0	0	0	1	0	0	0	0	0	0	0	0	0	0	0	0	0	0	0	0	0	0	0	0
bm3R1_2	0	0	0	1	0	0	0	0	0	1	0	0	0	0	0	0	0	0	0	0	0	0	0	0	0	0	0	0	0	0
bmrA	0	0	0	0	0	0	0	0	0	0	0	0	1	1	1	1	0	0	0	0	1	1	0	0	0	1	0	0	0	0
bnzC	0	0	1	0	0	1	0	0	0	0	0	0	0	0	0	0	0	0	0	0	0	0	0	1	0	0	0	1	1	1
bolA	0	0	0	0	0	0	0	0	1	0	1	0	0	0	0	0	1	0	0	0	0	0	0	0	1	0	0	0	0	0
bolA_1	1	0	0	0	1	0	0	0	0	0	0	0	0	0	0	0	0	0	0	1	0	0	0	0	0	0	0	0	0	0
bolA_2	0	0	1	0	0	1	0	0	0	0	0	0	0	0	0	0	0	0	0	0	0	0	0	1	0	0	0	1	1	1
bphC	0	0	0	1	0	0	0	0	0	0	0	0	0	0	0	0	0	0	0	0	0	0	0	0	0	0	0	0	0	0
bphD	0	0	0	0	0	0	0	0	1	0	1	0	0	0	0	0	1	0	0	0	0	0	0	0	0	0	0	0	0	0
bpt	0	0	0	0	0	0	0	0	0	1	0	0	0	0	0	0	0	0	0	0	0	0	0	0	0	0	0	0	0	0
bsaA	0	0	0	0	0	0	0	0	0	0	0	0	1	1	1	0	0	1	0	0	1	1	0	0	0	0	0	0	0	0
bshA	0	0	0	0	0	0	1	0	0	0	0	0	0	0	0	0	0	0	0	0	0	0	0	0	0	0	0	0	0	0
bshB1	0	0	0	0	0	0	0	0	0	0	0	0	1	0	0	0	0	0	0	0	0	0	0	0	0	0	0	0	0	0
bshB1_1	1	0	0	0	0	0	0	0	0	0	0	0	0	1	0	1	0	0	0	0	0	0	0	0	0	1	0	0	0	0
bshB1_2	0	0	0	0	0	0	0	0	0	0	0	0	0	1	0	1	0	0	0	0	0	0	0	0	0	1	0	0	0	0
btr	0	0	0	0	0	0	0	0	0	0	0	0	0	0	1	1	0	0	0	0	0	1	0	0	0	0	0	0	0	0
btrK	0	0	0	0	0	0	0	0	0	1	0	0	0	0	0	0	0	0	0	0	0	0	0	0	0	0	0	0	0	0
btrV	0	0	0	0	0	0	1	1	1	0	1	0	0	0	0	0	1	0	1	0	0	0	0	0	1	0	0	0	0	0
btrV_1	0	0	0	0	0	0	0	0	0	0	0	0	1	1	1	1	0	1	0	0	1	1	0	0	0	1	0	0	0	0
btrV_2	1	1	0	0	1	0	0	0	0	0	0	0	1	1	1	1	0	1	0	1	1	1	1	0	0	1	1	0	0	0
btrV_3	0	0	0	0	0	0	0	0	0	0	0	0	0	0	0	0	0	0	0	0	0	0	0	0	0	0	1	0	0	0
btuB_1	0	0	0	0	0	0	0	0	1	0	1	0	0	0	0	0	1	0	0	0	0	0	0	0	1	0	0	0	0	0
btuB_2	0	0	0	0	0	0	0	0	1	0	1	0	0	0	0	0	1	0	0	0	0	0	0	0	1	0	0	0	0	0
btuB_3	0	0	0	0	0	0	0	0	1	0	1	0	0	0	0	0	1	0	0	0	0	0	0	0	1	0	0	0	0	0
btuB_4	0	0	0	0	0	0	0	0	0	0	0	0	1	1	0	0	0	0	0	0	0	0	0	0	0	0	0	0	0	0
btuB_5	0	0	0	0	0	1	0	0	0	0	0	0	0	0	0	0	0	0	0	0	0	0	0	0	0	0	0	0	0	0
btuC	0	0	0	0	0	0	0	0	0	0	1	0	0	0	0	0	1	0	0	0	0	0	0	0	1	0	0	0	0	0
btuD_1	0	0	0	1	0	0	0	0	0	1	0	0	0	0	0	0	0	0	0	0	0	0	0	0	0	0	0	0	0	0
btuD_10	0	0	0	0	0	0	0	0	0	0	0	0	0	0	1	0	0	0	0	0	0	0	0	0	0	0	0	0	0	0
btuD_2	0	0	0	0	0	0	0	0	1	0	1	0	0	0	0	0	1	0	0	0	0	0	0	0	1	0	0	0	0	0
btuD_3	0	0	0	0	0	0	0	0	1	0	1	0	0	0	0	0	1	0	0	0	0	0	0	0	1	0	0	0	0	0
btuD_4	0	0	0	0	0	0	0	0	1	0	1	0	0	0	0	0	1	0	0	0	0	0	0	0	1	0	0	0	0	0
btuD_5	0	0	0	0	0	0	0	0	0	0	0	0	1	1	0	0	0	0	0	0	1	0	0	0	0	0	0	0	0	0
btuD_6	0	0	0	0	0	0	0	0	0	0	0	0	0	0	0	0	0	1	0	0	0	0	0	0	0	0	0	0	0	0
btuD_7	0	0	0	0	0	0	0	0	0	0	0	0	0	0	0	0	0	0	0	0	1	0	0	0	0	0	0	0	0	0
btuD_8	0	0	0	0	0	0	0	0	0	0	0	0	0	0	0	0	0	0	0	0	0	0	0	0	0	0	1	0	0	0
btuD_9	0	0	0	0	0	0	0	0	0	0	0	0	0	0	0	0	0	0	0	0	1	0	0	0	0	0	0	0	0	0
btuE	0	0	0	0	0	0	0	0	0	0	0	0	0	0	0	0	0	0	0	0	0	0	0	1	0	0	0	0	0	0
btuF	0	0	0	0	0	0	0	0	1	0	1	0	0	0	0	0	1	0	0	0	0	0	0	0	1	0	0	0	0	0
btuR	0	0	0	0	0	0	0	0	0	0	0	0	0	0	0	0	0	0	0	0	0	0	0	0	0	0	0	0	0	1
butA	0	0	0	0	0	0	0	0	0	0	0	0	0	0	0	0	0	0	0	0	0	0	0	0	0	0	0	0	0	1
caiA_1	0	0	0	1	0	0	0	0	0	1	0	0	0	0	0	0	0	0	0	0	0	0	0	0	0	0	0	0	0	0
caiA_2	0	0	0	0	0	0	0	0	1	0	1	0	0	0	0	0	1	0	1	0	0	0	0	0	1	0	0	0	0	0
caiA_3	1	0	0	0	1	0	0	0	0	0	0	0	1	1	1	1	0	1	0	1	1	1	1	0	0	1	0	0	0	0
caiA_4	0	0	0	0	0	0	0	0	0	0	0	0	1	1	1	1	0	1	0	0	1	1	0	0	0	1	0	0	0	0
caiA_5	0	0	0	0	0	0	0	0	1	0	1	0	0	0	0	0	1	0	0	0	0	0	0	0	1	0	0	0	0	0
caiA_6	0	0	0	0	0	0	0	0	1	0	1	0	0	0	0	0	1	0	0	0	0	0	0	0	1	0	0	0	0	0
caiD	0	0	0	0	0	0	0	0	0	0	0	0	0	0	0	0	0	0	0	0	0	0	0	0	0	0	0	1	1	0
caiD_1	0	0	0	0	0	0	0	0	0	0	0	0	0	0	0	0	0	0	0	0	0	0	0	0	0	0	0	0	0	1
caiD_2	0	0	0	0	0	0	0	0	0	0	0	0	0	0	0	0	0	0	0	0	0	0	0	0	0	0	0	0	0	1
caiE	0	0	0	0	0	0	0	0	1	0	1	0	0	0	0	0	1	0	1	0	0	0	0	0	1	0	0	0	0	0
capA	0	0	0	0	0	0	0	0	1	0	1	0	0	0	0	0	1	0	0	0	0	0	0	0	1	0	0	0	0	0
capA_1	0	0	0	1	0	0	0	0	0	1	0	0	0	0	0	0	0	0	0	0	0	0	0	0	0	0	0	0	0	0
capA_2	0	0	0	1	0	0	0	0	0	1	0	0	0	0	0	0	0	0	0	0	0	0	0	0	0	0	0	0	0	0
capB	0	0	0	0	0	0	0	0	0	0	0	0	0	0	0	0	0	1	0	0	0	0	0	0	0	0	0	0	0	0
capC	0	0	0	0	0	0	0	0	0	0	0	0	0	0	1	1	0	1	0	0	0	1	0	0	0	1	0	0	0	0
capD	1	0	0	0	0	0	0	0	0	0	0	0	0	1	0	1	0	0	0	0	0	0	0	0	0	1	0	0	0	0
carA	1	0	0	0	1	0	0	0	0	0	0	0	1	1	1	1	0	1	0	1	1	1	1	0	0	1	0	0	0	0
carB	1	0	0	0	1	0	0	0	0	0	0	0	1	1	1	1	0	1	0	1	1	1	1	0	0	1	0	0	0	0
carC	1	0	0	0	1	0	0	0	0	0	0	0	1	1	1	1	0	1	0	1	1	1	1	0	0	1	0	0	0	0
carC_2	0	0	0	0	0	0	0	0	0	0	1	0	0	0	0	0	0	0	0	0	0	0	0	0	0	0	0	0	0	0
carD	1	0	0	0	1	0	0	0	0	0	0	0	1	1	1	1	0	1	0	1	1	1	1	0	0	1	0	0	0	0
cas1	0	0	0	0	0	0	0	0	0	0	0	0	0	0	0	0	0	0	0	0	0	0	0	0	0	0	1	0	0	0
cas1-1	0	0	0	0	0	0	0	0	0	1	0	0	0	0	0	0	0	0	0	0	0	0	0	0	0	0	0	0	0	0
cas2	0	0	0	0	0	0	0	0	0	0	0	0	0	0	0	0	0	0	0	0	0	0	0	0	0	0	0	0	0	1
cas2-1	0	0	0	0	0	0	0	0	0	1	0	0	0	0	0	0	0	0	0	0	0	0	0	0	0	0	0	0	0	0
cas3	0	0	0	0	0	0	0	0	0	0	0	0	0	0	0	0	0	0	0	0	0	0	0	0	0	0	0	0	0	1
cas4	0	0	0	0	0	0	0	0	0	1	0	0	0	0	0	0	0	0	0	0	0	0	0	0	0	0	0	0	0	0
cas4-cas1	0	0	0	0	0	0	0	0	0	0	0	0	0	0	0	0	0	0	0	0	0	0	0	0	0	0	0	0	0	1
cas5d	0	0	0	0	0	0	0	0	0	0	0	0	0	0	0	0	0	0	0	0	0	0	0	0	0	0	0	0	0	1
cas6	0	0	0	0	0	0	0	0	0	0	0	0	0	0	0	0	0	0	0	0	0	0	0	0	0	0	0	0	0	1
casA	0	0	0	0	0	0	0	0	0	0	0	0	0	0	0	0	0	0	0	0	0	0	0	0	0	0	0	1	0	0
casC	0	0	0	0	0	0	0	0	0	0	0	0	0	0	0	0	0	0	0	0	0	0	0	0	0	0	0	1	0	0
cat	0	0	0	0	0	0	0	0	0	0	0	0	0	0	0	0	0	0	0	0	0	0	0	0	0	0	0	1	1	0
cat1	0	0	0	0	0	0	0	0	0	0	0	0	1	1	1	1	0	1	0	0	1	1	0	0	0	1	0	0	0	0
catD	0	0	0	0	0	0	0	0	0	0	0	0	0	0	1	1	0	0	0	0	0	1	0	0	0	1	0	0	0	0
catM	0	0	0	0	0	0	0	0	1	0	1	0	0	0	0	0	1	0	0	0	0	0	0	0	1	0	0	0	0	0
cbbT	0	0	0	0	0	0	0	0	1	0	1	0	0	0	0	0	1	0	0	0	0	0	0	0	1	0	0	0	0	0
cbiA	0	0	0	0	0	0	0	1	0	0	0	0	0	0	0	0	0	0	0	0	0	0	0	0	0	0	0	0	0	0
cbiC	0	0	0	0	0	0	0	0	1	0	1	0	0	0	0	0	1	0	0	0	0	0	0	0	1	0	0	0	0	0
cbiD	0	0	0	0	0	0	0	0	1	0	1	0	0	0	0	0	1	0	0	0	0	0	0	0	1	0	0	0	0	0
cbiET	0	0	0	1	0	0	0	0	0	1	0	0	0	0	0	0	0	0	0	0	0	0	0	0	0	0	0	0	0	0
cbiG	0	0	0	0	0	0	0	0	1	0	0	0	0	0	0	0	0	0	0	0	0	0	0	0	0	0	0	0	0	0
cbiL	0	0	0	0	0	0	0	0	1	0	1	0	0	0	0	0	1	0	0	0	0	0	0	0	1	0	0	0	0	0
cbs	0	0	0	0	0	0	0	0	1	0	1	0	0	0	0	0	1	0	0	0	0	0	0	0	1	0	0	0	0	0
cca	0	0	0	0	0	0	0	0	0	0	0	0	0	0	0	0	0	0	0	0	1	0	0	0	0	0	0	0	0	0
cckA	0	0	0	0	0	0	0	1	0	0	0	0	0	0	0	0	0	0	0	0	0	0	0	0	0	0	0	0	0	0
ccmA	0	0	1	0	0	1	0	0	0	0	0	0	0	0	0	0	0	0	0	0	0	0	0	0	0	0	0	0	0	0
ccmE	0	0	0	0	0	0	0	0	0	0	0	0	1	1	1	1	0	1	0	0	1	1	0	0	0	1	0	0	0	0
ccmF	0	0	0	0	0	0	0	0	1	0	1	0	0	0	0	0	1	0	1	0	0	0	0	0	1	0	0	0	0	0
ccoN1	1	0	0	0	1	0	0	0	0	0	0	0	1	1	1	1	0	1	0	1	1	1	1	0	0	1	0	0	0	0
ccoP	0	0	0	0	0	0	0	0	1	0	1	0	0	0	0	0	0	0	0	0	0	0	0	0	1	0	0	0	0	0
ccoP1	0	0	0	0	0	0	0	0	0	0	0	0	1	1	1	1	0	1	0	0	1	1	0	0	0	1	0	0	0	0
ccoP2	0	0	0	0	0	0	0	0	0	0	0	1	0	0	0	0	0	0	0	0	0	0	0	0	0	0	0	0	0	0
ccp	0	0	0	0	0	0	0	1	0	0	0	0	0	0	0	0	0	0	0	0	0	0	0	0	0	0	0	0	0	0
ccp_1	0	0	0	0	0	0	0	0	1	0	1	0	0	0	0	0	1	0	0	0	0	0	0	0	1	0	0	0	0	0
ccp_2	0	0	0	1	0	0	0	0	0	1	0	0	0	0	0	0	0	0	0	0	0	0	0	0	0	0	0	0	0	0
ccp_3	0	0	0	0	0	0	0	0	1	0	0	0	0	0	0	0	0	0	0	0	0	0	0	0	0	0	0	0	0	0
ccpA	0	0	0	0	0	0	0	0	1	0	1	0	0	0	0	0	1	0	1	0	0	0	0	0	1	0	0	0	0	0
ccpA_1	0	0	0	0	0	0	0	1	0	0	0	0	0	0	0	0	0	0	0	0	0	0	0	0	0	0	0	0	0	0
ccpA_2	0	0	0	0	0	0	0	1	0	0	0	0	0	0	0	0	0	0	0	0	0	0	0	0	0	0	0	0	0	0
ccr	1	0	0	0	1	0	0	0	0	0	0	0	1	1	1	1	0	1	0	1	1	1	1	0	0	1	0	0	0	0
ccr_2	0	0	0	0	0	1	0	0	0	0	0	0	0	0	0	0	0	0	0	0	0	0	0	0	0	0	0	0	0	0
ccrA	0	0	0	0	0	0	0	0	1	0	0	0	0	0	0	0	0	0	0	0	0	0	0	0	0	0	0	0	0	0
cdaA	0	0	0	0	0	0	0	0	0	0	0	0	0	0	0	0	0	0	0	0	0	0	0	1	0	0	0	0	0	0
cdhR	0	0	0	0	0	0	0	0	0	0	0	0	0	0	0	0	0	0	0	0	0	0	0	1	0	0	0	0	0	0
cdr	0	1	0	0	0	0	0	0	0	0	0	0	0	0	0	0	0	0	0	0	0	0	0	0	0	0	0	0	0	0
cetA	0	0	0	0	0	0	0	0	0	0	0	0	0	0	0	0	0	0	0	0	1	0	0	0	0	0	0	0	0	0
cfa	0	0	0	0	0	0	0	0	1	0	0	0	0	0	0	0	1	0	0	0	0	0	0	0	1	0	0	0	0	0
cfa_1	0	0	0	1	0	0	0	0	0	0	0	0	0	0	0	0	0	0	0	0	0	0	0	0	0	0	0	0	0	0
cfa_2	0	0	0	0	0	0	0	0	1	0	0	0	0	0	0	0	1	0	0	0	0	0	0	0	0	0	0	0	0	0
chaA	0	0	0	0	0	0	0	0	0	0	0	0	1	1	0	0	0	0	0	0	1	0	0	0	0	0	0	0	0	0
cheA	0	0	0	0	0	0	0	0	0	1	0	0	0	0	0	0	0	0	0	0	0	0	0	0	0	0	0	0	0	0
cheA_1	0	0	0	0	0	0	0	1	0	0	0	0	0	0	0	0	0	0	0	0	0	0	0	0	0	0	0	0	0	0
cheA_2	0	0	0	0	0	0	0	0	0	0	0	0	0	0	0	0	0	0	0	0	1	0	0	0	0	0	0	0	0	0
cheA_3	0	0	0	0	0	0	0	0	0	0	0	0	0	0	0	0	0	1	0	0	0	0	0	0	0	0	0	0	0	0
cheA_4	0	0	0	0	0	0	0	0	0	0	0	0	1	0	0	0	0	0	0	0	0	0	0	0	0	0	0	0	0	0
cheB	0	0	0	0	0	0	0	0	0	0	0	0	0	0	0	0	0	0	0	0	0	0	1	0	0	0	0	0	0	0
cheB_1	0	0	0	0	0	0	0	0	1	0	1	0	0	0	0	0	1	0	0	0	0	0	0	0	1	0	0	0	0	0
cheB_10	0	0	0	0	0	0	0	0	0	0	0	0	0	0	0	0	0	0	0	0	0	0	0	0	0	0	1	0	0	0
cheB_2	0	0	0	0	0	0	0	0	1	0	1	0	0	0	0	0	1	0	0	0	0	0	0	0	1	0	0	0	0	0
cheB_3	0	0	0	0	0	0	0	0	1	0	1	0	0	0	0	0	1	0	0	0	0	0	0	0	1	0	0	0	0	0
cheB_4	0	0	1	0	0	1	0	0	0	0	0	0	0	0	0	0	0	0	0	0	0	0	0	0	0	0	0	0	0	0
cheB_5	0	0	0	0	0	0	1	1	0	0	0	0	0	0	0	0	0	0	0	0	0	0	0	0	0	0	0	0	0	0
cheB_6	0	0	0	0	0	0	0	0	1	0	1	0	0	0	0	0	1	0	0	0	0	0	0	0	1	0	0	0	0	0
cheB_7	0	0	0	0	0	0	0	1	0	0	0	0	0	0	0	0	0	0	0	0	0	0	0	0	0	0	0	0	0	0
cheB_8	0	0	0	0	0	0	0	0	0	0	0	0	0	0	0	0	0	0	0	0	0	0	0	0	1	0	0	0	0	0
cheB_9	0	0	0	0	0	0	0	0	1	0	0	0	0	0	0	0	0	0	0	0	0	0	0	0	0	0	0	0	0	0
cheB1	0	0	0	0	0	0	0	0	0	0	1	0	0	0	0	0	0	0	0	0	0	0	0	0	0	0	0	0	0	0
cheB2	0	0	0	0	0	0	0	0	1	0	0	0	0	0	0	0	1	0	0	0	0	0	0	0	1	0	0	0	0	0
cheB2_1	0	0	0	0	0	0	0	0	0	0	0	0	0	0	0	0	0	0	0	0	1	0	0	0	0	0	0	0	0	0
cheB2_2	0	0	0	0	0	0	0	0	0	0	0	0	1	1	0	0	0	1	0	0	1	0	0	0	0	0	0	0	0	0
cheB2_3	0	0	0	0	0	0	0	0	0	0	0	0	0	0	0	0	0	0	0	0	0	0	0	0	0	0	1	0	0	0
cheC	1	0	0	0	0	0	0	0	0	0	0	0	0	0	0	0	0	0	0	0	0	0	1	0	0	0	0	0	0	0
cheD	0	0	0	1	0	0	0	0	0	1	0	0	0	0	0	0	0	0	0	0	0	0	0	0	0	0	0	0	0	0
cheD_1	0	0	1	0	0	1	0	0	0	0	0	0	0	0	0	0	0	0	0	0	0	0	0	0	0	0	0	0	0	0
cheD_2	0	0	0	0	0	0	0	0	1	0	0	0	0	0	0	0	1	0	0	0	0	0	0	0	1	0	0	0	0	0
cheD_3	0	0	0	0	0	0	0	0	0	0	0	0	1	1	1	1	0	1	0	0	1	1	0	0	0	1	0	0	0	0
cheR	0	0	0	0	0	0	0	0	0	0	0	0	0	0	1	1	0	0	0	0	0	1	0	0	0	1	0	0	0	0
cheR_1	0	0	0	0	0	0	0	0	1	0	1	0	0	0	0	0	1	0	0	0	0	0	0	0	1	0	0	0	0	0
cheR_2	0	0	1	0	0	0	0	0	0	0	0	0	0	0	0	0	0	0	0	0	0	0	0	0	0	0	0	0	0	0
cheR_3	0	0	0	0	0	0	0	0	0	0	1	0	0	0	0	0	0	0	0	0	0	0	0	0	0	0	0	0	0	0
cheR1	0	0	0	1	0	0	0	0	0	1	0	0	0	0	0	0	0	0	0	0	0	0	0	0	0	0	0	0	0	0
cheR2	0	0	0	0	0	0	0	0	1	0	0	0	0	0	0	0	0	0	0	0	0	0	0	0	0	0	0	0	0	0
cheR2_1	0	0	0	0	0	0	0	1	0	0	0	0	0	0	0	0	0	0	0	0	0	0	0	0	0	0	0	0	0	0
cheR2_2	0	0	0	0	0	0	0	1	0	0	0	0	0	0	0	0	0	0	0	0	0	0	0	0	0	0	0	0	0	0
cheV	0	0	0	0	0	0	0	1	0	0	0	0	0	0	0	0	0	0	0	0	0	0	0	0	0	0	0	0	0	0
cheW_1	0	0	0	0	0	0	0	0	1	0	1	0	0	0	0	0	1	0	1	0	0	0	0	0	1	0	0	0	0	0
cheW_2	1	0	0	0	1	0	0	0	0	0	0	0	1	1	1	1	0	1	0	1	1	1	1	0	0	1	0	0	0	0
cheW_3	0	0	0	0	0	0	0	0	0	0	0	0	1	1	0	0	0	1	0	0	1	0	0	0	0	0	0	0	0	0
cheW_4	0	0	0	0	0	0	0	0	0	0	0	0	1	1	1	1	0	1	0	0	1	1	0	0	0	1	0	0	0	0
cheW_5	0	0	0	0	0	0	0	0	1	0	0	0	0	0	0	0	0	0	0	0	0	0	0	0	1	0	0	0	0	0
cheX	1	0	0	0	1	0	0	0	0	0	0	0	1	1	1	1	0	1	0	1	1	1	1	0	0	1	1	0	0	0
cheY_1	1	0	0	0	1	0	0	0	0	0	0	0	1	1	1	1	0	1	0	1	1	1	1	0	0	1	0	0	0	0
cheY_2	1	0	0	0	1	0	0	0	0	0	0	0	1	1	1	1	0	1	0	1	1	1	1	0	0	1	0	0	0	0
cheY_3	1	1	0	0	1	0	0	0	0	0	0	0	1	1	1	1	0	1	0	1	1	1	1	0	0	1	1	0	0	0
cheY_4	0	0	0	0	0	0	0	0	0	0	0	0	0	0	0	0	0	0	0	0	0	0	0	0	0	0	1	0	0	0
choD	0	0	0	0	0	0	0	0	0	0	0	0	1	1	1	1	0	1	0	0	1	1	0	0	0	1	0	0	0	0
choD_1	0	0	0	0	0	0	0	0	1	0	1	0	0	0	0	0	1	0	0	0	0	0	0	0	1	0	0	0	0	0
choD_2	0	0	0	0	0	0	0	0	1	0	1	0	0	0	0	0	1	0	0	0	0	0	0	0	1	0	0	0	0	0
choD_3	0	0	1	0	0	1	0	0	0	0	0	0	0	0	0	0	0	0	0	0	0	0	0	0	0	0	0	0	0	0
choD_4	0	0	0	0	0	1	0	0	0	0	0	0	0	0	0	0	0	0	0	0	0	0	0	0	0	0	0	0	0	0
chrA	0	0	0	0	0	0	0	0	0	0	0	0	0	0	0	0	0	1	0	0	0	0	0	0	0	0	0	0	0	0
chrA1	0	0	1	0	0	0	0	0	0	0	0	0	0	0	0	0	0	0	0	0	0	0	0	0	0	0	0	0	0	0
chrR	0	0	0	0	0	0	0	0	0	0	0	1	0	0	0	0	0	0	0	0	0	0	0	0	0	0	0	0	0	0
cinA	0	0	0	0	0	0	0	0	1	0	0	0	0	0	0	0	1	0	0	0	0	0	0	0	1	0	0	0	0	0
cirA	0	0	0	0	0	0	0	0	0	0	0	0	0	0	0	0	0	0	0	0	0	0	0	0	0	0	0	0	0	1
citA	0	0	0	0	0	0	0	0	1	0	1	0	0	0	0	0	1	0	0	0	0	0	0	0	1	0	0	0	0	0
citS	0	0	0	0	0	0	0	0	0	0	1	0	0	0	0	0	0	0	0	0	0	0	0	0	0	0	0	0	0	0
citZ	0	0	0	0	0	1	0	0	0	0	0	0	0	0	0	0	0	0	0	0	0	0	0	0	0	0	0	0	0	0
clcB	0	0	0	1	0	0	0	0	0	1	0	0	0	0	0	0	0	0	0	0	0	0	0	0	0	0	0	0	0	0
clcD	0	0	0	0	0	0	0	0	1	0	0	0	0	0	0	0	0	0	0	0	0	0	0	0	0	0	0	0	0	0
clpA	0	0	0	0	0	0	0	0	0	0	0	0	1	1	1	1	0	0	0	0	1	1	0	0	0	1	0	0	0	0
clpB	1	0	0	0	1	0	0	0	0	0	0	0	1	1	1	1	0	1	0	1	1	1	1	0	0	1	0	0	0	0
clpB1	0	0	0	0	0	0	0	0	0	0	0	1	0	0	0	0	0	0	0	0	0	0	0	0	0	0	0	0	0	0
clpC	1	0	0	0	1	0	0	0	0	0	0	0	1	1	1	1	0	1	0	1	1	1	1	0	0	1	0	0	0	0
clpP_1	1	0	0	0	0	0	0	0	0	0	0	0	0	0	1	1	0	1	0	0	1	1	1	0	0	1	0	0	0	0
clpP_2	1	0	0	0	1	0	0	0	0	0	0	0	1	1	1	1	0	1	0	1	1	1	1	0	0	1	0	0	0	0
clpP_3	0	0	0	0	0	0	1	1	1	0	1	0	0	0	0	0	1	0	1	0	0	0	0	0	1	0	0	0	0	0
clpS	0	0	0	0	0	0	1	1	0	0	0	0	0	0	0	0	0	0	0	0	0	0	0	0	0	0	0	0	0	0
clpS_1	0	0	0	0	0	0	1	1	1	0	1	0	0	0	0	0	1	0	1	0	0	0	0	0	1	0	0	0	0	0
clpS_2	0	0	0	0	0	0	0	0	1	0	1	0	0	0	0	0	1	0	0	0	0	0	0	0	1	0	0	0	0	0
clpS_3	0	0	0	0	0	0	0	0	0	0	0	0	1	1	0	1	0	1	0	0	1	0	0	0	0	0	0	0	0	0
clpX	1	0	0	0	1	0	0	0	0	0	0	0	1	1	1	1	0	1	0	1	1	1	1	0	0	1	0	0	0	0
clpY	0	0	0	0	0	0	0	0	1	0	1	0	0	0	0	0	1	0	0	0	0	0	0	0	1	0	0	0	0	0
clsA	0	0	0	0	0	0	0	0	0	0	0	0	0	0	0	0	0	0	0	0	0	0	0	0	0	0	1	0	0	0
cmk	0	0	0	0	0	0	0	0	1	0	1	0	0	0	0	0	1	0	0	0	0	0	0	0	1	0	0	0	0	0
cmoA	0	0	0	0	0	1	0	0	0	0	0	0	0	0	0	0	0	0	0	0	0	0	0	0	0	0	0	0	0	0
cmoB	0	0	0	0	0	0	0	0	0	0	0	0	0	0	0	0	0	0	0	0	0	0	0	0	0	0	1	0	0	0
cmoM	0	0	0	0	0	0	0	0	0	0	0	0	0	0	0	0	0	0	0	0	0	0	1	0	0	0	0	0	0	0
cmpR	0	0	0	0	0	0	0	0	0	0	0	0	0	0	0	0	0	1	0	0	1	0	0	0	0	0	0	0	0	0
cnbA	0	0	0	0	0	0	0	0	0	0	0	0	0	0	0	0	0	1	0	0	0	0	0	0	0	0	0	0	0	0
cnrA	0	0	0	0	0	0	0	0	0	0	0	0	1	1	1	1	0	1	0	0	1	1	0	0	0	1	0	0	0	0
cnrB	0	0	0	0	0	0	0	0	0	0	0	0	0	0	0	0	0	0	0	1	0	0	0	0	0	0	0	0	0	0
cntA	0	0	0	0	0	0	0	0	0	0	0	0	0	0	0	0	0	0	0	0	0	0	0	1	0	0	0	0	0	0
coaBC_1	0	0	0	0	0	0	0	0	0	0	0	0	1	1	1	1	0	1	0	0	1	1	0	0	0	1	0	0	0	0
coaBC_2	0	0	0	0	0	0	0	0	1	0	1	0	0	0	0	0	1	0	0	0	0	0	0	0	0	0	0	0	0	0
coaD	1	0	0	0	1	0	0	0	0	0	0	0	1	1	1	1	0	1	0	1	1	1	1	0	0	1	0	0	0	0
coaE	0	0	0	0	0	0	0	0	0	0	0	0	0	0	1	1	0	0	0	0	0	0	0	0	0	1	0	0	0	0
coaX	1	0	0	0	1	0	0	0	0	0	0	0	1	1	1	1	0	1	0	1	1	1	1	0	0	1	0	0	0	0
cobB	0	0	0	0	0	0	0	0	0	0	0	0	0	0	1	0	0	0	0	0	0	1	0	0	0	0	0	0	0	0
cobC	0	0	0	0	0	0	1	0	0	0	0	0	0	0	0	0	0	0	0	0	0	0	0	0	0	0	0	0	0	0
cobC_1	0	0	0	0	0	0	0	0	0	0	0	0	0	0	0	0	0	0	0	0	0	0	0	1	0	0	0	0	0	0
cobC_2	0	0	0	0	0	0	0	0	0	0	0	0	0	0	0	0	0	0	0	0	0	0	0	1	0	0	0	0	0	0
cobD	0	0	0	0	0	0	0	0	1	0	0	0	0	0	0	0	0	0	0	0	0	0	0	0	0	0	0	0	0	0
cobM	0	0	0	0	0	0	0	0	1	0	1	0	0	0	0	0	1	0	0	0	0	0	0	0	1	0	0	0	0	0
cobO	0	0	0	1	0	0	0	0	0	1	0	0	0	0	0	0	0	0	0	0	0	0	0	0	0	0	0	0	0	0
cobP	0	0	0	0	0	0	0	0	0	1	0	0	0	0	0	0	0	0	0	0	0	0	0	0	0	0	0	0	0	0
cobQ	0	0	0	0	0	0	1	0	0	0	0	0	0	0	0	0	0	0	0	0	0	0	0	0	0	0	0	0	0	0
cobS	0	0	0	1	0	0	0	0	0	0	0	0	0	0	0	0	0	0	0	0	0	0	0	0	0	0	0	0	0	0
cobT	0	0	0	0	0	0	0	0	1	0	1	0	0	0	0	0	1	0	0	0	0	0	0	0	1	0	0	0	0	0
cobU	0	0	0	0	0	0	0	1	0	0	0	0	0	0	0	0	0	0	0	0	0	0	0	0	0	0	0	0	0	0
cobV	0	0	0	0	0	0	0	0	1	0	1	0	0	0	0	0	1	0	0	0	0	0	0	0	1	0	0	0	0	0
cofC	0	0	0	0	0	1	0	0	0	0	0	0	0	0	0	0	0	0	0	0	0	0	0	0	0	0	0	0	0	0
comC	0	0	0	0	0	1	0	0	0	0	0	0	0	0	0	0	0	0	0	0	0	0	0	0	0	0	0	0	0	0
comM	0	0	0	0	0	0	0	0	0	0	0	0	0	0	0	0	0	0	0	0	0	0	0	0	0	0	0	1	1	0
comR	0	0	0	0	0	0	1	0	0	0	0	0	0	0	0	0	0	0	0	0	0	0	0	0	0	0	0	0	0	0
copA	0	0	0	0	0	0	0	0	1	0	0	0	0	0	0	0	0	0	0	0	0	0	0	0	0	0	0	0	0	0
copA_1	0	0	0	0	0	0	0	0	0	1	0	0	0	0	0	0	0	0	0	0	0	0	0	0	0	0	0	0	0	0
copA_2	0	0	0	0	0	0	0	0	0	0	0	0	0	0	1	1	0	0	0	0	0	1	0	0	0	1	0	0	0	0
copA_3	0	0	1	0	0	0	0	0	0	0	0	0	0	0	0	0	0	0	0	0	0	0	0	0	0	0	0	0	0	0
copZ	0	0	0	1	0	0	0	0	0	0	0	0	0	0	0	0	0	0	0	0	0	0	0	0	0	0	0	0	0	0
corA	0	0	0	0	0	0	0	0	0	0	0	0	1	1	1	1	0	1	0	0	1	1	0	0	0	1	0	0	0	0
cpdA	0	0	0	0	0	0	1	0	0	0	0	0	0	0	0	0	0	0	0	0	0	0	0	0	0	0	0	0	0	0
cpdA_1	0	0	0	0	0	0	0	0	0	0	0	0	0	0	0	0	0	1	0	0	0	0	0	0	0	0	0	0	0	0
cpdA_2	0	0	0	0	0	0	0	0	1	0	1	0	0	0	0	0	1	0	0	0	0	0	0	0	1	0	0	0	0	0
cpdA_3	0	1	0	0	0	0	0	0	0	0	0	0	0	0	0	0	0	0	0	0	0	0	0	0	0	0	0	0	0	0
cph2	0	0	1	0	0	1	0	0	0	0	0	1	0	0	0	0	0	0	0	0	0	0	0	1	0	0	0	1	1	1
cpnA	0	0	0	0	0	0	0	0	0	1	0	0	0	0	0	0	0	0	0	0	0	0	0	0	0	0	0	0	0	0
cpo	0	0	0	0	0	0	0	0	0	1	0	0	0	0	0	0	0	0	0	0	0	0	0	0	0	0	0	0	0	0
crcB	0	0	0	0	0	0	0	0	0	1	0	0	0	0	0	0	0	0	0	0	0	0	0	0	0	0	0	0	0	0
creB	0	0	0	0	0	0	0	0	0	0	0	0	0	0	0	0	0	0	0	0	1	0	0	0	0	0	0	0	0	0
creC	0	0	0	0	0	0	0	0	0	0	0	0	0	0	1	0	0	0	0	0	0	1	0	0	0	0	0	0	0	0
creD	0	0	0	0	0	0	0	0	0	0	0	0	1	1	0	0	0	0	0	0	1	0	0	0	0	0	0	0	0	0
crh	0	0	0	0	0	0	0	0	1	0	1	0	0	0	0	0	1	0	1	0	0	0	0	0	1	0	0	0	0	0
crp	0	0	0	1	0	0	1	1	1	1	1	0	0	0	0	0	1	0	1	0	0	0	0	0	1	0	0	0	0	0
crp_1	1	1	0	0	1	0	0	0	0	0	0	0	1	1	1	1	0	1	0	1	1	1	1	0	0	1	0	0	0	0
crp_2	1	0	0	0	1	0	0	0	0	0	0	0	0	0	0	0	0	0	0	1	0	0	1	0	0	0	0	0	0	0
crt	0	0	0	0	0	0	1	1	0	0	0	0	0	0	0	0	0	0	0	0	0	0	0	0	0	0	0	0	0	0
crt_1	0	0	0	0	0	0	0	0	0	0	0	0	1	1	1	1	0	0	0	0	1	1	0	0	0	1	0	0	0	0
crt_2	0	0	0	0	0	0	0	0	1	0	1	0	0	0	0	0	1	0	0	0	0	0	0	0	1	0	0	0	0	0
crt_3	0	0	0	0	0	0	0	0	1	0	1	0	0	0	0	0	1	0	0	0	0	0	0	0	1	0	0	0	0	0
crt_4	0	0	1	0	0	1	0	0	0	0	0	0	0	0	0	0	0	0	0	0	0	0	0	0	0	0	0	0	0	0
crtI	0	0	0	0	0	0	0	0	1	0	1	0	0	0	0	0	1	0	1	0	0	0	0	0	1	0	0	0	0	0
cry2	0	1	0	0	0	0	0	0	0	0	0	0	0	0	0	0	0	0	0	0	0	0	0	0	0	0	0	0	0	0
csd	0	0	0	0	0	0	1	1	1	0	1	0	0	0	0	0	1	0	1	0	0	0	0	0	1	0	0	0	0	0
csdE	0	1	0	0	0	0	0	0	0	0	0	0	0	0	0	0	0	0	0	0	0	0	0	0	0	0	0	0	0	0
cshA	0	0	0	0	0	0	0	0	1	0	1	0	0	0	0	0	1	0	1	0	0	0	0	0	1	0	0	0	0	0
csoR	0	0	0	0	0	0	0	0	0	0	0	0	0	0	0	0	0	0	0	0	0	0	0	0	0	0	0	0	0	1
csrA	1	0	0	0	1	0	0	0	0	0	0	0	1	1	1	1	0	1	0	1	1	1	1	0	0	1	0	0	0	0
cssR	0	0	0	0	0	0	0	0	0	0	0	0	0	0	0	0	0	0	0	0	0	0	1	0	0	0	0	0	0	0
cstA	0	0	0	0	0	0	0	0	1	0	1	0	0	0	0	0	1	0	0	0	0	0	0	0	1	0	0	0	0	0
ctaA	0	0	0	0	0	0	0	0	1	0	1	0	0	0	0	0	0	0	0	0	0	0	0	0	1	0	0	0	0	0
ctaB	0	0	0	0	0	0	0	0	1	0	1	0	0	0	0	0	1	0	0	0	0	0	0	0	1	0	0	0	0	0
ctaC	1	0	0	0	1	0	0	0	0	0	0	0	1	1	1	1	0	1	0	1	1	1	1	0	0	1	0	0	0	0
ctaD	1	0	0	0	1	0	0	0	0	0	0	0	1	1	1	1	0	1	0	1	1	1	1	0	0	1	0	0	0	0
ctaD_2	0	0	0	0	0	0	1	0	0	0	0	0	0	0	0	0	0	0	0	0	0	0	0	0	0	0	0	0	0	0
ctaE	0	0	0	0	0	0	0	0	0	0	0	0	0	0	0	0	0	0	0	1	0	0	0	0	0	0	0	0	0	0
ctpB	0	0	0	0	0	0	0	0	0	0	0	0	0	0	0	0	0	0	0	0	0	0	0	0	0	0	1	0	0	0
ctpH	0	0	0	0	0	0	0	0	0	0	0	0	0	0	0	0	0	0	0	0	0	0	0	0	0	1	0	0	0	0
cueR	0	0	0	0	0	0	0	0	0	0	0	1	0	0	0	0	0	0	0	0	0	0	0	0	0	0	0	0	0	0
cugP	0	0	0	0	0	0	0	0	0	0	0	0	0	0	0	0	0	0	0	0	0	0	0	0	0	0	1	0	0	0
cusA	0	0	0	0	0	0	0	0	1	0	1	0	0	0	0	0	1	0	0	0	0	0	0	0	1	0	0	0	0	0
cusA_1	1	0	0	0	0	0	0	0	0	0	0	0	0	0	0	0	0	0	0	0	0	0	0	0	0	0	0	0	0	0
cusA_2	1	0	0	0	0	0	0	0	0	0	0	0	0	0	0	0	0	0	0	0	0	0	0	0	0	0	0	0	0	0
cusB	0	0	0	0	0	1	0	0	0	0	0	0	0	0	0	0	0	0	0	0	0	0	0	0	0	0	0	0	0	0
cusR	0	0	0	1	0	0	0	0	0	1	0	0	0	0	0	0	0	0	0	0	0	0	0	0	0	0	0	0	0	0
cutA	0	0	0	0	0	0	0	0	0	0	0	0	0	0	0	0	0	0	0	0	0	0	0	0	0	0	0	1	1	0
cutA_1	0	0	0	0	0	0	0	0	1	0	1	0	0	0	0	0	1	0	1	0	0	0	0	0	1	0	0	0	0	0
cutA_2	1	0	0	0	1	0	0	0	0	0	0	0	1	1	0	1	0	1	0	1	1	1	1	0	0	1	0	0	0	0
cvaA	1	0	0	0	1	0	0	0	0	0	0	0	1	1	1	1	0	0	0	1	1	1	1	0	0	1	0	0	0	0
cya	0	0	0	0	1	0	0	0	0	0	0	0	0	0	0	0	0	0	0	0	0	0	0	0	0	0	0	0	0	0
cyaA	0	0	0	0	0	0	0	0	0	0	0	0	0	0	0	0	0	0	1	0	0	0	0	0	0	0	0	0	0	0
cynR	0	0	0	0	0	0	0	0	1	0	1	0	0	0	0	0	1	0	0	0	0	0	0	0	0	0	0	0	0	0
cynT	1	0	0	0	0	0	0	0	0	0	0	0	0	0	0	0	0	0	0	0	0	0	0	0	0	0	0	0	0	0
cyoE	0	0	0	0	0	0	1	1	1	0	1	0	0	0	0	0	1	0	1	0	0	0	0	0	1	0	0	0	0	0
cypB	0	0	0	0	0	0	1	1	1	0	1	0	0	0	0	0	0	0	0	0	0	0	0	0	1	0	0	0	0	0
cysA	0	0	0	0	0	0	0	0	0	0	0	0	1	1	1	1	0	1	0	0	1	1	0	0	0	1	0	0	0	0
cysA_1	0	0	0	0	0	0	0	0	1	0	1	0	0	0	0	0	1	0	1	0	0	0	0	0	1	0	0	0	0	0
cysA_2	0	0	0	0	0	0	0	0	0	0	1	0	0	0	0	0	1	0	0	0	0	0	0	0	1	0	0	0	0	0
cysC	0	0	0	0	0	0	0	0	0	0	0	0	0	0	0	0	0	0	0	0	0	0	0	0	0	0	1	0	0	0
cysD	1	0	0	0	1	0	0	0	0	0	0	0	1	1	1	1	0	1	0	1	1	1	1	0	0	1	0	0	0	0
cysE	0	0	0	0	0	0	0	0	0	0	0	0	1	1	1	1	0	1	0	0	1	1	0	0	0	1	0	0	0	0
cysE_1	0	0	0	0	0	0	0	0	1	0	1	0	0	0	0	0	1	0	0	0	0	0	0	0	1	0	0	0	0	0
cysE_2	0	0	0	0	0	0	0	0	1	0	1	0	0	0	0	0	1	0	0	0	0	0	0	0	1	0	0	0	0	0
cysG	0	0	0	0	0	0	0	0	1	0	0	0	0	0	0	0	0	0	0	0	0	0	0	0	0	0	0	0	0	0
cysG_1	0	0	0	1	0	0	0	0	0	1	0	0	0	0	0	0	0	0	0	0	0	0	0	0	0	0	0	0	0	0
cysG_2	0	0	0	0	0	0	0	0	1	0	1	0	0	0	0	0	1	0	0	0	0	0	0	0	0	0	0	0	0	0
cysG_3	0	0	0	1	0	0	0	0	0	1	0	0	0	0	0	0	0	0	0	0	0	0	0	0	0	0	0	0	0	0
cysG_4	0	0	1	0	0	0	0	0	0	0	0	0	0	0	0	0	0	0	0	0	0	0	0	0	0	0	0	0	0	0
cysH	0	0	0	0	0	0	0	0	0	0	0	0	1	1	1	1	0	1	0	0	1	1	0	0	0	1	0	0	0	0
cysI	1	0	0	0	1	0	0	0	0	0	0	0	1	1	1	1	0	1	0	1	1	1	1	0	0	1	0	0	0	0
cysJ	0	0	0	0	0	0	0	0	0	0	0	0	1	1	1	0	0	0	0	0	1	1	0	0	0	0	0	0	0	0
cysK	0	0	1	0	0	1	0	0	0	0	0	1	0	0	0	0	0	0	0	0	0	0	0	1	0	0	0	1	1	1
cysK_1	1	0	0	0	1	0	0	0	0	0	0	0	1	1	1	1	0	1	0	1	1	1	1	0	0	1	0	0	0	0
cysK_2	0	0	0	0	0	0	0	0	0	0	0	0	1	1	1	1	0	1	0	0	1	1	0	0	0	1	0	0	0	0
cysK_3	0	1	0	0	0	0	0	0	0	0	0	0	0	0	0	0	0	0	0	0	0	0	0	0	0	0	0	0	0	0
cysL	0	0	0	0	0	1	0	0	0	0	0	0	0	0	0	0	0	0	0	0	0	0	0	0	0	0	0	0	0	0
cysL_1	0	0	0	0	0	0	0	0	0	0	0	0	0	0	0	0	0	0	0	0	0	0	0	0	0	0	1	0	0	0
cysL_2	0	0	0	0	0	0	0	0	0	0	0	0	0	0	0	0	0	0	0	0	0	0	0	0	0	0	1	0	0	0
cysM	0	0	0	0	0	0	1	1	1	0	1	0	0	0	0	0	1	0	1	0	0	0	0	0	1	0	0	0	0	0
cysNC	0	0	0	0	0	0	0	0	0	0	0	0	1	1	1	1	0	1	0	0	1	1	0	0	0	1	0	0	0	0
cysS	0	0	0	0	0	0	0	0	1	0	1	0	0	0	0	0	1	0	0	0	0	0	0	0	1	0	0	0	0	0
cysT	0	0	0	0	0	0	0	0	0	0	0	0	1	1	1	1	0	1	0	0	1	1	0	0	0	1	0	0	0	0
cysT_1	0	0	0	1	0	0	0	0	0	1	0	0	0	0	0	0	0	0	0	0	0	0	0	0	0	0	0	0	0	0
cysT_2	0	0	0	1	0	0	0	0	0	0	0	0	0	0	0	0	0	0	0	0	0	0	0	0	0	0	0	0	0	0
cysW	0	0	0	0	0	0	0	0	0	0	0	0	1	1	1	1	0	1	0	0	1	1	0	0	0	1	0	0	0	0
cysW_1	0	0	0	0	0	0	0	0	0	0	0	0	0	0	0	0	0	0	0	1	0	0	0	0	0	0	0	0	0	0
cysW_2	0	0	0	0	0	0	0	0	0	0	0	0	1	0	0	0	0	0	0	0	0	0	0	0	0	0	0	0	0	0
czcA_1	0	0	0	1	0	0	0	0	0	1	0	0	0	0	0	0	0	0	0	0	0	0	0	0	0	0	0	0	0	0
czcA_2	0	0	0	0	0	0	0	0	0	0	0	0	1	0	1	0	0	1	0	0	0	1	0	0	0	0	0	0	0	0
czcA_3	0	0	0	0	0	0	0	0	1	0	1	0	0	0	0	0	1	0	0	0	0	0	0	0	1	0	0	0	0	0
czcA_4	1	0	0	0	1	0	0	0	0	0	0	0	1	1	1	1	0	0	0	1	0	1	1	0	0	1	0	0	0	0
czcA_5	0	0	0	0	0	0	0	0	0	0	0	0	1	1	0	0	0	0	0	0	1	0	0	0	0	0	0	0	0	0
czcA_6	0	0	0	0	0	0	0	0	1	0	1	0	0	0	0	0	1	0	1	0	0	0	0	0	1	0	0	0	0	0
czcB	0	0	0	0	0	0	0	0	1	0	1	0	0	0	0	0	1	0	0	0	0	0	0	0	1	0	0	0	0	0
czcB_1	0	0	0	0	0	0	0	0	0	0	0	0	1	1	1	1	0	0	0	0	1	1	0	0	0	1	0	0	0	0
czcB_2	0	0	0	1	0	0	0	0	0	1	0	0	0	0	0	0	0	0	0	0	0	0	0	0	0	0	0	0	0	0
czcB_3	0	0	0	1	0	0	0	0	0	1	0	0	0	0	0	0	0	0	0	0	0	0	0	0	0	0	0	0	0	0
czcC	0	0	0	0	0	0	0	0	0	0	0	0	0	0	0	0	0	0	0	0	1	0	0	0	0	0	0	0	0	0
czcD	0	0	0	0	0	0	1	0	0	0	0	0	0	0	0	0	0	0	0	0	0	0	0	0	0	0	0	0	0	0
czcD_1	0	0	0	0	0	0	0	0	1	0	1	0	0	0	0	0	1	0	1	0	0	0	0	0	1	0	0	0	0	0
czcD_2	0	0	0	1	0	0	0	0	0	1	0	0	0	0	0	0	0	0	0	0	0	0	0	0	0	0	0	0	0	0
czcO	0	0	0	0	0	0	0	1	0	0	0	0	0	0	0	0	0	0	0	0	0	0	0	0	0	0	0	0	0	0
dacA	0	0	0	0	0	0	0	0	0	0	0	0	1	1	1	1	0	1	0	0	1	1	0	0	0	1	0	0	0	0
dadA	0	0	0	0	0	0	0	0	1	0	1	0	0	0	0	0	1	0	0	0	0	0	0	0	1	0	0	0	0	0
dadD	0	0	0	0	0	0	0	0	1	0	1	0	0	0	0	0	1	0	0	0	0	0	0	0	1	0	0	0	0	0
dagK	0	0	0	0	0	0	0	0	0	0	0	0	1	1	0	0	0	1	0	0	1	0	0	0	0	0	0	0	0	0
dap	0	0	0	1	0	0	0	0	0	1	0	0	0	0	0	0	0	0	0	0	0	0	0	0	0	0	0	0	0	0
dap_1	0	0	0	0	0	0	0	0	0	0	0	0	0	0	0	0	0	1	0	0	0	0	0	0	0	0	0	0	0	0
dap_2	0	0	0	0	0	0	0	0	0	0	0	0	0	0	1	0	0	0	0	0	0	1	0	0	0	0	0	0	0	0
dapA	0	0	0	0	0	0	0	0	0	0	0	0	1	1	1	1	0	1	0	0	1	1	0	0	0	1	0	0	0	0
dapB	0	0	0	0	0	0	0	0	0	0	0	0	1	1	1	1	0	1	0	0	1	1	0	0	0	1	0	0	0	0
dapE	0	0	0	0	0	0	0	0	0	0	0	0	0	0	0	0	0	1	0	0	0	0	0	0	0	0	0	0	0	0
dapE_1	0	0	0	0	0	0	0	0	1	0	1	0	0	0	0	0	1	0	0	0	0	0	0	0	1	0	0	0	0	0
dapE_2	0	0	0	0	0	1	0	0	0	0	0	0	0	0	0	0	0	0	0	0	0	0	0	0	0	0	0	0	0	0
dapE_3	0	0	0	0	0	1	0	0	0	0	0	0	0	0	0	0	0	0	0	0	0	0	0	0	0	0	0	0	0	0
dapF	0	0	0	0	0	0	0	0	0	0	0	0	1	1	1	1	0	1	0	0	1	1	0	0	0	1	0	0	0	0
dapH	0	0	0	0	0	0	0	0	0	0	0	0	1	0	0	0	0	0	0	0	0	0	0	0	0	0	0	0	0	0
dapH_1	0	0	0	1	0	0	0	0	0	0	0	0	0	0	0	0	0	0	0	0	0	0	0	0	0	0	0	0	0	0
dapH_2	0	0	0	1	0	0	0	0	0	0	0	0	0	0	0	0	0	0	0	0	0	0	0	0	0	0	0	0	0	0
dapH_3	0	0	0	0	0	0	0	0	0	0	0	1	0	0	0	0	0	0	0	0	0	0	0	0	0	0	0	0	0	0
dapL_1	0	0	0	0	0	0	0	0	0	0	0	0	1	1	1	1	0	1	0	0	1	1	0	0	0	1	0	0	0	0
dapL_2	1	0	0	0	1	0	0	0	0	0	0	0	1	1	1	1	0	1	0	1	1	1	1	0	0	1	0	0	0	0
dapL_3	0	0	1	0	0	1	0	0	0	0	0	0	0	0	0	0	0	0	0	0	0	0	0	0	0	0	0	0	0	0
davD	0	0	0	0	0	0	0	0	0	0	0	0	1	1	1	1	0	1	0	0	1	1	0	0	0	1	0	0	0	0
davT	0	0	0	0	0	0	0	0	0	0	0	0	1	1	1	1	0	1	0	0	1	1	0	0	0	1	0	0	0	0
dbpA	0	0	0	0	0	1	0	0	0	0	0	0	0	0	0	0	0	0	0	0	0	0	0	0	0	0	0	0	0	0
dcd	1	0	0	0	1	0	0	0	0	0	0	0	1	1	1	1	0	1	0	1	1	1	1	0	0	1	0	0	0	0
dch	0	0	0	0	0	0	0	0	0	0	0	0	1	1	1	1	0	1	0	0	1	1	0	0	0	1	0	0	0	0
dctM	1	0	0	0	1	0	0	0	0	0	0	0	1	1	1	1	0	1	0	1	1	1	1	0	0	1	0	0	0	0
dddD	0	0	0	0	0	1	0	0	0	0	0	0	0	0	0	0	0	0	0	0	0	0	0	0	0	0	0	0	0	0
ddl	0	0	0	0	0	0	0	0	0	0	0	0	0	0	0	0	0	0	0	0	1	0	0	0	0	0	0	0	0	0
ddl_1	0	0	0	0	0	0	0	1	0	0	0	0	0	0	0	0	0	0	0	0	0	0	0	0	0	0	0	0	0	0
ddl_2	0	0	0	0	0	0	0	1	0	0	0	0	0	0	0	0	0	0	0	0	0	0	0	0	0	0	0	0	0	0
ddlA	0	0	0	0	0	0	0	0	1	0	1	0	0	0	0	0	1	0	0	0	0	0	0	0	1	0	0	0	0	0
ddlB	0	0	0	1	0	0	0	0	0	1	0	0	0	0	0	0	0	0	0	0	0	0	0	0	0	0	0	0	0	0
ddpA	0	0	0	0	0	1	0	0	0	0	0	0	0	0	0	0	0	0	0	0	0	0	0	0	0	0	0	0	0	0
ddpC	0	0	0	0	0	0	0	0	0	0	0	0	0	0	0	0	0	0	1	0	0	0	0	0	0	0	0	0	0	0
ddpD	0	0	0	0	0	0	0	0	0	0	0	0	0	0	0	0	0	0	0	0	1	0	0	0	0	0	0	0	0	0
ddpF	0	0	0	0	0	0	0	0	0	0	0	0	0	0	0	0	0	0	0	1	0	0	0	0	0	0	0	0	0	0
ddpX	0	0	0	0	0	0	0	0	0	0	0	0	0	0	0	0	0	1	0	0	0	0	0	0	0	0	0	0	0	0
dedA	0	0	0	0	0	0	0	0	1	0	1	0	0	0	0	0	1	0	0	0	0	0	0	0	1	0	0	0	0	0
def	1	0	0	0	1	0	0	0	0	0	0	0	1	1	1	1	0	1	0	1	1	1	1	0	0	1	0	0	0	0
degP	0	0	0	0	0	0	1	1	1	0	1	0	0	0	0	0	1	0	1	0	0	0	0	0	1	0	0	0	0	0
degQ	0	0	0	0	0	0	0	0	0	0	0	0	1	1	0	1	0	1	0	0	1	0	0	0	0	1	0	0	0	0
degS	0	0	0	0	0	0	0	0	0	0	0	0	0	0	0	0	0	0	0	0	0	0	0	1	0	0	0	0	0	0
degU	1	0	0	0	1	0	0	0	0	0	0	0	1	1	1	1	0	1	0	1	1	1	1	0	0	1	0	0	0	0
degU_1	0	0	0	0	0	0	0	0	0	0	0	0	0	1	0	0	0	0	0	0	1	0	0	0	0	0	0	0	0	0
degU_2	0	0	1	0	0	1	0	0	0	0	0	0	0	0	0	0	0	0	0	0	0	0	0	0	0	0	0	0	0	0
degU_3	0	0	0	0	0	0	0	0	0	0	0	0	0	0	0	0	0	0	0	0	0	0	0	0	0	0	0	1	0	0
degU_4	0	0	0	0	0	0	0	0	0	0	0	0	0	0	0	0	0	0	0	0	0	0	0	0	0	0	1	0	0	0
denD	0	0	0	0	0	0	0	0	0	0	0	0	0	0	0	0	0	0	0	0	0	0	0	0	0	0	0	1	0	0
der	1	0	0	0	1	0	0	0	0	0	0	0	1	1	1	1	0	1	0	1	1	1	1	0	0	1	0	0	0	0
der_1	0	0	0	0	0	1	0	0	0	0	0	0	0	0	0	0	0	0	0	0	0	0	0	0	0	0	0	0	0	0
der_2	0	0	1	0	0	1	0	0	0	0	0	0	0	0	0	0	0	0	0	0	0	0	0	0	0	0	0	0	0	0
desA	0	0	0	0	0	1	0	0	0	0	0	0	0	0	0	0	0	0	0	0	0	0	0	0	0	0	0	0	0	0
desA_1	0	0	0	0	0	0	0	0	0	0	0	0	0	0	0	0	0	0	0	0	0	0	0	0	0	0	1	0	0	0
desA_2	0	0	0	0	0	0	0	0	0	0	0	0	0	0	0	0	0	0	0	0	0	0	0	0	0	0	1	0	0	0
desA3	0	0	0	0	0	0	0	0	0	0	0	0	1	1	0	0	0	0	0	0	1	0	0	0	0	0	0	0	0	0
desR	0	0	0	0	0	0	0	0	1	0	1	0	0	0	0	0	1	0	0	0	0	0	0	0	1	0	0	0	0	0
desV	0	0	0	0	0	0	0	0	0	0	0	0	0	0	0	0	0	0	0	0	0	0	0	0	0	0	0	1	0	0
desV_1	0	0	0	1	0	0	0	0	0	0	0	0	0	0	0	0	0	0	0	0	0	0	0	0	0	0	0	0	0	0
desV_2	0	0	0	1	0	0	0	0	0	0	0	0	0	0	0	0	0	0	0	0	0	0	0	0	0	0	0	0	0	0
desVI	0	0	0	0	0	0	0	0	0	0	0	1	0	0	0	0	0	0	0	0	0	0	0	0	0	0	0	0	0	0
devR	0	0	0	0	0	0	0	0	0	0	0	0	0	0	0	0	0	0	0	0	0	0	0	0	0	0	0	0	0	1
devS	0	0	0	0	0	0	0	0	0	0	0	0	0	0	0	0	0	0	0	0	0	0	0	0	0	0	0	0	0	1
devT	0	0	0	0	0	0	0	0	0	0	0	0	0	0	0	0	0	0	0	0	0	0	0	0	0	0	0	0	0	1
dgcE	0	0	0	0	0	0	0	0	0	0	0	0	1	1	0	0	0	0	0	0	1	0	0	0	0	0	0	0	0	0
dgcE_1	0	0	0	0	0	0	0	0	0	0	0	0	0	0	0	0	0	0	0	0	0	0	0	0	0	0	0	0	0	1
dgcE_2	0	0	0	0	0	0	0	0	0	0	0	0	0	0	0	0	0	0	0	0	0	0	0	0	0	0	0	0	0	1
dgcE_3	0	0	0	0	0	0	0	0	0	0	0	0	0	0	0	0	0	0	0	0	0	0	0	0	0	0	0	0	0	1
dgcT	0	0	0	0	0	0	0	0	0	0	0	0	1	1	1	1	0	1	0	0	1	1	0	0	0	1	0	0	0	0
dgoD	0	0	0	0	1	0	0	0	0	0	0	0	0	0	0	0	0	0	0	0	0	0	0	0	0	0	0	0	0	0
dgt	1	0	0	0	0	0	0	0	0	0	0	0	0	0	0	0	0	0	0	0	0	0	0	0	0	0	0	0	0	0
dhaA	0	0	0	0	0	0	0	0	0	0	0	0	1	1	1	1	0	1	0	0	1	1	0	0	0	1	0	0	0	0
dhaA_1	0	0	0	0	0	0	0	0	0	0	0	0	0	0	0	0	0	1	0	0	0	0	0	0	0	0	0	0	0	0
dhaA_2	0	0	0	0	0	1	0	0	0	0	0	0	0	0	0	0	0	0	0	0	0	0	0	0	0	0	0	0	0	0
dhaA_3	0	1	0	0	0	0	0	0	0	0	0	0	0	0	0	0	0	0	0	0	0	0	0	0	0	0	0	0	0	0
dhaT	1	0	0	0	1	0	0	0	0	0	0	0	1	1	1	1	0	1	0	1	1	1	1	0	0	1	0	0	0	0
dhbE	0	1	0	0	0	0	0	0	0	0	0	0	0	0	0	0	0	0	0	0	0	0	0	0	0	0	0	0	0	0
dhmA	0	0	0	0	0	0	0	0	0	0	0	0	1	1	1	1	0	1	0	0	1	1	0	0	0	1	0	0	0	0
dhmA_1	0	0	0	1	0	0	0	0	0	0	0	0	0	0	0	0	0	0	0	0	0	0	0	0	0	0	0	0	0	0
dhmA_2	0	0	0	1	0	0	0	0	0	1	0	0	0	0	0	0	0	0	0	0	0	0	0	0	0	0	0	0	0	0
dhmA_3	0	0	0	0	0	0	0	1	0	0	0	0	0	0	0	0	0	0	0	0	0	0	0	0	0	0	0	0	0	0
dhmA1	0	0	0	0	0	1	0	0	0	0	0	0	0	0	0	0	0	0	0	0	0	0	0	0	0	0	0	0	0	0
dhmA2	0	0	0	0	0	0	0	0	1	0	1	0	0	0	0	0	1	0	0	0	0	0	0	0	1	0	0	0	0	0
dinB	0	0	0	0	0	0	0	0	1	0	1	0	0	0	0	0	1	0	0	0	0	0	0	0	1	0	0	0	0	0
dinF	0	0	0	1	0	0	0	0	0	1	0	0	0	0	0	0	0	0	0	0	0	0	0	0	0	0	0	0	0	0
dinG	0	0	0	0	0	0	0	0	0	0	0	0	1	1	1	1	0	1	0	0	1	1	0	0	0	1	0	0	0	0
dinJ	0	0	0	0	0	0	0	0	0	0	0	0	0	0	0	1	0	0	0	0	0	0	0	0	0	1	0	0	0	0
divK	0	0	0	0	0	0	0	0	1	0	1	0	0	0	0	0	1	0	0	0	0	0	0	0	1	0	0	0	0	0
divK_1	0	0	1	0	0	0	0	0	0	0	0	0	0	0	0	0	0	0	0	0	0	0	0	0	0	0	0	0	0	0
divK_2	0	0	1	0	0	0	0	0	0	0	0	0	0	0	0	0	0	0	0	0	0	0	0	0	0	0	0	0	0	0
dksA	1	0	0	0	1	0	0	0	0	0	0	0	1	1	1	1	0	1	0	1	1	1	1	0	0	1	0	0	0	0
dltA	0	0	0	1	0	0	0	0	0	0	0	0	0	0	0	0	0	0	0	0	0	0	0	0	0	0	0	0	0	0
dltC	0	0	0	1	0	0	0	0	0	1	0	0	0	0	0	0	0	0	0	0	0	0	0	0	0	0	0	0	0	0
dmlR	0	0	0	0	0	0	0	0	0	0	0	0	0	0	0	0	0	1	0	0	1	0	0	0	0	0	0	0	0	0
dmpF	0	0	0	1	0	0	0	0	0	0	0	0	0	0	0	0	0	0	0	0	0	0	0	0	0	0	0	0	0	0
dmpG	0	0	0	0	0	0	1	0	0	0	0	0	0	0	0	0	0	0	0	0	0	0	0	0	0	0	0	0	0	0
dnaA	0	0	0	0	0	0	0	0	0	0	0	0	1	1	1	1	0	1	0	0	1	1	0	0	0	1	0	0	0	0
dnaC	1	0	0	0	1	0	0	0	0	0	0	0	1	1	1	1	0	1	0	1	0	1	1	0	0	1	0	0	0	0
dnaE	0	0	0	0	0	0	0	0	0	0	0	0	1	1	1	1	0	1	0	0	1	1	0	0	0	1	0	0	0	0
dnaG	0	0	0	0	0	0	0	0	0	0	0	0	1	1	1	1	0	1	0	0	1	1	0	0	0	1	0	0	0	0
dnaG_1	0	0	1	0	0	1	0	0	0	0	0	0	0	0	0	0	0	0	0	0	0	0	0	0	0	0	0	0	0	0
dnaG_2	0	0	0	0	0	0	0	0	0	1	0	0	0	0	0	0	0	0	0	0	0	0	0	0	0	0	0	0	0	0
dnaJ_1	1	0	0	0	1	0	0	0	0	0	0	0	1	1	1	1	0	1	0	1	1	1	1	0	0	1	0	0	0	0
dnaJ_2	0	0	0	0	0	0	0	0	0	0	0	0	1	1	0	0	0	1	0	0	1	0	0	0	0	0	0	0	0	0
dnaJ_3	0	0	0	1	0	0	0	0	0	1	0	0	0	0	0	0	0	0	0	0	0	0	0	0	0	0	0	0	0	0
dnaK	1	0	0	0	1	0	0	0	0	0	0	0	1	1	1	1	0	1	0	1	1	1	1	0	0	1	0	0	0	0
dnaN	1	0	0	0	1	0	0	0	0	0	0	0	1	1	1	1	0	1	0	1	1	1	1	0	0	1	0	0	0	0
dnaX	0	0	0	0	0	0	0	0	0	0	0	0	0	1	0	0	0	0	0	0	1	0	0	0	0	0	0	0	0	0
dns	0	0	0	0	0	0	0	0	0	0	0	0	0	0	0	0	0	1	0	0	0	0	0	0	0	0	0	0	0	0
doc	0	0	0	0	0	0	0	0	0	0	1	0	0	0	0	0	0	0	0	0	0	0	0	0	0	0	0	0	0	0
dpgD	0	0	0	0	0	0	0	0	0	0	0	0	0	0	0	0	0	0	0	0	0	0	0	0	0	0	0	0	1	0
dpnA	0	0	0	0	1	0	0	0	0	0	0	0	0	0	0	0	0	1	0	0	0	0	1	0	0	1	0	0	0	0
dpnM	0	0	0	0	0	0	0	0	1	0	0	0	0	0	0	0	0	0	0	0	0	0	0	0	0	0	0	0	0	0
dppD	0	0	0	1	0	0	0	0	0	0	0	0	0	0	0	0	0	0	0	0	0	0	0	0	0	0	0	0	0	0
dprA	0	0	0	1	0	0	0	0	0	0	0	0	0	0	0	0	0	0	0	0	0	0	0	0	0	0	0	0	0	0
dprE1	0	0	0	0	0	0	0	0	0	0	0	0	1	1	1	1	0	1	0	0	1	1	0	0	0	1	0	0	0	0
dprE2	0	0	0	0	0	0	0	0	0	0	0	0	0	0	0	0	0	1	0	0	0	0	0	0	0	0	0	0	0	0
dprE2_1	0	0	0	0	0	0	0	0	0	0	0	0	0	0	0	0	0	0	0	0	0	0	0	0	0	1	0	0	0	0
dprE2_2	0	0	0	0	0	0	0	0	0	0	0	0	0	0	0	1	0	0	0	0	0	0	0	0	0	1	0	0	0	0
dps	0	0	0	0	0	0	1	1	1	0	1	0	0	0	0	0	1	0	1	0	0	0	0	0	1	0	0	0	0	0
dps2	0	0	0	0	0	0	0	0	0	0	0	0	0	0	0	0	0	0	0	0	0	0	0	0	0	0	1	0	0	0
draG	0	0	0	0	0	0	0	0	0	0	0	0	0	0	0	0	1	0	0	0	0	0	0	0	0	0	0	0	0	0
drrA	0	0	0	0	0	0	0	0	1	0	1	0	0	0	0	0	1	0	0	0	0	0	0	0	1	0	0	0	0	0
drrA_1	0	0	0	0	0	1	0	0	0	0	0	0	0	0	0	0	0	0	0	0	0	0	0	0	0	0	0	0	0	0
drrA_2	0	0	0	0	0	0	1	1	0	0	0	0	0	0	0	0	0	0	0	0	0	0	0	0	0	0	0	0	0	0
drrB	0	0	0	0	0	0	0	1	0	0	0	0	0	0	0	0	0	0	0	0	0	0	0	0	0	0	0	0	0	0
dsbD_1	0	0	0	0	0	0	0	0	1	0	1	0	0	0	0	0	1	0	0	0	0	0	0	0	1	0	0	0	0	0
dsbD_2	0	0	0	0	0	0	0	0	1	0	1	0	0	0	0	0	1	0	0	0	0	0	0	0	1	0	0	0	0	0
dsbD_3	0	0	0	1	0	0	0	0	0	0	0	0	0	0	0	0	0	0	0	0	0	0	0	0	0	0	0	0	0	0
dtpC	0	0	0	0	0	0	1	1	0	0	0	0	0	0	0	0	0	0	0	0	0	0	0	0	0	0	0	0	0	0
dtpD	0	0	0	0	0	0	0	0	1	0	1	0	0	0	0	0	1	0	0	0	0	0	0	0	1	0	0	0	0	0
dtpT	0	0	0	0	0	0	0	0	0	0	0	0	0	0	0	0	0	0	0	0	1	0	0	0	0	0	0	0	0	0
dus	0	0	0	0	0	0	0	0	1	0	1	0	0	0	0	0	1	0	0	0	0	0	0	0	1	0	0	0	0	0
dusA	0	0	0	0	0	0	0	0	0	0	0	0	0	0	0	0	0	0	0	0	1	0	0	0	0	0	0	0	0	0
dusC	0	0	0	0	0	0	0	0	0	0	0	0	0	0	1	0	0	0	0	0	0	1	0	0	0	0	0	0	0	0
dut	0	0	0	0	0	0	0	0	1	0	1	0	0	0	0	0	1	0	1	0	0	0	0	0	1	0	0	0	0	0
dxr	0	0	0	0	0	0	0	0	0	0	0	0	1	1	1	1	0	0	0	0	0	1	0	0	0	1	0	0	0	0
dxs_1	0	0	0	0	0	0	0	0	0	0	0	0	1	1	1	1	0	1	0	0	1	1	0	0	0	1	0	0	0	0
dxs_2	1	0	0	0	1	0	0	0	0	0	0	0	1	1	1	1	0	1	0	1	1	1	1	0	0	1	0	0	0	0
dxs_3	0	0	0	0	1	0	0	0	0	0	0	0	0	0	0	0	0	0	0	0	0	0	0	0	0	0	0	0	0	0
echA8	0	0	0	0	0	0	0	0	0	0	0	0	1	1	1	1	0	1	0	0	1	1	0	0	0	1	0	0	0	0
echA8_1	0	0	0	0	0	0	1	1	0	0	0	0	0	0	0	0	0	0	0	0	0	0	0	0	0	0	0	0	0	0
echA8_2	0	0	0	0	0	0	1	0	0	0	0	0	0	0	0	0	0	0	0	0	0	0	0	0	0	0	0	0	0	0
ecsA	0	0	0	0	0	0	0	0	0	0	0	0	0	0	0	0	0	0	0	0	0	0	1	0	0	0	0	0	0	0
efp	1	0	0	0	1	0	0	0	0	0	0	0	1	1	1	1	0	1	0	1	1	1	1	0	0	1	0	0	0	0
egtB	0	0	0	0	0	0	0	0	1	0	1	0	0	0	0	0	1	0	0	0	0	0	0	0	1	0	0	0	0	0
egtB_1	0	0	0	0	0	0	0	0	0	0	0	0	1	1	1	1	0	1	0	0	1	1	0	0	0	1	0	0	0	0
egtB_2	0	0	0	0	0	0	0	0	0	0	0	0	0	0	0	0	0	0	0	0	1	0	0	0	0	0	0	0	0	0
egtE	0	0	0	0	0	0	0	0	0	0	0	0	1	0	0	0	0	0	0	0	1	0	0	0	0	0	0	0	0	0
emrB	0	0	0	0	0	0	0	0	0	0	0	0	0	0	0	0	0	0	0	0	0	0	0	0	0	0	1	0	0	0
engB	0	0	0	0	0	0	0	0	1	0	1	0	0	0	0	0	1	0	1	0	0	0	0	0	1	0	0	0	0	0
eno	1	0	0	0	1	0	0	0	0	0	0	0	1	1	1	1	0	1	0	1	1	1	1	0	0	1	0	0	0	0
eno_1	0	0	0	0	0	0	0	0	0	0	0	0	1	0	0	0	0	0	0	0	0	0	0	0	0	0	0	0	0	0
entS	0	0	0	0	0	0	0	0	0	0	0	0	1	1	1	1	0	1	0	0	1	1	0	0	0	1	0	0	0	0
ephA	0	0	0	0	0	0	0	0	0	0	0	0	1	1	0	0	0	1	0	0	1	0	0	0	0	0	0	0	0	0
ephA_1	0	0	0	0	0	1	0	0	0	0	0	0	0	0	0	0	0	0	0	0	0	0	0	0	0	0	0	0	0	0
ephA_2	0	0	0	0	0	0	1	0	0	0	0	0	0	0	0	0	0	0	0	0	0	0	0	0	0	0	0	0	0	0
ephD	0	0	0	0	0	0	0	0	1	0	1	0	0	0	0	0	1	0	0	0	0	0	0	0	1	0	0	0	0	0
ephD_1	0	0	0	0	0	1	0	0	0	0	0	0	0	0	0	0	0	0	0	0	0	0	0	0	0	0	0	0	0	0
ephD_2	0	0	0	0	0	1	0	0	0	0	0	0	0	0	0	0	0	0	0	0	0	0	0	0	0	0	0	0	0	0
epmA	0	0	0	1	0	0	0	0	0	1	0	0	0	0	0	0	0	0	0	0	0	0	0	0	0	0	0	0	0	0
epsE	1	0	0	0	1	0	0	0	0	0	0	0	1	1	1	1	0	1	0	1	1	1	1	0	0	1	0	0	0	0
epsF	1	0	0	0	1	0	0	0	0	0	0	0	1	1	1	1	0	1	0	1	1	1	1	0	0	1	0	0	0	0
epsG	0	0	0	0	0	0	1	1	0	0	0	0	0	0	0	0	0	0	0	0	0	0	0	0	0	0	0	0	0	0
epsM	1	0	0	0	0	0	0	0	0	0	0	0	0	1	0	1	0	0	0	0	0	0	0	0	0	1	0	0	0	0
epsN	1	0	0	0	0	0	0	0	0	0	0	0	0	1	0	1	0	0	0	0	0	0	0	0	0	1	0	0	0	0
eriC	0	0	0	0	0	0	0	0	1	0	1	0	0	0	0	0	1	0	0	0	0	0	0	0	1	0	0	0	0	0
eryG	0	0	0	0	0	0	0	0	0	0	0	0	0	0	0	0	0	0	0	0	0	0	0	0	0	0	0	0	1	0
estB	0	0	0	0	0	0	0	0	1	0	1	0	0	0	0	0	1	0	0	0	0	0	0	0	1	0	0	0	0	0
etfA	1	0	0	0	1	0	0	0	0	0	0	0	1	1	1	1	0	1	0	1	1	1	1	0	0	1	0	0	0	0
etfB	1	1	0	0	1	0	0	0	0	0	0	0	1	1	1	1	0	1	0	1	1	1	1	0	0	1	0	0	0	0
ethA	0	0	0	0	0	0	0	0	1	0	1	0	0	0	0	0	1	0	0	0	0	0	0	0	1	0	0	0	0	0
ettA	0	0	0	0	0	0	0	0	0	0	0	0	1	1	1	1	0	1	0	0	1	1	0	0	0	1	0	0	0	0
ettA_1	0	0	0	0	0	0	0	0	0	0	1	0	0	0	0	0	0	0	0	0	0	0	0	0	0	0	0	0	0	0
ettA_2	0	0	0	0	0	0	1	0	0	0	0	0	0	0	0	0	0	0	0	0	0	0	0	0	0	0	0	0	0	0
eutB	0	0	0	0	0	0	0	0	1	0	1	0	0	0	0	0	1	0	0	0	0	0	0	0	1	0	0	0	0	0
eutC	0	0	0	0	0	1	0	0	0	0	0	0	0	0	0	0	0	0	0	0	0	0	0	0	0	0	0	0	0	0
exbB	0	0	0	1	0	0	0	0	0	1	0	0	0	0	0	0	0	0	0	0	0	0	0	0	0	0	0	0	0	0
exbB_1	0	0	0	0	0	0	0	0	0	0	0	0	1	1	1	1	0	1	0	0	1	1	0	0	0	1	0	0	0	0
exbB_2	1	0	0	0	1	0	0	0	0	0	0	0	1	1	1	1	0	1	0	1	1	1	1	0	0	1	0	0	0	0
exbD	1	0	0	0	1	0	0	0	0	0	0	0	1	1	1	1	0	1	0	1	1	1	1	0	0	1	0	0	0	0
exbD_1	0	0	1	0	0	1	0	0	0	0	0	1	0	0	0	0	0	0	0	0	0	0	0	1	0	0	0	1	1	1
exbD_2	0	0	1	0	0	1	0	0	0	0	0	1	0	0	0	0	0	0	0	0	0	0	0	0	0	0	0	0	0	0
exoA	0	0	0	0	0	0	0	0	1	0	1	0	0	0	0	0	1	0	0	0	0	0	0	0	0	0	0	0	0	0
exsA	0	0	0	0	0	0	0	0	0	0	0	0	0	1	0	0	0	0	0	0	0	0	0	0	0	0	0	0	0	0
fabF	0	0	0	0	0	0	0	0	1	0	1	0	0	0	0	0	1	0	0	0	0	0	0	0	1	0	0	0	0	0
fabG_1	1	0	0	0	1	0	0	0	0	0	0	0	1	1	1	1	0	1	0	1	1	1	1	0	0	1	0	0	0	0
fabG_10	0	0	0	0	0	0	0	0	0	0	0	0	0	1	0	0	0	0	0	0	0	0	0	0	0	0	0	0	0	0
fabG_11	0	0	0	0	1	0	0	0	0	0	0	0	0	0	0	0	0	0	0	0	0	0	1	0	0	0	0	0	0	0
fabG_2	0	0	0	0	0	0	0	0	0	0	0	0	1	1	0	0	0	1	0	0	1	0	0	0	0	0	0	0	0	0
fabG_3	1	0	0	0	1	0	0	0	0	0	0	0	1	1	1	1	0	1	0	1	1	1	1	0	0	1	0	0	0	0
fabG_4	1	0	0	0	1	0	0	0	0	0	0	0	1	1	1	1	0	1	0	1	1	1	1	0	0	1	0	0	0	0
fabG_5	0	0	0	0	0	0	0	0	1	0	1	0	0	0	0	0	1	0	1	0	0	0	0	0	1	0	0	0	0	0
fabG_6	0	0	0	1	0	0	0	0	0	1	0	0	0	0	0	0	0	0	0	0	0	0	0	0	0	0	0	0	0	0
fabG_7	0	0	0	0	0	0	0	0	1	0	1	0	0	0	0	0	1	0	0	0	0	0	0	0	1	0	0	0	0	0
fabG_8	0	0	0	0	0	0	0	0	0	0	0	0	0	0	0	0	0	1	0	0	0	0	0	0	0	0	0	0	0	0
fabG_9	0	0	0	0	0	0	0	0	0	0	0	0	1	1	1	1	0	1	0	0	1	1	0	0	0	1	0	0	0	0
fabG1	0	0	0	0	0	0	0	0	0	0	0	0	0	0	0	0	0	0	0	0	1	0	0	0	0	0	0	0	0	0
fabG1_1	0	0	0	0	0	0	0	0	0	0	0	0	0	0	0	1	0	0	0	0	0	0	0	0	0	0	0	0	0	0
fabG1_2	0	0	0	0	0	0	0	0	0	0	0	0	0	1	0	0	0	0	0	0	0	0	0	0	0	1	0	0	0	0
fabG3	0	0	0	0	0	1	0	0	0	0	0	0	0	0	0	0	0	0	0	0	0	0	0	0	0	0	0	0	0	0
fabH	0	0	0	0	0	0	0	0	1	0	1	0	0	0	0	0	1	0	1	0	0	0	0	0	1	0	0	0	0	0
fabH_1	0	1	0	0	0	0	0	0	0	0	0	0	0	0	0	0	0	0	0	0	0	0	0	0	0	0	0	0	0	0
fabH_2	0	1	0	0	0	0	0	0	0	0	0	0	0	0	0	0	0	0	0	0	0	0	0	0	0	0	0	0	0	0
fabI	1	0	0	0	0	0	0	0	0	0	0	0	0	0	0	0	0	0	0	1	0	0	1	0	0	0	0	0	0	0
fabL	0	0	0	0	0	0	0	0	1	0	0	0	0	0	0	0	0	0	0	0	0	0	0	0	0	0	0	0	0	0
fabR	0	0	0	0	0	0	1	0	1	0	1	0	0	0	0	0	1	0	0	0	0	0	0	0	1	0	0	0	0	0
fabR_1	0	0	0	0	0	0	0	0	0	0	0	0	0	0	0	0	0	0	0	0	0	0	0	0	0	0	1	0	0	0
fabR_2	0	0	0	0	0	0	0	0	0	0	0	0	0	0	0	0	0	0	0	0	0	0	0	0	0	0	1	0	0	0
fadA	0	0	0	0	0	0	0	0	0	0	0	0	0	0	0	0	0	0	0	0	0	0	0	0	0	0	1	0	0	0
fadA_1	1	0	0	0	1	0	0	0	0	0	0	0	1	1	1	1	0	1	0	1	1	1	1	0	0	1	0	0	0	0
fadA_2	1	0	0	0	1	0	0	0	0	0	0	0	1	1	1	1	0	1	0	1	1	1	1	0	0	1	0	0	0	0
fadB	0	0	0	0	0	0	0	0	0	0	0	1	0	0	0	0	0	0	0	0	0	0	0	0	0	0	0	0	0	0
fadD3	0	1	0	0	0	0	0	0	0	0	0	0	0	0	0	0	0	0	0	0	0	0	0	0	0	0	0	0	0	0
fadF	1	0	0	0	1	0	0	0	0	0	0	0	1	1	1	1	0	1	0	1	1	1	1	0	0	1	0	0	0	0
fadH	0	0	0	0	0	0	1	1	0	0	0	0	0	0	0	0	0	0	0	0	0	0	0	0	0	0	0	0	0	0
fadH_1	0	0	0	0	0	0	0	0	0	0	0	0	1	1	1	0	0	1	0	0	1	1	0	0	0	0	0	0	0	0
fadH_2	0	0	0	0	0	0	0	0	0	0	0	0	1	1	0	1	0	1	0	0	1	0	0	0	0	0	0	0	0	0
fadJ	0	1	0	0	0	0	0	0	0	0	0	0	0	0	0	0	0	0	0	0	0	0	0	0	0	0	0	0	0	0
fadJ_1	0	0	0	0	0	0	0	0	0	0	0	0	0	0	0	0	0	0	0	0	0	0	0	0	0	0	1	0	0	0
fadJ_2	0	0	0	0	0	0	0	0	0	0	0	0	0	0	0	0	0	0	0	0	0	0	0	0	0	0	1	0	0	0
fadM	0	0	0	0	0	0	0	0	0	0	0	0	0	0	1	0	0	0	0	0	0	0	0	0	0	0	0	0	0	0
fadN	0	0	0	1	0	0	1	1	1	1	1	0	0	0	0	0	1	0	1	0	0	0	0	0	1	0	0	0	0	0
fadR	0	0	0	0	0	0	0	0	0	0	0	0	0	0	0	0	0	0	0	0	0	0	0	0	0	0	0	0	1	0
fas2	0	0	0	0	1	0	0	0	0	0	0	0	0	0	0	0	0	0	0	0	0	0	0	0	0	0	0	0	0	0
fbaB	1	0	0	0	1	0	0	0	0	0	0	0	1	1	1	1	0	1	0	1	1	1	1	0	0	1	0	0	0	0
fbp	1	0	0	0	1	0	0	0	0	0	0	0	1	1	1	1	0	1	0	1	1	1	1	0	0	1	0	0	0	0
fbp_1	1	0	0	0	0	0	0	0	0	0	0	0	1	1	1	1	0	0	0	0	1	1	0	0	0	1	0	0	0	0
fbp_2	0	0	1	0	0	1	0	0	0	0	0	1	0	0	0	0	0	0	0	0	0	0	0	1	0	0	0	1	1	1
fbpC	0	0	0	0	0	0	0	0	0	0	0	0	0	0	0	0	0	1	0	0	0	0	0	0	0	0	0	0	0	0
fbpC2	0	0	0	0	0	0	1	0	0	0	0	0	0	0	0	0	0	0	0	0	0	0	0	0	0	0	0	0	0	0
fcl	0	0	0	0	0	0	0	0	1	0	1	0	0	0	0	0	1	0	0	0	0	0	0	0	1	0	0	0	0	0
fcl_1	0	0	0	0	0	0	1	0	0	0	0	0	0	0	0	0	0	0	0	0	0	0	0	0	0	0	0	0	0	0
fcl_2	0	0	0	0	0	1	0	0	0	0	0	0	0	0	0	0	0	0	0	0	0	0	0	0	0	0	0	0	0	0
fcl_3	0	0	1	0	0	0	0	0	0	0	0	0	0	0	0	0	0	0	0	0	0	0	0	0	0	0	0	0	0	0
fcl_4	0	0	1	0	0	0	0	0	0	0	0	0	0	0	0	0	0	0	0	0	0	0	0	0	0	0	0	0	0	0
fcl_5	0	0	1	0	0	0	0	0	0	0	0	0	0	0	0	0	0	0	0	0	0	0	0	0	0	0	0	0	0	0
fd1	0	0	0	0	0	0	0	0	0	0	0	0	1	1	1	1	0	1	0	0	1	1	0	0	0	1	0	0	0	0
fdhC	0	0	0	0	0	0	0	0	0	0	0	0	0	0	0	0	0	0	0	0	0	0	0	1	0	0	0	0	0	0
fdhC_1	0	0	0	0	0	1	0	0	0	0	0	0	0	0	0	0	0	0	0	0	0	0	0	0	0	0	0	0	0	0
fdhC_2	0	0	0	0	0	1	0	0	0	0	0	0	0	0	0	0	0	0	0	0	0	0	0	0	0	0	0	0	0	0
fdhF	0	0	0	0	0	0	0	0	1	0	1	0	0	0	0	0	1	0	0	0	0	0	0	0	1	0	0	0	0	0
fdtA	0	0	0	0	0	0	0	0	0	0	0	0	0	0	0	0	0	0	0	0	1	0	0	0	0	0	0	0	0	0
fdtA_1	0	0	0	0	0	0	0	0	0	0	0	0	0	0	0	0	0	0	0	0	0	0	0	0	0	0	0	1	0	0
fdtA_2	0	0	0	0	0	0	0	0	0	0	0	0	0	0	0	0	0	0	0	0	0	0	0	0	0	0	0	1	0	0
fdtB	0	0	0	0	0	0	0	0	0	1	0	0	0	0	0	0	0	0	0	0	0	0	0	0	0	0	0	0	0	0
fdx4	0	0	0	0	0	0	0	0	0	0	0	0	1	1	1	1	0	1	0	0	1	1	0	0	0	1	0	0	0	0
fdxA	1	0	0	0	1	0	0	0	0	0	0	0	1	1	1	1	0	1	0	1	1	1	1	0	0	1	0	0	0	0
fdxA_1	0	1	0	0	0	0	0	0	0	0	0	0	0	0	0	0	0	0	0	0	0	0	0	0	0	0	0	0	0	0
fdxA_2	0	1	0	0	0	0	0	0	0	0	0	0	0	0	0	0	0	0	0	0	0	0	0	0	0	0	0	0	0	0
fecA	0	0	0	0	0	0	0	0	1	0	1	0	0	0	0	0	1	0	0	0	0	0	0	0	1	0	0	0	0	0
fecA_1	0	0	0	0	0	0	0	0	0	0	0	0	0	0	0	1	0	0	0	0	0	0	0	0	0	1	0	0	0	0
fecA_2	0	0	0	0	0	0	0	0	0	0	0	0	0	0	0	1	0	0	0	0	0	0	0	0	0	1	0	0	0	0
fecI	0	0	0	0	0	0	0	0	0	0	0	0	0	0	0	0	0	0	0	0	0	0	0	0	0	0	0	1	1	0
feoB	0	0	0	0	0	0	0	0	1	0	1	0	0	0	0	0	1	0	0	0	0	0	0	0	1	0	0	0	0	0
fhuA	0	0	0	0	0	0	0	0	0	0	0	0	0	0	0	0	0	0	0	0	0	0	0	0	0	0	0	0	1	0
fic	0	0	0	0	0	0	0	0	0	1	0	0	0	0	0	0	0	0	0	0	0	0	0	0	0	0	0	0	0	0
fieF	0	0	0	1	0	0	0	0	0	1	0	0	0	0	0	0	0	0	0	0	0	0	0	0	0	0	0	0	0	0
fixA	0	0	0	0	0	0	0	0	0	0	0	0	0	0	0	0	0	0	0	0	0	0	0	0	0	0	1	0	0	0
fixK	0	0	0	1	0	0	0	0	0	1	0	0	0	0	0	0	0	0	0	0	0	0	0	0	0	0	0	0	0	0
fixL	0	0	0	0	0	0	0	0	0	0	0	0	0	0	0	1	0	0	0	0	0	0	0	0	0	0	0	0	0	0
fixN	0	0	1	0	0	1	0	0	0	0	0	1	0	0	0	0	0	0	0	0	0	0	0	1	0	0	0	0	0	0
flaAL	1	0	0	0	1	0	0	0	0	0	0	0	1	1	1	1	0	1	0	1	1	1	1	0	0	1	0	0	0	0
flaB_1	0	0	1	1	0	1	1	1	1	1	1	1	0	0	0	0	1	0	1	0	0	0	0	1	1	0	0	1	1	1
flaB_2	0	0	0	1	0	0	1	1	1	1	1	0	0	0	0	0	1	0	1	0	0	0	0	0	1	0	0	0	0	0
flaB_3	0	0	1	1	0	1	1	1	1	1	1	1	0	0	0	0	1	0	1	0	0	0	0	1	1	0	0	1	1	1
flaB_4	1	1	0	0	1	0	0	0	0	0	0	0	1	1	1	1	0	1	0	1	1	1	1	0	0	1	1	0	0	0
fldA	0	0	0	0	0	0	0	0	1	0	1	0	0	0	0	0	1	0	1	0	0	0	0	0	1	0	0	0	0	0
flgB	1	0	0	0	1	0	0	0	0	0	0	0	1	1	1	1	0	1	0	1	1	1	1	0	0	1	0	0	0	0
flgC	1	1	0	0	1	0	0	0	0	0	0	0	1	1	1	1	0	1	0	1	1	1	1	0	0	1	0	0	0	0
flgE	1	0	0	0	1	0	0	0	0	0	0	0	1	1	1	1	0	1	0	1	1	1	1	0	0	1	0	0	0	0
flgG	0	0	0	0	0	0	0	0	0	0	0	1	0	0	0	0	0	0	0	0	0	0	0	0	0	0	0	0	0	0
flgG_1	1	0	0	0	1	0	0	0	0	0	0	0	1	1	1	1	0	1	0	1	1	1	1	0	0	1	0	0	0	0
flgG_2	0	0	1	1	0	1	1	1	1	1	1	0	0	0	0	0	1	0	1	0	0	0	0	1	1	0	0	1	1	1
flgH	0	0	0	0	0	0	0	0	0	0	0	0	1	1	1	1	0	1	0	0	0	1	0	0	0	1	0	0	0	0
flgI	0	0	0	0	0	0	0	0	0	0	0	0	1	1	0	1	0	1	0	0	1	0	0	0	0	0	0	0	0	0
flhA	1	0	0	0	1	0	0	0	0	0	0	0	1	1	1	1	0	1	0	1	1	1	1	0	0	1	0	0	0	0
flhB	1	0	0	0	1	0	0	0	0	0	0	0	0	0	1	1	0	0	0	1	0	1	1	0	0	1	0	0	0	0
flhB_1	0	0	0	1	0	0	0	0	0	1	0	0	0	0	0	0	0	0	0	0	0	0	0	0	0	0	0	0	0	0
flhB_2	0	0	0	0	0	0	0	0	1	0	1	0	0	0	0	0	1	0	0	0	0	0	0	0	1	0	0	0	0	0
flhF	0	0	0	0	0	0	0	0	0	0	0	0	0	0	0	0	0	0	0	0	0	0	0	1	0	0	0	0	0	0
fliA	0	0	0	1	0	0	1	1	1	1	1	0	0	0	0	0	1	0	1	0	0	0	0	0	1	0	0	0	0	0
fliA_1	0	0	0	0	0	0	0	0	1	0	1	0	0	0	0	0	1	0	1	0	0	0	0	0	1	0	0	0	0	0
fliE	1	0	0	0	1	0	0	0	0	0	0	0	1	1	1	1	0	1	0	1	1	1	1	0	0	1	0	0	0	0
fliF	1	0	0	0	1	0	0	0	0	0	0	0	1	1	1	1	0	1	0	1	1	1	1	0	0	1	0	0	0	0
fliG_1	0	0	1	1	0	1	1	1	1	1	1	1	0	0	0	0	1	0	1	0	0	0	0	1	1	0	0	1	1	1
fliG_2	1	1	0	0	1	0	0	0	0	0	0	0	1	1	1	1	0	1	0	1	1	1	1	0	0	1	1	0	0	0
fliG_3	0	0	0	1	0	0	0	0	0	1	0	0	0	0	0	0	0	0	0	0	0	0	0	0	0	0	0	0	0	0
fliI	1	0	0	0	1	0	0	0	0	0	0	0	1	1	1	1	0	1	0	1	1	1	1	0	0	1	0	0	0	0
fliM	1	1	0	0	1	0	0	0	0	0	0	0	1	1	1	1	0	1	0	1	1	1	1	0	0	1	1	0	0	0
fliN	0	0	0	0	0	0	1	1	1	0	1	0	0	0	0	0	1	0	1	0	0	0	0	0	1	0	0	0	0	0
fliP	1	0	0	0	1	0	0	0	0	0	0	0	1	1	1	1	0	1	0	1	1	1	1	0	0	1	0	0	0	0
fliS	0	0	0	0	0	0	0	0	0	0	0	0	1	1	1	1	0	1	0	0	1	1	0	0	0	1	0	0	0	0
fliW	0	0	0	0	0	0	0	0	0	0	0	0	1	1	1	1	0	1	0	0	1	1	0	0	0	1	0	0	0	0
fliY	0	0	0	0	0	0	0	0	0	0	0	0	1	0	0	0	0	0	0	0	1	0	0	0	0	0	0	0	0	0
fmt	0	0	0	1	0	0	0	0	0	1	0	0	0	0	0	0	0	0	0	0	0	0	0	0	0	0	0	0	0	0
fmt_1	0	0	0	0	0	0	0	0	0	0	0	0	0	0	0	0	0	0	0	0	0	0	0	0	0	0	0	0	1	0
fmt_2	0	0	0	0	0	0	0	0	0	0	0	0	0	1	0	1	0	0	0	0	0	0	0	0	0	1	0	0	0	0
fmt_3	0	0	0	0	0	0	0	0	0	0	0	0	0	0	0	0	0	0	0	0	0	0	0	1	0	0	0	0	0	0
fnr	1	0	0	0	1	0	0	0	0	0	0	0	1	1	1	1	0	1	0	1	1	1	1	0	0	1	0	0	0	0
folC	0	0	0	0	0	0	0	0	1	0	0	0	0	0	0	0	0	0	0	0	0	0	0	0	0	0	0	0	0	0
folD	0	0	0	0	0	0	0	0	0	0	0	0	1	1	1	1	0	1	0	0	1	1	0	0	0	1	0	0	0	0
folE	1	0	0	0	1	0	0	0	0	0	0	0	1	1	1	1	0	1	0	1	1	1	1	0	0	1	0	0	0	0
folP	0	0	0	0	0	0	0	0	0	0	0	0	0	0	0	0	0	0	0	0	1	0	0	0	0	0	0	0	0	0
folP1	0	0	0	0	0	0	0	0	0	1	0	0	0	0	0	0	0	0	0	0	0	0	0	0	0	0	0	0	0	0
fosB	0	1	0	0	0	0	0	0	0	0	0	0	0	0	0	0	0	0	0	0	0	0	0	0	0	0	0	0	0	0
fosB_1	0	0	0	0	0	0	0	0	0	0	0	0	0	0	0	0	0	1	0	0	1	0	0	0	0	0	0	0	0	0
fosB_2	1	0	0	0	1	0	0	0	0	0	0	0	1	1	1	1	0	1	0	1	1	1	1	0	0	1	0	0	0	0
fpgS	0	0	0	0	0	0	1	0	0	0	0	0	0	0	0	0	0	0	0	0	0	0	0	0	0	0	0	0	0	0
frc	0	0	1	0	0	1	0	0	0	0	0	0	0	0	0	0	0	0	0	0	0	0	0	0	0	0	0	0	0	0
frdA	1	0	0	0	1	0	0	0	0	0	0	0	1	1	1	1	0	1	0	1	1	1	1	0	0	1	0	0	0	0
frdA_2	0	0	0	0	0	0	0	0	0	0	0	0	0	0	0	0	0	0	0	1	0	0	0	0	0	0	0	0	0	0
frdB	1	0	0	0	1	0	0	0	0	0	0	0	1	1	1	1	0	1	0	1	1	1	1	0	0	1	0	0	0	0
frlA	1	0	0	0	1	0	0	0	0	0	0	0	0	0	0	0	0	0	0	1	0	0	1	0	0	0	0	0	0	0
frr	1	0	0	0	1	0	0	0	0	0	0	0	1	1	1	1	0	1	0	1	1	1	1	0	0	1	0	0	0	0
fruA	0	0	1	0	0	1	0	0	0	0	0	0	0	0	0	0	0	0	0	0	0	0	0	1	0	0	0	1	1	1
ftsA_1	0	0	0	0	0	0	1	1	1	0	1	0	0	0	0	0	1	0	1	0	0	0	0	0	1	0	0	0	0	0
ftsA_2	0	0	0	0	0	0	0	0	0	0	0	0	1	1	1	1	0	1	0	0	1	1	0	0	0	1	0	0	0	0
ftsH_1	0	0	0	0	0	0	0	0	1	0	1	0	0	0	0	0	0	0	1	0	0	0	0	0	1	0	0	0	0	0
ftsH_2	1	0	0	0	1	0	0	0	0	0	0	0	1	1	1	1	0	1	0	1	1	1	1	0	0	1	0	0	0	0
ftsH_3	0	1	0	0	0	0	0	0	0	0	0	0	0	0	0	0	0	0	0	0	0	0	0	0	0	0	0	0	0	0
ftsQ	0	0	0	0	0	0	0	0	1	0	1	0	0	0	0	0	1	0	0	0	0	0	0	0	1	0	0	0	0	0
ftsW_1	0	0	0	0	0	0	0	0	0	0	0	0	1	1	1	0	0	1	0	0	1	1	0	0	0	0	0	0	0	0
ftsW_2	1	0	0	0	1	0	0	0	0	0	0	0	1	1	1	1	0	1	0	1	1	1	1	0	0	1	0	0	0	0
ftsY	0	0	0	0	0	0	0	0	1	0	1	0	0	0	0	0	1	0	0	0	0	0	0	0	1	0	0	0	0	0
ftsZ	1	0	0	0	0	0	0	0	0	0	0	0	1	1	1	1	0	1	0	1	1	1	0	0	0	1	0	0	0	0
fucA	0	0	0	0	0	0	0	0	1	0	1	0	0	0	0	0	1	0	1	0	0	0	0	0	1	0	0	0	0	0
fucA_1	0	0	0	0	0	0	0	0	0	0	0	0	0	0	0	0	0	0	0	0	0	0	0	0	0	0	1	0	0	0
fucA_2	0	1	0	0	0	0	0	0	0	0	0	0	0	0	0	0	0	0	0	0	0	0	0	0	0	0	0	0	0	0
fumA	1	0	0	0	1	0	0	0	0	0	0	0	1	1	1	1	0	1	0	1	1	1	1	0	0	1	0	0	0	0
fumB	0	0	0	0	0	0	0	0	1	0	0	0	0	0	0	0	0	0	0	0	0	0	0	0	0	0	0	0	0	0
fumC	0	0	0	0	0	0	1	1	1	0	1	0	0	0	0	0	1	0	1	0	0	0	0	0	1	0	0	0	0	0
fur	1	0	0	0	1	0	0	0	0	0	0	0	1	1	1	1	0	1	0	1	1	1	1	0	0	1	0	0	0	0
fur_1	0	0	0	1	0	0	0	0	0	1	0	0	0	0	0	0	0	0	0	0	0	0	0	0	0	0	0	0	0	0
fur_2	0	0	0	1	0	0	0	0	0	1	0	0	0	0	0	0	0	0	0	0	0	0	0	0	0	0	0	0	0	0
fus	0	0	0	0	0	0	0	1	0	0	0	0	0	0	0	0	0	0	0	0	0	0	0	0	0	0	0	0	0	0
fusA	0	1	0	0	0	0	0	0	0	0	0	0	0	0	0	0	0	0	0	0	0	0	0	0	0	0	0	0	0	0
fusA_1	1	0	0	0	1	0	0	0	0	0	0	0	1	1	1	1	0	1	0	1	1	1	1	0	0	1	0	0	0	0
fusA_2	0	0	0	0	0	0	0	0	1	0	1	0	0	0	0	0	1	0	0	0	0	0	0	0	0	0	0	0	0	0
gabD	0	0	0	0	0	0	0	1	0	0	0	0	0	0	0	0	0	0	0	0	0	0	0	0	0	0	0	0	0	0
gabT	0	0	0	0	0	0	0	0	0	0	0	0	0	0	0	0	0	0	0	0	0	0	1	0	0	0	0	0	0	0
gacA	1	0	0	0	1	0	0	0	0	0	0	0	1	1	1	1	0	1	0	1	1	1	1	0	0	1	0	0	0	0
gacA_2	0	0	0	0	1	0	0	0	0	0	0	0	0	0	0	0	0	0	0	0	0	0	0	0	0	0	0	0	0	0
gacC	0	0	0	0	0	0	0	0	0	0	0	0	0	0	0	0	0	0	0	0	0	0	1	0	0	0	0	0	0	0
galE	0	0	0	0	0	0	0	0	0	0	0	0	0	0	1	1	0	1	0	0	0	1	0	0	0	1	0	0	0	0
galE_1	0	0	0	0	0	0	0	0	0	0	0	0	0	0	0	0	0	1	0	0	0	0	0	0	0	0	0	0	0	0
galE_2	0	0	0	1	0	0	0	0	0	0	0	0	0	0	0	0	0	0	0	0	0	0	0	0	0	0	0	0	0	0
galE1	0	0	0	0	0	0	0	0	0	0	0	0	0	0	0	0	0	0	0	0	0	0	0	0	0	0	0	1	0	1
galK	0	0	0	1	0	0	0	0	0	0	0	0	0	0	0	0	0	0	0	0	0	0	0	0	0	0	0	0	0	0
galK_1	0	0	0	0	0	0	0	0	0	0	0	0	0	0	0	0	0	0	0	1	0	0	0	0	0	0	0	0	0	0
galK_2	0	0	0	0	0	0	0	0	0	0	0	0	0	0	1	0	0	0	0	0	0	1	0	0	0	0	0	0	0	0
gap1	1	0	0	0	1	0	0	0	0	0	0	0	1	1	1	1	0	1	0	1	1	1	1	0	0	1	0	0	0	0
gapN	0	0	0	0	0	0	0	0	0	0	0	0	0	1	0	0	0	1	0	0	1	0	0	0	0	0	0	0	0	0
garK	0	0	0	0	0	0	0	0	1	0	0	0	0	0	0	0	0	0	0	0	0	0	0	0	0	0	0	0	0	0
garR	0	0	0	1	0	0	0	0	0	0	0	0	0	0	0	0	0	0	0	0	0	0	0	0	0	0	0	0	0	0
gatA	0	0	0	0	0	0	0	0	1	0	1	0	0	0	0	0	1	0	0	0	0	0	0	0	1	0	0	0	0	0
gatB	1	0	0	0	1	0	0	0	0	0	0	0	1	1	1	1	0	1	0	1	1	1	1	0	0	1	0	0	0	0
gatC	0	0	0	0	0	0	0	0	1	0	1	0	0	0	0	0	1	0	0	0	0	0	0	0	1	0	0	0	0	0
gcvH	1	0	0	0	1	0	0	0	0	0	0	0	1	1	1	1	0	1	0	1	1	1	1	0	0	1	0	0	0	0
gcvP	1	0	0	0	1	0	0	0	0	0	0	0	1	1	1	1	0	1	0	1	1	1	1	0	0	1	0	0	0	0
gcvT	0	0	0	0	0	0	0	0	0	0	0	0	1	1	1	1	0	1	0	0	1	1	0	0	0	1	0	0	0	0
gdhI	0	0	0	0	0	0	0	0	0	0	0	0	0	0	0	0	0	0	0	0	0	0	0	0	0	0	0	0	0	1
gdhIV	0	0	0	0	0	0	0	0	1	0	1	0	0	0	0	0	0	0	0	0	0	0	0	0	1	0	0	0	0	0
gfo	0	0	0	0	0	0	0	0	0	0	0	0	0	0	0	0	0	0	0	0	0	0	0	0	0	0	0	1	0	0
gghA	0	0	0	0	0	0	0	0	0	0	0	0	0	0	1	0	0	0	0	0	0	1	0	0	0	0	0	0	0	0
ggt	0	0	0	0	0	0	0	0	1	0	1	0	0	0	0	0	1	0	0	0	0	0	0	0	1	0	0	0	0	0
ggt_1	0	0	0	0	0	0	0	0	0	0	0	0	0	0	0	0	0	1	0	0	0	0	0	0	0	0	0	0	0	0
ggt_2	0	0	0	0	0	0	0	0	0	0	0	0	0	0	1	0	0	0	0	0	0	1	0	0	0	0	0	0	0	0
ghrB	0	0	0	1	0	0	0	0	0	0	0	0	0	0	0	0	0	0	0	0	0	0	0	0	0	0	0	0	0	0
glcK	0	0	0	1	0	0	0	0	0	1	0	0	0	0	0	0	0	0	0	0	0	0	0	0	0	0	0	0	0	0
glf	0	0	0	0	0	0	0	0	0	0	0	0	0	0	0	0	0	1	0	0	0	0	0	0	0	0	0	0	0	0
glfT2	0	0	0	0	0	0	0	0	0	1	0	0	0	0	0	0	0	0	0	0	0	0	0	0	0	0	0	0	0	0
glgA	0	0	0	0	0	0	0	0	0	0	0	0	0	0	0	0	0	1	0	0	0	0	0	0	0	0	0	0	0	0
glgB	0	0	0	0	0	0	0	0	0	0	0	0	1	1	0	0	0	1	0	0	1	0	0	0	0	0	0	0	0	0
glgC	1	0	0	0	1	0	0	0	0	0	0	0	1	1	1	1	0	1	0	1	1	1	1	0	0	1	0	0	0	0
glgC_1	0	0	0	0	0	0	0	0	0	0	0	0	0	0	0	0	0	1	0	0	0	0	0	0	0	0	0	0	0	0
glgC_2	0	0	0	0	0	0	0	0	0	0	0	0	0	0	0	0	0	0	0	0	0	0	0	0	0	0	1	0	0	0
glgM	0	0	0	0	0	0	0	0	0	0	0	1	0	0	0	0	0	0	0	0	0	0	0	0	0	0	0	0	0	0
glgP	0	0	0	0	0	0	0	1	0	0	0	0	0	0	0	0	0	0	0	0	0	0	0	0	0	0	0	0	0	0
glgX	0	0	0	0	0	0	0	1	0	0	0	0	0	0	0	0	0	0	0	0	0	0	0	0	0	0	0	0	0	0
glkA	0	0	0	0	0	0	0	0	0	0	0	0	0	0	0	0	0	0	0	0	0	0	1	0	0	0	0	0	0	0
glmM	0	0	0	0	0	0	0	0	0	0	0	0	1	1	1	1	0	1	0	0	1	1	0	0	0	1	0	0	0	0
glmS	1	0	0	0	1	0	0	0	0	0	0	0	1	1	1	1	0	1	0	1	1	1	1	0	0	1	0	0	0	0
glmU	0	0	0	0	0	0	0	0	0	0	0	0	1	1	1	1	0	1	0	0	1	1	0	0	0	1	0	0	0	0
glmU_1	0	0	0	0	0	0	0	0	0	0	0	0	0	0	0	0	0	0	0	0	0	0	0	0	0	0	0	1	1	0
glmU_2	1	0	0	0	0	0	0	0	0	0	0	0	0	1	0	1	0	0	0	0	0	0	0	0	0	1	0	0	0	0
glnA	1	0	0	0	1	0	0	0	0	0	0	0	1	1	1	1	0	1	0	1	1	1	1	0	0	1	0	0	0	0
glnB	0	0	1	1	0	1	1	1	1	1	1	1	0	0	0	0	1	0	1	0	0	0	0	1	1	0	0	1	1	1
glnB_1	1	0	0	0	1	0	0	0	0	0	0	0	1	1	1	1	0	1	0	1	1	1	1	0	0	1	0	0	0	0
glnB_2	1	1	0	0	1	0	0	0	0	0	0	0	1	1	1	1	0	1	0	1	1	1	1	0	0	1	1	0	0	0
glnD_1	0	0	0	0	0	0	0	0	0	0	0	0	1	1	1	1	0	1	0	0	1	1	0	0	0	1	0	0	0	0
glnD_2	0	0	0	0	0	0	0	0	0	0	0	0	1	1	1	0	0	0	0	0	1	1	0	0	0	0	0	0	0	0
glnD_3	0	0	0	0	0	0	0	0	0	0	0	0	1	1	1	1	0	1	0	0	1	1	0	0	0	1	0	0	0	0
glnG	0	0	0	0	0	0	0	0	0	0	0	0	1	1	0	0	0	0	0	0	1	0	0	0	0	0	0	0	0	0
gloA	0	0	0	0	0	0	0	0	1	0	1	0	0	0	0	0	1	0	0	0	0	0	0	0	1	0	0	0	0	0
gloB_1	0	0	0	0	0	0	0	0	1	0	1	0	0	0	0	0	1	0	1	0	0	0	0	0	1	0	0	0	0	0
gloB_2	1	0	0	0	1	0	0	0	0	0	0	0	1	1	1	1	0	1	0	1	1	1	1	0	0	1	0	0	0	0
gloB_3	0	0	0	0	0	0	1	0	0	0	0	0	0	0	0	0	0	0	0	0	0	0	0	0	0	0	0	0	0	0
gloB_4	0	0	0	0	0	0	0	0	0	0	0	0	0	0	0	0	0	0	0	0	0	0	0	0	0	0	0	1	1	0
gloB_5	0	0	0	0	0	0	0	0	1	0	0	0	0	0	0	0	0	0	0	0	0	0	0	0	0	0	0	0	0	0
gloB_6	0	0	0	0	0	0	0	0	0	0	0	0	0	0	0	0	0	0	0	0	0	0	0	1	0	0	0	0	0	0
glpD	0	0	0	1	0	0	0	0	0	1	0	0	0	0	0	0	0	0	0	0	0	0	0	0	0	0	0	0	0	0
glpD_1	0	0	0	0	0	0	0	0	1	0	1	0	0	0	0	0	1	0	0	0	0	0	0	0	1	0	0	0	0	0
glpD_2	0	0	0	0	0	0	0	0	0	0	0	0	0	1	0	1	0	0	0	0	0	0	0	0	0	1	0	0	0	0
glpD2	0	0	0	0	0	0	0	0	1	0	1	0	0	0	0	0	1	0	0	0	0	0	0	0	1	0	0	0	0	0
glpD2_1	0	0	0	0	0	0	0	0	0	0	0	0	1	1	0	0	0	0	0	0	1	0	0	0	0	0	0	0	0	0
glpD2_2	0	0	0	0	0	0	0	0	0	0	0	0	1	1	0	0	0	0	0	0	1	0	0	0	0	0	0	0	0	0
glpE	0	0	0	0	0	0	0	0	0	0	0	0	0	0	0	0	0	1	0	0	1	0	0	0	0	0	0	0	0	0
glpE_1	0	0	0	0	0	0	0	0	0	0	0	0	0	0	1	0	0	0	0	0	0	1	0	0	0	0	0	0	0	0
glpE_2	0	0	0	0	0	0	0	0	0	0	0	0	0	0	1	0	0	0	0	0	0	1	0	0	0	0	0	0	0	0
glpE_3	0	0	0	0	0	0	0	0	0	0	0	0	0	0	1	0	0	0	0	0	0	0	0	0	0	0	0	0	0	0
glpF	0	0	0	0	0	0	0	0	1	0	1	0	0	0	0	0	1	0	0	0	0	0	0	0	1	0	0	0	0	0
glpG	0	0	0	0	0	0	1	1	0	0	0	0	0	0	0	0	0	0	0	0	0	0	0	0	0	0	0	0	0	0
glpK	1	0	0	0	1	0	0	0	0	0	0	0	1	1	1	1	0	1	0	1	1	1	1	0	0	1	0	0	0	0
glpK_1	0	0	0	0	0	0	0	0	1	0	1	0	0	0	0	0	1	0	0	0	0	0	0	0	1	0	0	0	0	0
glpK_2	0	0	0	0	0	0	1	1	1	0	1	0	0	0	0	0	1	0	1	0	0	0	0	0	1	0	0	0	0	0
glpQ	0	0	0	1	0	0	0	0	0	1	0	0	0	0	0	0	0	0	0	0	0	0	0	0	0	0	0	0	0	0
glpQ_1	0	0	0	0	0	0	0	0	0	0	0	0	1	1	0	0	0	0	0	0	1	0	0	0	0	0	0	0	0	0
glpQ_2	0	0	0	0	0	0	0	0	1	0	1	0	0	0	0	0	1	0	0	0	0	0	0	0	1	0	0	0	0	0
glpT	0	0	0	0	0	0	0	0	0	0	0	0	1	1	1	1	0	1	0	0	1	1	0	0	0	1	0	0	0	0
glsA	0	0	0	0	0	0	0	0	0	0	0	0	0	0	0	0	0	0	0	0	0	0	0	0	0	0	1	0	0	0
gltA2_1	1	0	0	0	1	0	0	0	0	0	0	0	1	1	1	1	0	1	0	1	1	1	1	0	0	1	0	0	0	0
gltA2_2	1	0	0	0	1	0	0	0	0	0	0	0	1	1	1	1	0	1	0	1	1	1	1	0	0	1	0	0	0	0
gltB	1	0	0	0	1	0	0	0	0	0	0	0	1	1	1	1	0	1	0	1	1	1	1	0	0	1	0	0	0	0
gltD	1	0	0	0	1	0	0	0	0	0	0	0	1	1	1	1	0	1	0	1	1	1	1	0	0	1	0	0	0	0
gltP	0	0	0	0	0	0	0	0	0	0	0	0	0	0	1	0	0	0	0	0	0	1	0	0	0	0	0	0	0	0
gltR	0	0	0	0	0	1	0	0	0	0	0	0	0	0	0	0	0	0	0	0	0	0	0	0	0	0	0	0	0	0
gltT	0	0	0	0	0	0	0	0	1	0	1	0	0	0	0	0	1	0	0	0	0	0	0	0	1	0	0	0	0	0
gltX1	0	0	0	0	0	0	0	0	0	0	0	0	1	1	1	1	0	1	0	0	1	1	0	0	0	1	0	0	0	0
gluP	0	0	0	0	0	0	0	0	0	0	0	0	0	0	0	0	0	0	0	0	0	0	0	0	0	0	0	0	0	1
glxK	0	0	0	0	0	0	0	0	0	0	1	0	0	0	0	0	0	0	0	0	0	0	0	0	0	0	0	0	0	0
glxR	0	0	0	1	0	0	0	0	0	1	0	0	0	0	0	0	0	0	0	0	0	0	0	0	0	0	0	0	0	0
glxR_1	0	0	0	0	0	0	0	0	0	0	0	0	0	0	0	0	0	0	0	0	0	0	0	1	0	0	0	0	0	0
glxR_2	0	0	0	0	0	0	0	0	0	0	0	0	0	0	0	0	0	0	0	0	0	0	0	1	0	0	0	0	0	0
glyA	1	0	0	0	1	0	0	0	0	0	0	0	1	1	1	1	0	1	0	1	1	1	1	0	0	1	0	0	0	0
glyQS	1	0	0	0	1	0	0	0	0	0	0	0	1	1	1	1	0	1	0	1	1	1	1	0	0	1	0	0	0	0
gmd	1	0	0	0	1	0	0	0	0	0	0	0	1	1	1	1	0	1	0	1	1	1	1	0	0	1	0	0	0	0
gmd_2	0	0	0	0	0	0	0	0	0	0	0	0	1	0	0	0	0	0	0	0	0	0	0	0	0	0	0	0	0	0
gmhA	0	0	0	0	0	0	0	0	0	0	0	0	1	1	1	1	0	1	0	0	1	1	0	0	0	1	0	0	0	0
gmhA_1	0	0	0	0	1	0	0	0	0	0	0	0	0	0	0	0	0	0	0	0	0	0	1	0	0	0	0	0	0	0
gmhA_2	0	0	0	0	0	0	0	0	0	0	0	0	0	0	0	0	0	0	0	0	0	0	0	0	0	0	1	0	0	0
gmhA1	0	0	0	0	0	0	0	0	1	0	1	0	0	0	0	0	1	0	0	0	0	0	0	0	1	0	0	0	0	0
gmhB	0	0	0	0	0	0	0	1	0	0	0	0	0	0	0	0	0	0	0	0	0	0	0	0	0	0	0	0	0	0
gmk	0	0	0	1	0	0	0	0	0	1	0	0	0	0	0	0	0	0	0	0	0	0	0	0	0	0	0	0	0	0
gmuF	0	0	0	0	0	0	0	0	1	0	1	0	0	0	0	0	1	0	0	0	0	0	0	0	1	0	0	0	0	0
gno	1	0	0	0	1	0	0	0	0	0	0	0	1	1	1	1	0	1	0	1	1	1	1	0	0	1	0	0	0	0
gph	0	0	0	0	0	0	0	0	0	0	0	0	1	1	0	0	0	1	0	0	1	0	0	0	0	0	0	0	0	0
gph_1	0	0	0	0	0	0	0	0	1	0	1	0	0	0	0	0	1	0	0	0	0	0	0	0	1	0	0	0	0	0
gph_2	0	0	0	0	0	0	0	0	1	0	1	0	0	0	0	0	1	0	0	0	0	0	0	0	1	0	0	0	0	0
gph_3	0	0	0	0	0	0	0	0	0	0	0	1	0	0	0	0	0	0	0	0	0	0	0	0	0	0	0	0	0	0
gpmB	0	0	0	1	0	0	0	0	0	0	0	0	0	0	0	0	0	0	0	0	0	0	0	0	0	0	0	0	0	0
gpmB_1	0	0	0	0	0	0	0	0	0	0	1	0	0	0	0	0	0	0	0	0	0	0	0	0	0	0	0	0	0	0
gpmB_2	0	0	0	0	0	0	0	0	0	0	1	0	0	0	0	0	0	0	0	0	0	0	0	0	0	0	0	0	0	0
gpmI_1	0	0	0	0	0	0	0	0	1	0	1	0	0	0	0	0	1	0	0	0	0	0	0	0	1	0	0	0	0	0
gpmI_2	0	0	0	0	0	0	0	0	1	0	1	0	0	0	0	0	1	0	0	0	0	0	0	0	1	0	0	0	0	0
gpsA	1	0	0	0	1	0	0	0	0	0	0	0	1	1	1	1	0	1	0	1	1	1	1	0	0	1	0	0	0	0
gpuA	0	0	0	1	0	0	0	0	0	1	0	0	0	0	0	0	0	0	0	0	0	0	0	0	0	0	0	0	0	0
gpx1	0	0	0	0	0	0	0	0	0	0	0	0	1	1	1	1	0	1	0	0	1	1	0	0	0	1	0	0	0	0
gpx1_1	0	0	0	0	0	0	0	0	1	0	1	0	0	0	0	0	1	0	1	0	0	0	0	0	1	0	0	0	0	0
gpx1_2	0	0	0	0	0	0	0	0	1	0	1	0	0	0	0	0	1	0	0	0	0	0	0	0	1	0	0	0	0	0
greA	1	0	0	0	1	0	0	0	0	0	0	0	1	1	1	1	0	1	0	1	1	1	1	0	0	1	0	0	0	0
groL	1	1	0	0	1	0	0	0	0	0	0	0	1	1	1	1	0	1	0	1	1	1	1	0	0	1	1	0	0	0
groS	0	0	0	1	0	0	1	1	1	1	1	0	0	0	0	0	1	0	1	0	0	0	0	0	1	0	0	0	0	0
group_10	1	0	0	0	0	0	0	0	0	0	0	0	1	1	1	1	0	0	0	1	1	1	1	0	0	1	0	0	0	0
group_100	0	0	0	0	0	0	0	0	0	0	0	0	1	1	1	1	0	1	0	0	1	1	0	0	0	1	0	0	0	0
group_1000	1	0	0	0	1	0	0	0	0	0	0	0	1	1	1	1	0	1	0	1	1	1	1	0	0	1	0	0	0	0
group_10000	0	0	0	0	0	0	0	0	0	0	0	0	0	0	1	0	0	0	0	0	0	1	0	0	0	0	0	0	0	0
group_10001	0	0	0	0	0	0	0	0	0	0	0	0	0	0	1	0	0	0	0	0	0	1	0	0	0	0	0	0	0	0
group_10002	0	0	0	0	0	0	0	0	0	0	0	0	0	0	1	0	0	0	0	0	0	1	0	0	0	0	0	0	0	0
group_10003	0	0	0	0	0	0	0	0	0	0	0	0	0	0	1	0	0	0	0	0	0	1	0	0	0	0	0	0	0	0
group_10004	0	0	0	0	0	0	0	0	0	0	0	0	0	0	1	0	0	0	0	0	0	1	0	0	0	0	0	0	0	0
group_10005	0	0	0	0	0	0	0	0	0	0	0	0	0	0	1	0	0	0	0	0	0	1	0	0	0	0	0	0	0	0
group_10006	0	0	0	0	0	0	0	0	0	0	0	0	0	0	1	0	0	0	0	0	0	1	0	0	0	0	0	0	0	0
group_10007	0	0	0	0	0	0	0	0	0	0	0	0	0	0	1	0	0	0	0	0	0	1	0	0	0	0	0	0	0	0
group_10008	0	0	0	0	0	0	0	0	0	0	0	0	0	0	1	0	0	0	0	0	0	1	0	0	0	0	0	0	0	0
group_1001	1	0	0	0	1	0	0	0	0	0	0	0	0	0	0	0	0	0	0	1	0	0	1	0	0	0	0	0	0	0
group_10010	0	0	0	0	0	0	0	0	0	0	0	0	0	0	1	0	0	0	0	0	0	1	0	0	0	0	0	0	0	0
group_10011	0	0	0	0	0	0	0	0	0	0	0	0	0	0	1	0	0	0	0	0	0	1	0	0	0	0	0	0	0	0
group_10012	0	0	0	0	0	0	0	0	0	0	0	0	0	0	1	0	0	0	0	0	0	1	0	0	0	0	0	0	0	0
group_10013	0	0	0	0	0	0	0	0	0	0	0	0	0	0	1	0	0	0	0	0	0	1	0	0	0	0	0	0	0	0
group_10014	0	0	0	0	0	0	0	0	0	0	0	0	0	0	1	0	0	0	0	0	0	1	0	0	0	0	0	0	0	0
group_10015	0	0	0	0	0	0	0	0	0	0	0	0	0	0	1	0	0	0	0	0	0	1	0	0	0	0	0	0	0	0
group_10016	0	0	0	0	0	0	0	0	0	0	0	0	0	0	1	0	0	0	0	0	0	1	0	0	0	0	0	0	0	0
group_10017	0	0	0	0	0	0	0	0	0	0	0	0	0	0	1	1	0	0	0	0	0	1	0	0	0	0	0	0	0	0
group_10018	0	0	0	0	0	0	0	0	0	0	0	0	0	0	1	0	0	0	0	0	0	1	0	0	0	0	0	0	0	0
group_10019	0	0	0	0	0	0	0	0	0	0	0	0	0	0	1	0	0	0	0	0	0	1	0	0	0	0	0	0	0	0
group_1002	1	0	0	0	1	0	0	0	0	0	0	0	0	0	0	0	0	0	0	1	0	0	1	0	0	0	0	0	0	0
group_10020	0	0	0	0	0	0	0	0	0	0	0	0	0	0	1	0	0	0	0	0	0	1	0	0	0	0	0	0	0	0
group_10021	0	0	0	0	0	0	0	0	0	0	0	0	0	0	1	0	0	0	0	0	0	1	0	0	0	0	0	0	0	0
group_10022	0	0	0	0	0	0	0	0	0	0	0	0	0	0	1	0	0	0	0	0	0	1	0	0	0	0	0	0	0	0
group_10023	0	0	0	0	0	0	0	0	0	0	0	0	0	0	1	0	0	0	0	0	0	1	0	0	0	0	0	0	0	0
group_10024	0	0	0	0	0	0	0	0	0	0	0	0	0	0	1	0	0	0	0	0	0	1	0	0	0	0	0	0	0	0
group_10025	0	0	0	0	0	0	0	0	0	0	0	0	0	0	1	0	0	0	0	0	0	1	0	0	0	0	0	0	0	0
group_10026	0	0	0	0	0	0	0	0	0	0	0	0	0	0	1	0	0	0	0	0	0	1	0	0	0	0	0	0	0	0
group_10027	0	0	0	0	0	0	0	0	0	0	0	0	0	0	1	0	0	0	0	0	0	1	0	0	0	0	0	0	0	0
group_10028	0	0	0	0	0	0	0	0	0	0	0	0	0	0	1	0	0	0	0	0	0	1	0	0	0	0	0	0	0	0
group_10029	0	0	0	0	0	0	0	0	0	0	0	0	0	0	1	0	0	0	0	0	0	1	0	0	0	0	0	0	0	0
group_10030	0	0	0	0	0	0	0	0	0	0	0	0	0	0	1	0	0	0	0	0	0	1	0	0	0	0	0	0	0	0
group_10031	0	0	0	0	0	0	0	0	0	0	0	0	0	0	1	0	0	0	0	0	0	0	0	0	0	1	0	0	0	0
group_10032	0	0	0	0	0	0	0	0	0	0	0	0	0	0	1	0	0	0	0	0	0	1	0	0	0	0	0	0	0	0
group_10033	0	0	0	0	0	0	0	0	0	0	0	0	0	0	1	0	0	0	0	0	0	1	0	0	0	0	0	0	0	0
group_10034	0	0	0	0	0	0	0	0	0	0	0	0	0	0	1	0	0	0	0	0	0	1	0	0	0	0	0	0	0	0
group_10035	0	0	0	0	0	0	0	0	0	0	0	0	0	0	1	0	0	0	0	0	0	1	0	0	0	0	0	0	0	0
group_10037	0	0	0	0	0	0	0	0	0	0	0	0	0	0	1	0	0	0	0	0	0	1	0	0	0	0	0	0	0	0
group_10038	0	0	0	0	0	0	0	0	0	0	0	0	0	0	1	1	0	0	0	0	0	1	0	0	0	1	0	0	0	0
group_10039	0	0	0	0	0	0	0	0	0	0	0	0	0	0	1	0	0	0	0	0	0	1	0	0	0	0	0	0	0	0
group_1004	1	0	0	0	1	0	0	0	0	0	0	0	0	0	0	0	0	0	0	1	0	0	1	0	0	0	0	0	0	0
group_10040	0	0	0	0	0	0	0	0	0	0	0	0	0	0	1	0	0	0	0	0	0	1	0	0	0	0	0	0	0	0
group_10041	0	0	0	0	0	0	0	0	0	0	0	0	0	0	1	0	0	0	0	0	0	1	0	0	0	0	0	0	0	0
group_10042	0	0	0	0	0	0	0	0	0	0	0	0	0	0	1	0	0	0	0	0	0	1	0	0	0	0	0	0	0	0
group_10043	0	0	0	0	0	0	0	0	0	0	0	0	0	0	1	1	0	0	0	0	0	1	0	0	0	1	0	0	0	0
group_10044	0	0	0	0	0	0	0	0	0	0	0	0	0	0	1	0	0	0	0	0	0	1	0	0	0	0	0	0	0	0
group_10045	0	0	0	0	0	0	0	0	0	0	0	0	0	0	1	0	0	0	0	0	0	1	0	0	0	0	0	0	0	0
group_10046	0	0	0	0	0	0	0	0	0	0	0	0	0	0	1	0	0	0	0	0	0	1	0	0	0	0	0	0	0	0
group_10047	0	0	0	0	0	0	0	0	0	0	0	0	0	0	1	0	0	0	0	0	0	1	0	0	0	0	0	0	0	0
group_10048	0	0	0	0	0	0	0	0	0	0	0	0	0	0	1	0	0	0	0	0	0	1	0	0	0	0	0	0	0	0
group_10049	0	0	0	0	0	0	0	0	0	0	0	0	0	0	1	0	0	0	0	0	0	1	0	0	0	0	0	0	0	0
group_10050	0	0	0	0	0	0	0	0	0	0	0	0	0	0	1	0	0	0	0	0	0	1	0	0	0	0	0	0	0	0
group_10051	0	0	0	0	0	0	0	0	0	0	0	0	0	0	1	0	0	0	0	0	0	1	0	0	0	0	0	0	0	0
group_10052	0	0	0	0	0	0	0	0	0	0	0	0	0	0	1	0	0	0	0	0	0	1	0	0	0	0	0	0	0	0
group_10053	0	0	0	0	0	0	0	0	0	0	0	0	0	0	1	0	0	0	0	0	0	1	0	0	0	0	0	0	0	0
group_10054	0	0	0	0	0	0	0	0	0	0	0	0	0	0	1	0	0	0	0	0	0	1	0	0	0	0	0	0	0	0
group_10055	0	0	0	0	0	0	0	0	0	0	0	0	0	0	1	0	0	0	0	0	0	1	0	0	0	0	0	0	0	0
group_10056	0	0	0	0	0	0	0	0	0	0	0	0	0	0	1	0	0	0	0	0	0	1	0	0	0	0	0	0	0	0
group_10057	0	0	0	0	0	0	0	0	0	0	0	0	0	0	1	0	0	0	0	0	0	1	0	0	0	0	0	0	0	0
group_10058	0	0	0	0	0	0	0	0	0	0	0	0	0	0	1	0	0	0	0	0	0	1	0	0	0	0	0	0	0	0
group_10059	0	0	0	0	0	0	0	0	0	0	0	0	0	0	1	0	0	0	0	0	0	1	0	0	0	0	0	0	0	0
group_1006	1	0	0	0	1	0	0	0	0	0	0	0	0	0	0	0	0	0	0	1	0	0	1	0	0	0	0	0	0	0
group_10060	0	0	0	0	0	0	0	0	0	0	0	0	0	0	1	0	0	0	0	0	0	1	0	0	0	0	0	0	0	0
group_10061	0	0	0	0	0	0	0	0	0	0	0	0	0	0	1	0	0	0	0	0	0	1	0	0	0	0	0	0	0	0
group_10062	0	0	0	0	0	0	0	0	0	0	0	0	0	0	1	0	0	0	0	0	0	1	0	0	0	0	0	0	0	0
group_10063	0	0	0	0	0	0	0	0	0	0	0	0	0	0	1	0	0	0	0	0	0	1	0	0	0	0	0	0	0	0
group_10064	0	0	0	0	0	0	0	0	0	0	0	0	0	0	1	0	0	0	0	0	0	1	0	0	0	0	0	0	0	0
group_10065	0	0	0	0	0	0	0	0	0	0	0	0	0	0	1	0	0	0	0	0	0	1	0	0	0	0	0	0	0	0
group_10067	0	0	0	0	0	0	0	0	0	0	0	0	0	0	1	0	0	0	0	0	0	1	0	0	0	0	0	0	0	0
group_10068	0	0	0	0	0	0	0	0	0	0	0	0	0	0	1	0	0	0	0	0	0	1	0	0	0	0	0	0	0	0
group_10069	0	0	0	0	0	0	0	0	0	0	0	0	0	0	1	0	0	0	0	0	0	1	0	0	0	0	0	0	0	0
group_1007	1	0	0	0	1	0	0	0	0	0	0	0	0	0	0	0	0	0	0	1	0	0	1	0	0	0	0	0	0	0
group_10070	0	0	0	0	0	0	0	0	0	0	0	0	0	0	1	0	0	0	0	0	0	1	0	0	0	0	0	0	0	0
group_10071	0	0	0	0	0	0	0	0	0	0	0	0	0	0	1	0	0	0	0	0	0	1	0	0	0	0	0	0	0	0
group_10072	0	0	0	0	0	0	0	0	0	0	0	0	0	0	1	0	0	0	0	0	0	0	0	0	0	1	0	0	0	0
group_10073	0	0	0	0	0	0	0	0	0	0	0	0	0	0	1	0	0	0	0	0	0	1	0	0	0	0	0	0	0	0
group_10074	0	0	0	0	0	0	0	0	0	0	0	0	0	0	1	0	0	0	0	0	0	1	0	0	0	0	0	0	0	0
group_10075	0	0	0	0	0	0	0	0	0	0	0	0	0	0	1	0	0	0	0	0	0	1	0	0	0	0	0	0	0	0
group_10076	0	0	0	0	0	0	0	0	0	0	0	0	0	0	1	0	0	0	0	0	0	1	0	0	0	0	0	0	0	0
group_10077	0	0	0	0	0	0	0	0	0	0	0	0	0	0	1	0	0	0	0	0	0	1	0	0	0	0	0	0	0	0
group_10078	0	0	0	0	0	0	0	0	0	0	0	0	0	0	1	0	0	0	0	0	0	1	0	0	0	0	0	0	0	0
group_10079	0	0	0	0	0	0	0	0	0	0	0	0	0	0	1	0	0	0	0	0	0	1	0	0	0	0	0	0	0	0
group_1008	1	0	0	0	1	0	0	0	0	0	0	0	0	0	0	0	0	0	0	1	0	0	1	0	0	0	0	0	0	0
group_10080	0	0	0	0	0	0	0	0	0	0	0	0	0	0	1	0	0	0	0	0	0	1	0	0	0	0	0	0	0	0
group_10081	0	0	0	0	0	0	0	0	0	0	0	0	0	0	1	0	0	0	0	0	0	1	0	0	0	0	0	0	0	0
group_10082	0	0	0	0	0	0	0	0	0	0	0	0	0	0	1	0	0	0	0	0	0	1	0	0	0	0	0	0	0	0
group_10083	0	0	0	0	0	0	0	0	0	0	0	0	0	0	1	0	0	0	0	0	0	1	0	0	0	0	0	0	0	0
group_10084	0	0	0	0	0	0	0	0	0	0	0	0	0	0	1	0	0	0	0	0	0	1	0	0	0	0	0	0	0	0
group_10085	0	0	0	0	0	0	0	0	0	0	0	0	0	0	1	0	0	0	0	0	0	1	0	0	0	0	0	0	0	0
group_10086	0	0	0	0	0	0	0	0	0	0	0	0	0	0	1	0	0	0	0	0	0	1	0	0	0	0	0	0	0	0
group_10087	0	0	0	0	0	0	0	0	0	0	0	0	0	0	1	0	0	0	0	0	0	1	0	0	0	0	0	0	0	0
group_10088	0	0	0	0	0	0	0	0	0	0	0	0	0	0	1	0	0	0	0	0	0	1	0	0	0	0	0	0	0	0
group_10089	0	0	0	0	0	0	0	0	0	0	0	0	0	0	1	0	0	0	0	0	0	1	0	0	0	0	0	0	0	0
group_10090	0	0	0	0	0	0	0	0	0	0	0	0	0	0	1	0	0	0	0	0	0	1	0	0	0	0	0	0	0	0
group_10091	0	0	0	0	0	0	0	0	0	0	0	0	0	0	1	0	0	0	0	0	0	1	0	0	0	0	0	0	0	0
group_10092	0	0	0	0	0	0	0	0	0	0	0	0	0	0	1	0	0	0	0	0	0	1	0	0	0	0	0	0	0	0
group_10093	0	0	0	0	0	0	0	0	0	0	0	0	0	0	1	0	0	0	0	0	0	1	0	0	0	0	0	0	0	0
group_10094	0	0	0	0	0	0	0	0	0	0	0	0	0	0	1	0	0	0	0	0	0	1	0	0	0	0	0	0	0	0
group_10095	0	0	0	0	0	0	0	0	0	0	0	0	0	0	1	0	0	0	0	0	0	1	0	0	0	1	0	0	0	0
group_10096	0	0	0	0	0	0	0	0	0	0	0	0	0	0	1	0	0	0	0	0	0	1	0	0	0	0	0	0	0	0
group_10097	0	0	0	0	0	0	0	0	0	0	0	0	0	0	1	0	0	0	0	0	0	1	0	0	0	0	0	0	0	0
group_10098	0	0	0	0	0	0	0	0	0	0	0	0	0	0	1	0	0	0	0	0	0	1	0	0	0	0	0	0	0	0
group_10099	0	0	0	0	0	0	0	0	0	0	0	0	0	0	1	0	0	0	0	0	0	1	0	0	0	0	0	0	0	0
group_1010	1	0	0	0	1	0	0	0	0	0	0	0	0	0	0	0	0	0	0	1	0	0	1	0	0	0	0	0	0	0
group_10100	0	0	0	0	0	0	0	0	0	0	0	0	0	0	1	0	0	0	0	0	0	1	0	0	0	0	0	0	0	0
group_10101	0	0	0	0	0	0	0	0	0	0	0	0	0	0	1	0	0	0	0	0	0	1	0	0	0	0	0	0	0	0
group_10102	0	0	0	0	0	0	0	0	0	0	0	0	0	0	1	0	0	0	0	0	0	1	0	0	0	0	0	0	0	0
group_10103	0	0	0	0	0	0	0	0	0	0	0	0	0	0	1	0	0	0	0	0	0	1	0	0	0	0	0	0	0	0
group_10104	0	0	0	0	0	0	0	0	0	0	0	0	0	0	1	0	0	0	0	0	0	1	0	0	0	0	0	0	0	0
group_10105	0	0	0	0	0	0	0	0	0	0	0	0	0	0	1	0	0	0	0	0	0	1	0	0	0	0	0	0	0	0
group_10106	0	0	0	0	0	0	0	0	0	0	0	0	0	0	1	0	0	0	0	0	0	1	0	0	0	0	0	0	0	0
group_10107	0	0	0	0	0	0	0	0	0	0	0	0	0	0	1	0	0	0	0	0	0	1	0	0	0	0	0	0	0	0
group_10108	0	0	0	0	0	0	0	0	0	0	0	0	0	0	1	0	0	0	0	0	0	1	0	0	0	0	0	0	0	0
group_10109	0	0	0	0	0	0	0	0	0	0	0	0	0	0	1	0	0	0	0	0	0	1	0	0	0	0	0	0	0	0
group_1011	1	0	0	0	1	0	0	0	0	0	0	0	0	0	0	0	0	0	0	1	0	0	1	0	0	0	0	0	0	0
group_10111	0	0	0	0	0	0	0	0	0	0	0	0	0	0	1	0	0	0	0	0	0	1	0	0	0	0	0	0	0	0
group_10112	0	0	0	0	0	0	0	0	0	0	0	0	0	0	1	0	0	0	0	0	0	1	0	0	0	0	0	0	0	0
group_10113	0	0	0	0	0	0	0	0	0	0	0	0	0	0	1	0	0	0	0	0	0	1	0	0	0	1	0	0	0	0
group_10114	0	0	0	0	0	0	0	0	0	0	0	0	0	0	1	0	0	0	0	0	0	1	0	0	0	0	0	0	0	0
group_10115	0	0	0	0	0	0	0	0	0	0	0	0	0	0	1	0	0	0	0	0	0	1	0	0	0	0	0	0	0	0
group_10116	0	0	0	0	0	0	0	0	0	0	0	0	0	0	1	0	0	0	0	0	0	1	0	0	0	0	0	0	0	0
group_10117	0	0	0	0	0	0	0	0	0	0	0	0	0	0	1	0	0	0	0	0	0	1	0	0	0	1	0	0	0	0
group_10118	0	0	0	0	0	0	0	0	0	0	0	0	0	0	1	0	0	0	0	0	0	1	0	0	0	0	0	0	0	0
group_10119	0	0	0	0	0	0	0	0	0	0	0	0	0	0	1	0	0	0	0	0	0	1	0	0	0	0	0	0	0	0
group_1012	1	0	0	0	1	0	0	0	0	0	0	0	0	0	0	0	0	0	0	1	0	0	1	0	0	0	0	0	0	0
group_10120	0	0	0	0	0	0	0	0	0	0	0	0	0	0	1	1	0	0	0	0	0	1	0	0	0	1	0	0	0	0
group_10121	0	0	0	0	0	0	0	0	0	0	0	0	0	0	1	0	0	0	0	0	0	1	0	0	0	0	0	0	0	0
group_10122	0	0	0	0	0	0	0	0	0	0	0	0	0	0	1	0	0	0	0	0	0	1	0	0	0	0	0	0	0	0
group_10123	0	0	0	0	0	0	0	0	0	0	0	0	0	0	1	0	0	0	0	0	0	1	0	0	0	0	0	0	0	0
group_10124	0	0	0	0	0	0	0	0	0	0	0	0	0	0	1	0	0	0	0	0	0	1	0	0	0	0	0	0	0	0
group_10125	0	0	0	0	0	0	0	0	0	0	0	0	0	0	1	0	0	0	0	0	0	1	0	0	0	0	0	0	0	0
group_10126	0	0	0	0	0	0	0	0	0	0	0	0	0	0	1	0	0	0	0	0	0	1	0	0	0	0	0	0	0	0
group_10127	0	0	0	0	0	0	0	0	0	0	0	0	0	0	1	0	0	0	0	0	0	1	0	0	0	0	0	0	0	0
group_10128	0	0	0	0	0	0	0	0	0	0	0	0	0	0	1	0	0	0	0	0	0	1	0	0	0	0	0	0	0	0
group_10129	0	0	0	0	0	0	0	0	0	0	0	0	0	0	1	0	0	0	0	0	0	1	0	0	0	0	0	0	0	0
group_1013	1	0	0	0	1	0	0	0	0	0	0	0	0	0	0	0	0	0	0	1	0	0	1	0	0	0	0	0	0	0
group_10130	0	0	0	0	0	0	0	0	0	0	0	0	0	0	1	0	0	0	0	0	0	1	0	0	0	0	0	0	0	0
group_10131	0	0	0	0	0	0	0	0	0	0	0	0	0	0	1	0	0	0	0	0	0	1	0	0	0	0	0	0	0	0
group_10132	0	0	0	0	0	0	0	0	0	0	0	0	0	0	1	0	0	0	0	0	0	1	0	0	0	0	0	0	0	0
group_10133	0	0	0	0	0	0	0	0	0	0	0	0	0	0	1	0	0	0	0	0	0	1	0	0	0	0	0	0	0	0
group_10134	0	0	0	0	0	0	0	0	0	0	0	0	0	0	1	0	0	0	0	0	0	1	0	0	0	0	0	0	0	0
group_10135	0	0	0	0	0	0	0	0	0	0	0	0	0	0	1	0	0	0	0	0	0	1	0	0	0	0	0	0	0	0
group_10136	0	0	0	0	0	0	0	0	0	0	0	0	0	0	1	0	0	0	0	0	0	1	0	0	0	0	0	0	0	0
group_10137	0	0	0	0	0	0	0	0	0	0	0	0	0	0	1	0	0	0	0	0	0	1	0	0	0	0	0	0	0	0
group_10138	0	0	0	0	0	0	0	0	0	0	0	0	0	0	1	0	0	0	0	0	0	1	0	0	0	0	0	0	0	0
group_10139	0	0	0	0	0	0	0	0	0	0	0	0	0	0	1	0	0	0	0	0	0	1	0	0	0	0	0	0	0	0
group_1014	1	0	0	0	1	0	0	0	0	0	0	0	0	0	0	0	0	0	0	1	0	0	1	0	0	0	0	0	0	0
group_10140	0	0	0	0	0	0	0	0	0	0	0	0	0	0	1	0	0	0	0	0	0	1	0	0	0	0	0	0	0	0
group_10141	0	0	0	0	0	0	0	0	0	0	0	0	0	0	1	0	0	0	0	0	0	1	0	0	0	0	0	0	0	0
group_10142	0	0	0	0	0	0	0	0	0	0	0	0	0	0	1	0	0	0	0	0	0	1	0	0	0	0	0	0	0	0
group_10143	0	0	0	0	0	0	0	0	0	0	0	0	0	0	1	0	0	0	0	0	0	1	0	0	0	0	0	0	0	0
group_10144	0	0	0	0	0	0	0	0	0	0	0	0	0	0	1	0	0	0	0	0	0	1	0	0	0	0	0	0	0	0
group_10145	0	0	0	0	0	0	0	0	0	0	0	0	0	0	1	0	0	0	0	0	0	1	0	0	0	0	0	0	0	0
group_10146	0	0	0	0	0	0	0	0	0	0	0	0	0	0	1	0	0	0	0	0	0	1	0	0	0	0	0	0	0	0
group_10147	0	0	0	0	0	0	0	0	0	0	0	0	0	0	1	0	0	0	0	0	0	1	0	0	0	0	0	0	0	0
group_10148	0	0	0	0	0	0	0	0	0	0	0	0	0	0	1	0	0	0	0	0	0	1	0	0	0	0	0	0	0	0
group_10149	0	0	0	0	0	0	0	0	0	0	0	0	0	0	1	0	0	0	0	0	0	1	0	0	0	0	0	0	0	0
group_1015	1	0	0	0	1	0	0	0	0	0	0	0	0	0	0	0	0	0	0	1	0	0	1	0	0	0	0	0	0	0
group_10150	0	0	0	0	0	0	0	0	0	0	0	0	0	0	1	0	0	0	0	0	0	1	0	0	0	0	0	0	0	0
group_10151	0	0	0	0	0	0	0	0	0	0	0	0	0	0	1	0	0	0	0	0	0	1	0	0	0	0	0	0	0	0
group_10152	0	0	0	0	0	0	0	0	0	0	0	0	0	0	1	0	0	0	0	0	0	1	0	0	0	0	0	0	0	0
group_10153	0	0	0	0	0	0	0	0	0	0	0	0	0	0	1	0	0	0	0	0	0	1	0	0	0	0	0	0	0	0
group_10154	0	0	0	0	0	0	0	0	0	0	0	0	0	0	1	0	0	0	0	0	0	1	0	0	0	0	0	0	0	0
group_10155	0	0	0	0	0	0	0	0	0	0	0	0	0	0	1	0	0	0	0	0	0	1	0	0	0	0	0	0	0	0
group_10156	0	0	0	0	0	0	0	0	0	0	0	0	0	0	1	0	0	0	0	0	0	1	0	0	0	0	0	0	0	0
group_10157	0	0	0	0	0	0	0	0	0	0	0	0	0	0	1	0	0	0	0	0	0	1	0	0	0	0	0	0	0	0
group_10158	0	0	0	0	0	0	0	0	0	0	0	0	0	0	1	0	0	0	0	0	0	1	0	0	0	0	0	0	0	0
group_10159	0	0	0	0	0	0	0	0	0	0	0	0	0	0	1	0	0	0	0	0	0	1	0	0	0	0	0	0	0	0
group_1016	1	0	0	0	1	0	0	0	0	0	0	0	1	1	0	0	0	1	0	1	1	0	0	0	0	0	0	0	0	0
group_10160	0	0	0	0	0	0	0	0	0	0	0	0	0	0	1	0	0	0	0	0	0	1	0	0	0	0	0	0	0	0
group_10161	0	0	0	0	0	0	0	0	0	0	0	0	0	0	1	0	0	0	0	0	0	1	0	0	0	0	0	0	0	0
group_10162	0	0	0	0	0	0	0	0	0	0	0	0	0	0	1	0	0	0	0	0	0	1	0	0	0	0	0	0	0	0
group_10163	0	0	0	0	0	0	0	0	0	0	0	0	0	0	1	0	0	0	0	0	0	1	0	0	0	0	0	0	0	0
group_10164	0	0	0	0	0	0	0	0	0	0	0	0	0	0	1	1	0	0	0	0	0	1	0	0	0	0	0	0	0	0
group_10165	0	0	0	0	0	0	0	0	0	0	0	0	0	0	1	0	0	0	0	0	0	1	0	0	0	0	0	0	0	0
group_10166	0	0	0	0	0	0	0	0	0	0	0	0	0	0	1	0	0	0	0	1	0	0	0	0	0	0	0	0	0	0
group_10167	0	0	0	0	0	0	0	0	0	0	0	0	0	0	1	0	0	0	0	1	0	0	0	0	0	0	0	0	0	0
group_10168	0	0	0	0	0	0	0	0	0	0	0	0	0	0	0	1	0	0	0	0	0	0	0	0	0	1	0	0	0	0
group_10169	0	0	0	0	0	0	0	0	0	0	0	0	0	0	0	1	0	0	0	0	0	0	0	0	0	1	0	0	0	0
group_1017	1	0	0	0	1	0	0	0	0	0	0	0	0	0	0	0	0	0	0	1	0	0	1	0	0	0	0	0	0	0
group_10170	0	0	0	0	0	0	0	0	0	0	0	0	0	0	0	1	0	0	0	0	0	0	0	0	0	1	0	0	0	0
group_10172	0	0	0	0	0	0	0	0	0	0	0	0	0	0	0	1	0	0	0	0	0	0	0	0	0	1	0	0	0	0
group_10173	0	0	0	0	0	0	0	0	0	0	0	0	0	0	0	1	0	0	0	0	0	0	0	0	0	1	0	0	0	0
group_10174	0	0	0	0	0	0	0	0	0	0	0	0	0	0	0	1	0	0	0	0	0	0	0	0	0	1	0	0	0	0
group_10175	0	0	0	0	0	0	0	0	0	0	0	0	0	0	0	1	0	0	0	0	0	0	0	0	0	1	0	0	0	0
group_10176	0	0	0	0	0	0	0	0	0	0	0	0	0	0	0	1	0	0	0	0	0	0	0	0	0	1	0	0	0	0
group_10177	0	0	0	0	0	0	0	0	0	0	0	0	0	0	0	1	0	0	0	0	0	0	0	0	0	1	0	0	0	0
group_10178	0	0	0	0	0	0	0	0	0	0	0	0	0	0	0	1	0	0	0	0	0	0	0	0	0	1	0	0	0	0
group_10179	0	0	0	0	0	0	0	0	0	0	0	0	0	0	0	1	0	0	0	0	0	0	0	0	0	1	0	0	0	0
group_10181	0	0	0	0	0	0	0	0	0	0	0	0	0	0	0	1	0	0	0	0	0	0	0	0	0	1	0	0	0	0
group_10182	0	0	0	0	0	0	0	0	0	0	0	0	0	0	0	1	0	0	0	0	0	0	0	0	0	1	0	0	0	0
group_10183	0	0	0	0	0	0	0	0	0	0	0	0	0	0	0	1	0	0	0	0	0	0	0	0	0	1	0	0	0	0
group_10184	0	0	0	0	0	0	0	0	0	0	0	0	0	0	0	1	0	0	0	0	0	0	0	0	0	1	0	0	0	0
group_10185	0	0	0	0	0	0	0	0	0	0	0	0	0	0	0	1	0	0	0	0	0	0	0	0	0	1	0	0	0	0
group_10186	0	0	0	0	0	0	0	0	0	0	0	0	0	0	0	1	0	0	0	0	0	0	0	0	0	1	0	0	0	0
group_10187	0	0	0	0	0	0	0	0	0	0	0	0	0	0	0	1	0	0	0	0	0	0	0	0	0	1	0	0	0	0
group_10188	0	0	0	0	0	0	0	0	0	0	0	0	0	0	0	1	0	0	0	0	0	0	0	0	0	1	0	0	0	0
group_10189	0	0	0	0	0	0	0	0	0	0	0	0	0	0	0	1	0	0	0	0	0	0	0	0	0	1	0	0	0	0
group_10190	0	0	0	0	0	0	0	0	0	0	0	0	0	0	0	1	0	0	0	0	0	0	0	0	0	1	0	0	0	0
group_10191	0	0	0	0	0	0	0	0	0	0	0	0	0	0	0	1	0	0	0	0	0	0	0	0	0	1	0	0	0	0
group_10192	0	0	0	0	0	0	0	0	0	0	0	0	0	0	0	1	0	0	0	0	0	0	0	0	0	1	0	0	0	0
group_10193	0	0	0	0	0	0	0	0	0	0	0	0	0	0	0	1	0	0	0	0	0	0	0	0	0	1	0	0	0	0
group_10194	0	0	0	0	0	0	0	0	0	0	0	0	0	0	0	1	0	0	0	0	0	0	0	0	0	1	0	0	0	0
group_10195	0	0	0	0	0	0	0	0	0	0	0	0	0	0	0	1	0	0	0	0	0	0	0	0	0	1	0	0	0	0
group_10196	0	0	0	0	0	0	0	0	0	0	0	0	0	0	0	1	0	0	0	0	0	0	0	0	0	1	0	0	0	0
group_10197	0	0	0	0	0	0	0	0	0	0	0	0	0	0	0	1	0	0	0	0	0	0	0	0	0	1	0	0	0	0
group_10198	0	0	0	0	0	0	0	0	0	0	0	0	0	0	0	1	0	0	0	0	0	0	0	0	0	1	0	0	0	0
group_10199	0	0	0	0	0	0	0	0	0	0	0	0	0	0	0	1	0	0	0	0	0	0	0	0	0	1	0	0	0	0
group_10200	0	0	0	0	0	0	0	0	0	0	0	0	0	0	0	1	0	0	0	0	0	0	0	0	0	1	0	0	0	0
group_10201	0	0	0	0	0	0	0	0	0	0	0	0	0	0	0	1	0	0	0	0	0	0	0	0	0	1	0	0	0	0
group_10202	0	0	0	0	0	0	0	0	0	0	0	0	0	0	0	1	0	0	0	0	0	0	0	0	0	1	0	0	0	0
group_10203	0	0	0	0	0	0	0	0	0	0	0	0	0	0	0	1	0	0	0	0	0	0	0	0	0	1	0	0	0	0
group_10204	0	0	0	0	0	0	0	0	0	0	0	0	0	0	0	1	0	0	0	0	0	0	0	0	0	1	0	0	0	0
group_10205	0	0	0	0	0	0	0	0	0	0	0	0	0	0	0	1	0	0	0	0	0	0	0	0	0	1	0	0	0	0
group_10206	0	0	0	0	0	0	0	0	0	0	0	0	0	0	0	1	0	0	0	0	0	0	0	0	0	1	0	0	0	0
group_10207	0	0	0	0	0	0	0	0	0	0	0	0	0	0	0	1	0	0	0	0	0	0	0	0	0	1	0	0	0	0
group_10208	0	0	0	0	0	0	0	0	0	0	0	0	0	0	0	1	0	0	0	0	0	0	0	0	0	1	0	0	0	0
group_10209	0	0	0	0	0	0	0	0	0	0	0	0	0	0	0	1	0	0	0	0	0	0	0	0	0	1	0	0	0	0
group_10210	0	0	0	0	0	0	0	0	0	0	0	0	0	0	0	1	0	0	0	0	0	0	0	0	0	1	0	0	0	0
group_10211	0	0	0	0	0	0	0	0	0	0	0	0	0	0	0	1	0	0	0	0	0	0	0	0	0	1	0	0	0	0
group_10212	0	0	0	0	0	0	0	0	0	0	0	0	0	0	0	1	0	0	0	0	0	0	0	0	0	1	0	0	0	0
group_10213	0	0	0	0	0	0	0	0	0	0	0	0	0	0	0	1	0	0	0	0	0	0	0	0	0	1	0	0	0	0
group_10214	0	0	0	0	0	0	0	0	0	0	0	0	0	0	0	1	0	0	0	0	0	0	0	0	0	1	0	0	0	0
group_10215	0	0	0	0	0	0	0	0	0	0	0	0	0	0	0	1	0	0	0	0	0	0	0	0	0	1	0	0	0	0
group_10216	0	0	0	0	0	0	0	0	0	0	0	0	0	0	0	1	0	0	0	0	0	0	0	0	0	1	0	0	0	0
group_10217	0	0	0	0	0	0	0	0	0	0	0	0	0	0	0	1	0	0	0	0	0	0	0	0	0	1	0	0	0	0
group_10218	0	0	0	0	0	0	0	0	0	0	0	0	0	0	0	1	0	0	0	0	0	0	0	0	0	1	0	0	0	0
group_10219	0	0	0	0	0	0	0	0	0	0	0	0	0	0	0	1	0	0	0	0	0	0	0	0	0	1	0	0	0	0
group_10220	0	0	0	0	0	0	0	0	0	0	0	0	0	0	0	1	0	0	0	0	0	0	0	0	0	1	0	0	0	0
group_10221	0	0	0	0	0	0	0	0	0	0	0	0	0	0	0	1	0	0	0	0	0	0	0	0	0	1	0	0	0	0
group_10222	0	0	0	0	0	0	0	0	0	0	0	0	0	0	0	1	0	0	0	0	0	0	0	0	0	1	0	0	0	0
group_10223	0	0	0	0	0	0	0	0	0	0	0	0	0	0	0	1	0	0	0	0	0	0	0	0	0	1	0	0	0	0
group_10224	0	0	0	0	0	0	0	0	0	0	0	0	0	0	0	1	0	0	0	0	0	0	0	0	0	1	0	0	0	0
group_10225	0	0	0	0	0	0	0	0	0	0	0	0	0	0	0	1	0	0	0	0	0	0	0	0	0	1	0	0	0	0
group_10226	0	0	0	0	0	0	0	0	0	0	0	0	0	0	0	1	0	0	0	0	0	0	0	0	0	1	0	0	0	0
group_10227	0	0	0	0	0	0	0	0	0	0	0	0	0	0	0	1	0	0	0	0	0	0	0	0	0	1	0	0	0	0
group_10228	0	0	0	0	0	0	0	0	0	0	0	0	0	0	0	1	0	0	0	0	0	0	0	0	0	1	0	0	0	0
group_10229	0	0	0	0	0	0	0	0	0	0	0	0	0	0	0	1	0	0	0	0	0	0	0	0	0	1	0	0	0	0
group_10230	0	0	0	0	0	0	0	0	0	0	0	0	0	0	0	1	0	0	0	0	0	0	0	0	0	1	0	0	0	0
group_10231	0	0	0	0	0	0	0	0	0	0	0	0	0	0	0	1	0	0	0	0	0	0	0	0	0	1	0	0	0	0
group_10232	0	0	0	0	0	0	0	0	0	0	0	0	0	0	0	1	0	0	0	0	0	0	0	0	0	1	0	0	0	0
group_10233	0	0	0	0	0	0	0	0	0	0	0	0	0	0	0	1	0	0	0	0	0	0	0	0	0	1	0	0	0	0
group_10234	0	0	0	0	0	0	0	0	0	0	0	0	0	0	0	1	0	0	0	0	0	0	0	0	0	1	0	0	0	0
group_10235	0	0	0	0	0	0	0	0	0	0	0	0	0	0	0	1	0	0	0	0	0	0	0	0	0	1	0	0	0	0
group_10236	0	0	0	0	0	0	0	0	0	0	0	0	0	0	0	1	0	0	0	0	0	0	0	0	0	1	0	0	0	0
group_10237	0	0	0	0	0	0	0	0	0	0	0	0	0	0	0	1	0	0	0	0	0	0	0	0	0	1	0	0	0	0
group_10238	0	0	0	0	0	0	0	0	0	0	0	0	0	0	0	1	0	0	0	0	0	0	0	0	0	1	0	0	0	0
group_10239	0	0	0	0	0	0	0	0	0	0	0	0	0	0	0	1	0	0	0	0	0	0	0	0	0	1	0	0	0	0
group_10240	0	0	0	0	0	0	0	0	0	0	0	0	0	0	0	1	0	0	0	0	0	0	0	0	0	1	0	0	0	0
group_10241	0	0	0	0	0	0	0	0	0	0	0	0	0	0	0	1	0	0	0	0	0	0	0	0	0	1	0	0	0	0
group_10242	0	0	0	0	0	0	0	0	0	0	0	0	0	0	0	1	0	0	0	0	0	0	0	0	0	1	0	0	0	0
group_10243	0	0	0	0	0	0	0	0	0	0	0	0	0	0	0	1	0	0	0	0	0	0	0	0	0	1	0	0	0	0
group_10244	0	0	0	0	0	0	0	0	0	0	0	0	0	0	0	1	0	0	0	0	0	0	0	0	0	1	0	0	0	0
group_10245	0	0	0	0	0	0	0	0	0	0	0	0	0	0	0	1	0	0	0	0	0	0	0	0	0	1	0	0	0	0
group_10246	0	0	0	0	0	0	0	0	0	0	0	0	0	0	0	1	0	0	0	0	0	0	0	0	0	1	0	0	0	0
group_10247	0	0	0	0	0	0	0	0	0	0	0	0	0	0	0	1	0	0	0	0	0	0	0	0	0	1	0	0	0	0
group_10248	0	0	0	0	0	0	0	0	0	0	0	0	0	0	0	1	0	0	0	0	0	0	0	0	0	1	0	0	0	0
group_10250	0	0	0	0	0	0	0	0	0	0	0	0	0	0	0	1	0	0	0	0	0	0	0	0	0	1	0	0	0	0
group_10251	0	0	0	0	0	0	0	0	0	0	0	0	0	0	0	1	0	0	0	0	0	0	0	0	0	1	0	0	0	0
group_10252	0	0	0	0	0	0	0	0	0	0	0	0	0	0	0	1	0	0	0	0	0	0	0	0	0	1	0	0	0	0
group_10253	0	0	0	0	0	0	0	0	0	0	0	0	0	0	0	1	0	0	0	0	0	0	0	0	0	1	0	0	0	0
group_10254	0	0	0	0	0	0	0	0	0	0	0	0	0	0	0	1	0	0	0	0	0	0	0	0	0	1	0	0	0	0
group_10255	0	0	0	0	0	0	0	0	0	0	0	0	0	0	0	1	0	0	0	0	0	0	0	0	0	1	0	0	0	0
group_10256	0	0	0	0	0	0	0	0	0	0	0	0	0	0	0	1	0	0	0	0	0	0	0	0	0	1	0	0	0	0
group_10257	0	0	0	0	0	0	0	0	0	0	0	0	0	0	0	1	0	0	0	0	0	0	0	0	0	1	0	0	0	0
group_10258	0	0	0	0	0	0	0	0	0	0	0	0	0	0	0	1	0	0	0	0	0	0	0	0	0	1	0	0	0	0
group_10259	0	0	0	0	0	0	0	0	0	0	0	0	0	0	0	1	0	0	0	0	0	0	0	0	0	1	0	0	0	0
group_1026	1	0	0	0	1	0	0	0	0	0	0	0	1	1	1	1	0	1	0	1	1	1	1	0	0	1	0	0	0	0
group_10260	0	0	0	0	0	0	0	0	0	0	0	0	0	0	0	1	0	0	0	0	0	0	0	0	0	1	0	0	0	0
group_10261	0	0	0	0	0	0	0	0	0	0	0	0	0	0	0	1	0	0	0	0	0	0	0	0	0	1	0	0	0	0
group_10262	0	0	0	0	0	0	0	0	0	0	0	0	0	0	0	1	0	0	0	0	0	0	0	0	0	1	0	0	0	0
group_10263	0	0	0	0	0	0	0	0	0	0	0	0	0	0	0	1	0	0	0	0	0	0	0	0	0	1	0	0	0	0
group_10265	0	0	0	0	0	0	0	0	0	0	0	0	0	0	0	1	0	0	0	0	0	0	0	0	0	1	0	0	0	0
group_10266	0	0	0	0	0	0	0	0	0	0	0	0	0	0	0	1	0	0	0	0	0	0	0	0	0	1	0	0	0	0
group_10267	0	0	0	0	0	0	0	0	0	0	0	0	0	0	0	1	0	0	0	0	0	0	0	0	0	1	0	0	0	0
group_10268	0	0	0	0	0	0	0	0	0	0	0	0	0	0	0	1	0	0	0	0	0	0	0	0	0	1	0	0	0	0
group_10269	0	0	0	0	0	0	0	0	0	0	0	0	0	0	0	1	0	0	0	0	0	0	0	0	0	1	0	0	0	0
group_10270	0	0	0	0	0	0	0	0	0	0	0	0	0	0	0	1	0	0	0	0	0	0	0	0	0	1	0	0	0	0
group_10271	0	0	0	0	0	0	0	0	0	0	0	0	0	0	0	1	0	0	0	0	0	0	0	0	0	1	0	0	0	0
group_10272	0	0	0	0	0	0	0	0	0	0	0	0	0	0	0	1	0	0	0	0	0	0	0	0	0	1	0	0	0	0
group_10273	0	0	0	0	0	0	0	0	0	0	0	0	0	0	0	1	0	0	0	0	0	0	0	0	0	1	0	0	0	0
group_10274	0	0	0	0	0	0	0	0	0	0	0	0	0	0	0	1	0	0	0	0	0	0	0	0	0	1	0	0	0	0
group_10275	0	0	0	0	0	0	0	0	0	0	0	0	0	0	0	1	0	0	0	0	0	0	0	0	0	1	0	0	0	0
group_10276	0	0	0	0	0	0	0	0	0	0	0	0	0	0	0	1	0	0	0	0	0	0	0	0	0	1	0	0	0	0
group_10277	0	0	0	0	0	0	0	0	0	0	0	0	0	0	0	1	0	0	0	0	0	0	0	0	0	1	0	0	0	0
group_10278	0	0	0	0	0	0	0	0	0	0	0	0	0	0	0	1	0	0	0	0	0	0	0	0	0	1	0	0	0	0
group_10279	0	0	0	0	0	0	0	0	0	0	0	0	0	0	0	1	0	0	0	0	0	0	0	0	0	1	0	0	0	0
group_10280	0	0	0	0	0	0	0	0	0	0	0	0	0	0	0	1	0	0	0	0	0	0	0	0	0	1	0	0	0	0
group_10281	0	0	0	0	0	0	0	0	0	0	0	0	0	0	0	1	0	0	0	0	0	0	0	0	0	1	0	0	0	0
group_10282	0	0	0	0	0	0	0	0	0	0	0	0	0	0	0	1	0	0	0	0	0	0	0	0	0	1	0	0	0	0
group_10283	0	0	0	0	0	0	0	0	0	0	0	0	0	0	0	1	0	0	0	0	0	0	0	0	0	1	0	0	0	0
group_10284	0	0	0	0	0	0	0	0	0	0	0	0	0	0	0	1	0	0	0	0	0	0	0	0	0	1	0	0	0	0
group_10285	0	0	0	0	0	0	0	0	0	0	0	0	0	0	0	1	0	0	0	0	0	0	0	0	0	1	0	0	0	0
group_10286	0	0	0	0	0	0	0	0	0	0	0	0	0	0	0	1	0	0	0	0	0	0	0	0	0	1	0	0	0	0
group_10287	0	0	0	0	0	0	0	0	0	0	0	0	0	0	0	1	0	0	0	0	0	0	0	0	0	1	0	0	0	0
group_10288	0	0	0	0	0	0	0	0	0	0	0	0	0	0	0	1	0	0	0	0	0	0	0	0	0	1	0	0	0	0
group_10289	0	0	0	0	0	0	0	0	0	0	0	0	0	0	0	1	0	0	0	0	0	0	0	0	0	1	0	0	0	0
group_10290	0	0	0	0	0	0	0	0	0	0	0	0	0	0	0	1	0	0	0	0	0	0	0	0	0	1	0	0	0	0
group_10291	0	0	0	0	0	0	0	0	0	0	0	0	0	0	0	1	0	0	0	0	0	0	0	0	0	1	0	0	0	0
group_10292	0	0	0	0	0	0	0	0	0	0	0	0	0	0	0	1	0	0	0	0	0	0	0	0	0	1	0	0	0	0
group_10293	0	0	0	0	0	0	0	0	0	0	0	0	0	0	0	1	0	0	0	0	0	0	0	0	0	1	0	0	0	0
group_10294	0	0	0	0	0	0	0	0	0	0	0	0	0	0	0	1	0	0	0	0	0	0	0	0	0	1	0	0	0	0
group_10295	0	0	0	0	0	0	0	0	0	0	0	0	0	0	0	1	0	0	0	0	0	0	0	0	0	1	0	0	0	0
group_10296	0	0	0	0	0	0	0	0	0	0	0	0	0	0	0	1	0	0	0	0	0	0	0	0	0	1	0	0	0	0
group_10297	0	0	0	0	0	0	0	0	0	0	0	0	0	0	0	1	0	0	0	0	0	0	0	0	0	1	0	0	0	0
group_10298	0	0	0	0	0	0	0	0	0	0	0	0	0	0	0	1	0	0	0	0	0	0	0	0	0	1	0	0	0	0
group_10299	0	0	0	0	0	0	0	0	0	0	0	0	0	0	0	1	0	0	0	0	0	0	0	0	0	1	0	0	0	0
group_1030	1	0	0	0	1	0	0	0	0	0	0	0	0	0	0	0	0	0	0	1	0	0	1	0	0	0	0	0	0	0
group_10300	0	0	0	0	0	0	0	0	0	0	0	0	0	0	0	1	0	0	0	0	0	0	0	0	0	1	0	0	0	0
group_10301	0	0	0	0	0	0	0	0	0	0	0	0	0	0	0	1	0	0	0	0	0	0	0	0	0	1	0	0	0	0
group_10302	0	0	0	0	0	0	0	0	0	0	0	0	0	0	0	1	0	0	0	0	0	0	0	0	0	1	0	0	0	0
group_10303	0	0	0	0	0	0	0	0	0	0	0	0	0	0	0	1	0	0	0	0	0	0	0	0	0	1	0	0	0	0
group_10304	0	0	0	0	0	0	0	0	0	0	0	0	0	0	0	1	0	0	0	0	0	0	0	0	0	1	0	0	0	0
group_10305	0	0	0	0	0	0	0	0	0	0	0	0	0	0	0	1	0	0	0	0	0	0	0	0	0	1	0	0	0	0
group_10306	0	0	0	0	0	0	0	0	0	0	0	0	0	0	0	1	0	0	0	0	0	0	0	0	0	1	0	0	0	0
group_10307	0	0	0	0	0	0	0	0	0	0	0	0	0	0	0	1	0	0	0	0	0	0	0	0	0	1	0	0	0	0
group_10308	0	0	0	0	0	0	0	0	0	0	0	0	0	0	0	1	0	0	0	0	0	0	0	0	0	1	0	0	0	0
group_10309	0	0	0	0	0	0	0	0	0	0	0	0	0	0	0	1	0	0	0	0	0	0	0	0	0	1	0	0	0	0
group_1031	1	0	0	0	1	0	0	0	0	0	0	0	0	0	0	0	0	0	0	1	0	0	1	0	0	0	0	0	0	0
group_10310	0	0	0	0	0	0	0	0	0	0	0	0	0	0	0	1	0	0	0	0	0	0	0	0	0	1	0	0	0	0
group_10311	0	0	0	0	0	0	0	0	0	0	0	0	0	0	0	1	0	0	0	0	0	0	0	0	0	1	0	0	0	0
group_10312	0	0	0	0	0	0	0	0	0	0	0	0	0	0	0	1	0	0	0	0	0	0	0	0	0	1	0	0	0	0
group_10313	0	0	0	0	0	0	0	0	0	0	0	0	0	0	0	1	0	0	0	0	0	0	0	0	0	1	0	0	0	0
group_10314	0	0	0	0	0	0	0	0	0	0	0	0	0	0	0	1	0	0	0	0	0	0	0	0	0	1	0	0	0	0
group_10315	0	0	0	0	0	0	0	0	0	0	0	0	0	0	0	1	0	0	0	0	0	0	0	0	0	1	0	0	0	0
group_10316	0	0	0	0	0	0	0	0	0	0	0	0	0	0	0	1	0	0	0	0	0	0	0	0	0	1	0	0	0	0
group_10317	0	0	0	0	0	0	0	0	0	0	0	0	0	0	0	1	0	0	0	0	0	0	0	0	0	1	0	0	0	0
group_10319	0	0	0	0	0	0	0	0	0	0	0	0	0	0	0	1	0	0	0	0	0	0	0	0	0	1	0	0	0	0
group_1032	1	0	0	0	1	0	0	0	0	0	0	0	0	0	0	0	0	0	0	1	0	0	1	0	0	0	0	0	0	0
group_10320	0	0	0	0	0	0	0	0	0	0	0	0	0	0	0	1	0	0	0	0	0	0	0	0	0	1	0	0	0	0
group_10321	0	0	0	0	0	0	0	0	0	0	0	0	0	0	0	1	0	0	0	0	0	0	0	0	0	1	0	0	0	0
group_10322	0	0	0	0	0	0	0	0	0	0	0	0	0	0	0	1	0	0	0	0	0	0	0	0	0	1	0	0	0	0
group_10323	0	0	0	0	0	0	0	0	0	0	0	0	0	0	0	1	0	0	0	0	0	0	0	0	0	1	0	0	0	0
group_10324	0	0	0	0	0	0	0	0	0	0	0	0	0	0	0	1	0	0	0	0	0	0	0	0	0	1	0	0	0	0
group_10325	0	0	0	0	0	0	0	0	0	0	0	0	0	0	0	1	0	0	0	0	0	0	0	0	0	1	0	0	0	0
group_10326	0	0	0	0	0	0	0	0	0	0	0	0	0	0	0	1	0	0	0	0	0	0	0	0	0	1	0	0	0	0
group_10327	0	0	0	0	0	0	0	0	0	0	0	0	0	0	0	1	0	0	0	0	0	0	0	0	0	1	0	0	0	0
group_10328	0	0	0	0	0	0	0	0	0	0	0	0	0	0	0	1	0	0	0	0	0	0	0	0	0	1	0	0	0	0
group_10329	0	0	0	0	0	0	0	0	0	0	0	0	0	0	0	1	0	0	0	0	0	0	0	0	0	1	0	0	0	0
group_10330	0	0	0	0	0	0	0	0	0	0	0	0	0	0	0	1	0	0	0	0	0	0	0	0	0	1	0	0	0	0
group_10331	0	0	0	0	0	0	0	0	0	0	0	0	0	0	0	1	0	0	0	0	0	0	0	0	0	1	0	0	0	0
group_10332	0	0	0	0	0	0	0	0	0	0	0	0	0	0	0	1	0	0	0	0	0	0	0	0	0	1	0	0	0	0
group_10333	0	0	0	0	0	0	0	0	0	0	0	0	0	0	0	1	0	0	0	0	0	0	0	0	0	1	0	0	0	0
group_10334	0	0	0	0	0	0	0	0	0	0	0	0	0	0	0	1	0	0	0	0	0	0	0	0	0	1	0	0	0	0
group_10335	0	0	0	0	0	0	0	0	0	0	0	0	0	0	0	1	0	0	0	0	0	0	0	0	0	1	0	0	0	0
group_10336	0	0	0	0	0	0	0	0	0	0	0	0	0	0	0	1	0	0	0	0	0	0	0	0	0	1	0	0	0	0
group_10337	0	0	0	0	0	0	0	0	0	0	0	0	0	0	0	1	0	0	0	0	0	0	0	0	0	1	0	0	0	0
group_10338	0	0	0	0	0	0	0	0	0	0	0	0	0	0	0	1	0	0	0	0	0	0	0	0	0	1	0	0	0	0
group_10339	0	0	0	0	0	0	0	0	0	0	0	0	0	0	0	1	0	0	0	0	0	0	0	0	0	1	0	0	0	0
group_1034	1	0	0	0	1	0	0	0	0	0	0	0	0	0	0	0	0	0	0	1	0	0	1	0	0	0	0	0	0	0
group_10340	0	0	0	0	0	0	0	0	0	0	0	0	0	0	0	1	0	0	0	0	0	0	0	0	0	1	0	0	0	0
group_10341	0	0	0	0	0	0	0	0	0	0	0	0	0	0	0	1	0	0	0	0	0	0	0	0	0	1	0	0	0	0
group_10343	0	0	0	0	0	0	0	0	0	0	0	0	0	0	0	1	0	0	0	0	0	0	0	0	0	1	0	0	0	0
group_10344	0	0	0	0	0	0	0	0	0	0	0	0	0	0	0	1	0	0	0	0	0	0	0	0	0	1	0	0	0	0
group_10345	0	0	0	0	0	0	0	0	0	0	0	0	0	0	0	1	0	0	0	0	0	0	0	0	0	1	0	0	0	0
group_10346	0	0	0	0	0	0	0	0	0	0	0	0	0	0	0	1	0	0	0	0	0	0	0	0	0	1	0	0	0	0
group_10347	0	0	0	0	0	0	0	0	0	0	0	0	0	0	0	1	0	0	0	0	0	0	0	0	0	1	0	0	0	0
group_10348	0	0	0	0	0	0	0	0	0	0	0	0	0	0	0	1	0	0	0	0	0	0	0	0	0	1	0	0	0	0
group_10349	0	0	0	0	0	0	0	0	0	0	0	0	0	0	0	1	0	0	0	0	0	0	0	0	0	1	0	0	0	0
group_1035	1	0	0	0	1	0	0	0	0	0	0	0	1	1	1	1	0	1	0	1	1	1	1	0	0	1	0	0	0	0
group_10350	0	0	0	0	0	0	0	0	0	0	0	0	0	0	0	1	0	0	0	0	0	0	0	0	0	1	0	0	0	0
group_10351	0	0	0	0	0	0	0	0	0	0	0	0	0	0	0	1	0	0	0	0	0	0	0	0	0	1	0	0	0	0
group_10352	0	0	0	0	0	0	0	0	0	0	0	0	0	0	0	1	0	0	0	0	0	0	0	0	0	1	0	0	0	0
group_10353	0	0	0	0	0	0	0	0	0	0	0	0	0	0	0	1	0	0	0	0	0	0	0	0	0	1	0	0	0	0
group_10354	0	0	0	0	0	0	0	0	0	0	0	0	0	0	0	1	0	0	0	0	0	0	0	0	0	1	0	0	0	0
group_10355	0	0	0	0	0	0	0	0	0	0	0	0	0	0	0	1	0	0	0	0	0	0	0	0	0	1	0	0	0	0
group_10356	0	0	0	0	0	0	0	0	0	0	0	0	0	0	0	1	0	0	0	0	0	0	0	0	0	1	0	0	0	0
group_10357	0	0	0	0	0	0	0	0	0	0	0	0	0	0	0	1	0	0	0	0	0	0	0	0	0	1	0	0	0	0
group_10358	0	0	0	0	0	0	0	0	0	0	0	0	0	0	0	1	0	0	0	0	0	0	0	0	0	1	0	0	0	0
group_10359	0	0	0	0	0	0	0	0	0	0	0	0	0	0	0	1	0	0	0	0	0	1	0	0	0	0	0	0	0	0
group_1036	1	0	0	0	1	0	0	0	0	0	0	0	1	1	1	1	0	1	0	1	1	1	1	0	0	1	0	0	0	0
group_10360	0	0	0	0	0	0	0	0	0	0	0	0	0	0	0	1	0	0	0	0	0	1	0	0	0	0	0	0	0	0
group_10361	0	0	0	0	0	0	0	0	0	0	0	0	0	0	0	1	0	0	0	0	0	0	0	0	0	1	0	0	0	0
group_10362	0	0	0	0	0	0	0	0	0	0	0	0	0	0	0	1	0	0	0	0	0	0	0	0	0	1	0	0	0	0
group_10363	0	0	0	0	0	0	0	0	0	0	0	0	0	0	0	1	0	0	0	0	0	0	0	0	0	1	0	0	0	0
group_10365	0	0	0	0	0	0	0	0	0	0	0	0	0	0	0	1	0	0	0	0	0	0	0	0	0	1	0	0	0	0
group_10366	0	0	0	0	0	0	0	0	0	0	0	0	0	0	0	1	0	0	0	0	0	0	0	0	0	1	0	0	0	0
group_10367	0	0	0	0	0	0	0	0	0	0	0	0	0	0	0	1	0	0	0	0	0	0	0	0	0	1	0	0	0	0
group_10368	0	0	0	0	0	0	0	0	0	0	0	0	0	0	0	1	0	0	0	0	0	0	0	0	0	1	0	0	0	0
group_10369	0	0	0	0	0	0	0	0	0	0	0	0	0	0	0	1	0	0	0	0	0	0	0	0	0	1	0	0	0	0
group_1037	1	0	0	0	1	0	0	0	0	0	0	0	0	0	0	0	0	0	0	1	0	0	1	0	0	0	0	0	0	0
group_10370	0	0	0	0	0	0	0	0	0	0	0	0	0	0	0	1	0	0	0	0	0	0	0	0	0	1	0	0	0	0
group_10371	0	0	0	0	0	0	0	0	0	0	0	0	0	0	0	1	0	0	0	0	0	0	0	0	0	1	0	0	0	0
group_10372	0	0	0	0	0	0	0	0	0	0	0	0	0	0	0	1	0	0	0	0	0	0	0	0	0	1	0	0	0	0
group_10373	0	0	0	0	0	0	0	0	0	0	0	0	0	0	0	1	0	0	0	0	0	0	0	0	0	1	0	0	0	0
group_10374	0	0	0	0	0	0	0	0	0	0	0	0	0	0	0	1	0	0	0	0	0	0	0	0	0	1	0	0	0	0
group_10375	0	0	0	0	0	0	0	0	0	0	0	0	0	0	0	1	0	0	0	0	0	0	0	0	0	1	0	0	0	0
group_10376	0	0	0	0	0	0	0	0	0	0	0	0	0	0	0	1	0	0	0	0	0	0	0	0	0	1	0	0	0	0
group_10377	0	0	0	0	0	0	0	0	0	0	0	0	0	0	0	1	0	0	0	0	0	0	0	0	0	1	0	0	0	0
group_10378	0	0	0	0	0	0	0	0	0	0	0	0	0	0	0	1	0	0	0	0	0	0	0	0	0	1	0	0	0	0
group_10379	0	0	0	0	0	0	0	0	0	0	0	0	0	0	0	1	0	0	0	0	0	0	0	0	0	1	0	0	0	0
group_10380	0	0	0	0	0	0	0	0	0	0	0	0	0	0	0	1	0	0	0	0	0	0	0	0	0	1	0	0	0	0
group_10381	0	0	0	0	0	0	0	0	0	0	0	0	0	0	0	1	0	0	0	0	0	0	0	0	0	1	0	0	0	0
group_10382	0	0	0	0	0	0	0	0	0	0	0	0	0	0	0	1	0	0	0	0	0	0	0	0	0	1	0	0	0	0
group_10383	0	0	0	0	0	0	0	0	0	0	0	0	0	0	0	1	0	0	0	0	0	0	0	0	0	1	0	0	0	0
group_10384	0	0	0	0	0	0	0	0	0	0	0	0	0	0	0	1	0	0	0	0	0	0	0	0	0	1	0	0	0	0
group_10385	0	0	0	0	0	0	0	0	0	0	0	0	0	0	0	1	0	0	0	0	0	0	0	0	0	1	0	0	0	0
group_10386	0	0	0	0	0	0	0	0	0	0	0	0	0	0	0	1	0	0	0	0	0	0	0	0	0	1	0	0	0	0
group_10387	0	0	0	0	0	0	0	0	0	0	0	0	0	0	0	1	0	0	0	0	0	0	0	0	0	1	0	0	0	0
group_10388	0	0	0	0	0	0	0	0	0	0	0	0	0	0	0	1	0	0	0	0	0	0	0	0	0	1	0	0	0	0
group_10389	0	0	0	0	0	0	0	0	0	0	0	0	0	0	0	1	0	0	0	0	0	0	0	0	0	1	0	0	0	0
group_1039	1	0	0	0	1	0	0	0	0	0	0	0	0	0	0	0	0	0	0	1	0	0	1	0	0	0	0	0	0	0
group_10390	0	0	0	0	0	0	0	0	0	0	0	0	0	0	0	1	0	0	0	0	0	0	0	0	0	1	0	0	0	0
group_10391	0	0	0	0	0	0	0	0	0	0	0	0	0	0	0	1	0	0	0	0	0	0	0	0	0	1	0	0	0	0
group_10392	0	0	0	0	0	0	0	0	0	0	0	0	0	0	0	1	0	0	0	0	0	0	0	0	0	1	0	0	0	0
group_10393	0	0	0	0	0	0	0	0	0	0	0	0	0	0	0	1	0	0	0	0	0	0	0	0	0	1	0	0	0	0
group_10394	0	0	0	0	0	0	0	0	0	0	0	0	0	0	0	1	0	0	0	0	0	0	0	0	0	1	0	0	0	0
group_10395	0	0	0	0	0	0	0	0	0	0	0	0	0	0	0	1	0	0	0	0	0	0	0	0	0	1	0	0	0	0
group_10396	0	0	0	0	0	0	0	0	0	0	0	0	0	0	0	1	0	0	0	0	0	0	0	0	0	1	0	0	0	0
group_10397	0	0	0	0	0	0	0	0	0	0	0	0	0	0	0	1	0	0	0	0	0	0	0	0	0	1	0	0	0	0
group_10398	0	0	0	0	0	0	0	0	0	0	0	0	0	0	0	1	0	0	0	0	0	0	0	0	0	1	0	0	0	0
group_10399	0	0	0	0	0	0	0	0	0	0	0	0	0	0	0	1	0	0	0	0	0	0	0	0	0	1	0	0	0	0
group_10400	0	0	0	0	0	0	0	0	0	0	0	0	0	0	0	1	0	0	0	0	0	0	0	0	0	1	0	0	0	0
group_10401	0	0	0	0	0	0	0	0	0	0	0	0	0	0	0	1	0	0	0	0	0	0	0	0	0	1	0	0	0	0
group_10402	0	0	0	0	0	0	0	0	0	0	0	0	0	0	0	1	0	0	0	0	0	0	0	0	0	1	0	0	0	0
group_10403	0	0	0	0	0	0	0	0	0	0	0	0	0	0	0	1	0	0	0	0	0	0	0	0	0	1	0	0	0	0
group_10404	0	0	0	0	0	0	0	0	0	0	0	0	0	0	0	1	0	0	0	0	0	0	0	0	0	1	0	0	0	0
group_10405	0	0	0	0	0	0	0	0	0	0	0	0	0	0	0	1	0	0	0	0	0	0	0	0	0	1	0	0	0	0
group_10406	0	0	0	0	0	0	0	0	0	0	0	0	0	0	0	1	0	0	0	0	0	0	0	0	0	1	0	0	0	0
group_10407	0	0	0	0	0	0	0	0	0	0	0	0	0	0	0	1	0	0	0	0	0	0	0	0	0	1	0	0	0	0
group_10408	0	0	0	0	0	0	0	0	0	0	0	0	0	0	0	1	0	0	0	0	0	0	0	0	0	1	0	0	0	0
group_10409	0	0	0	0	0	0	0	0	0	0	0	0	0	0	0	1	0	0	0	0	0	0	0	0	0	1	0	0	0	0
group_10410	0	0	0	0	0	0	0	0	0	0	0	0	0	0	0	1	0	0	0	0	0	0	0	0	0	1	0	0	0	0
group_10411	0	0	0	0	0	0	0	0	0	0	0	0	0	0	0	1	0	0	0	0	0	0	0	0	0	1	0	0	0	0
group_10412	0	0	0	0	0	0	0	0	0	0	0	0	0	0	0	1	0	0	0	0	0	0	0	0	0	1	0	0	0	0
group_10413	0	0	0	0	0	0	0	0	0	0	0	0	0	0	0	1	0	0	0	0	0	0	0	0	0	1	0	0	0	0
group_10414	0	0	0	0	0	0	0	0	0	0	0	0	0	0	0	1	0	0	0	0	0	0	0	0	0	1	0	0	0	0
group_10415	0	0	0	0	0	0	0	0	0	0	0	0	0	0	0	1	0	0	0	0	0	0	0	0	0	1	0	0	0	0
group_10416	0	0	0	0	0	0	0	0	0	0	0	0	0	0	0	1	0	0	0	0	0	0	0	0	0	1	0	0	0	0
group_10417	0	0	0	0	0	0	0	0	0	0	0	0	0	0	0	1	0	0	0	0	0	0	0	0	0	1	0	0	0	0
group_10418	0	0	0	0	0	0	0	0	0	0	0	0	0	0	0	1	0	0	0	0	0	0	0	0	0	1	0	0	0	0
group_10419	0	0	0	0	0	0	0	0	0	0	0	0	0	0	0	1	0	0	0	0	0	0	0	0	0	1	0	0	0	0
group_10420	0	0	0	0	0	0	0	0	0	0	0	0	0	0	0	1	0	0	0	0	0	0	0	0	0	1	0	0	0	0
group_10421	0	0	0	0	0	0	0	0	0	0	0	0	0	0	0	1	0	0	0	0	0	0	0	0	0	1	0	0	0	0
group_10422	0	0	0	0	0	0	0	0	0	0	0	0	0	0	0	1	0	0	0	0	0	0	0	0	0	1	0	0	0	0
group_10423	0	0	0	0	0	0	0	0	0	0	0	0	0	0	0	1	0	0	0	0	0	0	0	0	0	1	0	0	0	0
group_10424	0	0	0	0	0	0	0	0	0	0	0	0	0	0	0	1	0	0	0	0	0	0	0	0	0	1	0	0	0	0
group_10425	0	0	0	0	0	0	0	0	0	0	0	0	0	0	0	1	0	0	0	0	0	0	0	0	0	1	0	0	0	0
group_10426	0	0	0	0	0	0	0	0	0	0	0	0	0	0	0	1	0	0	0	0	0	0	0	0	0	1	0	0	0	0
group_10427	0	0	0	0	0	0	0	0	0	0	0	0	0	0	0	1	0	0	0	0	0	0	0	0	0	1	0	0	0	0
group_10428	0	0	0	0	0	0	0	0	0	0	0	0	0	0	0	1	0	0	0	0	0	0	0	0	0	1	0	0	0	0
group_10429	0	0	0	0	0	0	0	0	0	0	0	0	0	0	0	1	0	0	0	0	0	0	0	0	0	1	0	0	0	0
group_1043	1	0	0	0	1	0	0	0	0	0	0	0	1	1	1	1	0	1	0	1	1	1	1	0	0	1	0	0	0	0
group_10430	0	0	0	0	0	0	0	0	0	0	0	0	0	0	0	1	0	0	0	0	0	0	0	0	0	1	0	0	0	0
group_10431	0	0	0	0	0	0	0	0	0	0	0	0	0	0	0	1	0	0	0	0	0	0	0	0	0	1	0	0	0	0
group_10432	0	0	0	0	0	0	0	0	0	0	0	0	0	0	0	1	0	0	0	0	0	0	0	0	0	1	0	0	0	0
group_10433	0	0	0	0	0	0	0	0	0	0	0	0	0	0	0	1	0	0	0	0	0	0	0	0	0	1	0	0	0	0
group_10434	0	0	0	0	0	0	0	0	0	0	0	0	0	0	0	1	0	0	0	0	0	0	0	0	0	1	0	0	0	0
group_10435	0	0	0	0	0	0	0	0	0	0	0	0	0	0	0	1	0	0	0	0	0	0	0	0	0	1	0	0	0	0
group_10436	0	0	0	0	0	0	0	0	0	0	0	0	0	0	0	1	0	0	0	0	0	0	0	0	0	1	0	0	0	0
group_10437	0	0	0	0	0	0	0	0	0	0	0	0	0	0	0	1	0	0	0	0	0	0	0	0	0	1	0	0	0	0
group_10438	0	0	0	0	0	0	0	0	0	0	0	0	0	0	0	1	0	0	0	0	0	0	0	0	0	1	0	0	0	0
group_10439	0	0	0	0	0	0	0	0	0	0	0	0	0	0	0	1	0	0	0	0	0	0	0	0	0	1	0	0	0	0
group_10440	0	0	0	0	0	0	0	0	0	0	0	0	0	0	0	1	0	0	0	0	0	0	0	0	0	1	0	0	0	0
group_10441	0	0	0	0	0	0	0	0	0	0	0	0	0	0	0	1	0	0	0	0	0	0	0	0	0	1	0	0	0	0
group_10442	0	0	0	0	0	0	0	0	0	0	0	0	0	0	0	1	0	0	0	0	0	0	0	0	0	1	0	0	0	0
group_10443	0	0	0	0	0	0	0	0	0	0	0	0	0	0	0	1	0	0	0	0	0	0	0	0	0	1	0	0	0	0
group_10444	0	0	0	0	0	0	0	0	0	0	0	0	0	0	0	1	0	0	0	0	0	0	0	0	0	1	0	0	0	0
group_10445	0	0	0	0	0	0	0	0	0	0	0	0	0	0	0	1	0	0	0	0	0	0	0	0	0	1	0	0	0	0
group_10446	0	0	0	0	0	0	0	0	0	0	0	0	0	0	0	1	0	0	0	0	0	0	0	0	0	1	0	0	0	0
group_10447	0	0	0	0	0	0	0	0	0	0	0	0	0	0	0	1	0	0	0	0	0	0	0	0	0	1	0	0	0	0
group_10448	0	0	0	0	0	0	0	0	0	0	0	0	0	0	0	1	0	0	0	0	0	0	0	0	0	1	0	0	0	0
group_10449	0	0	0	0	0	0	0	0	0	0	0	0	0	0	0	1	0	0	0	0	0	0	0	0	0	1	0	0	0	0
group_1045	1	0	0	0	1	0	0	0	0	0	0	0	0	0	0	0	0	0	0	1	0	0	1	0	0	0	0	0	0	0
group_10450	0	0	0	0	0	0	0	0	0	0	0	0	0	0	0	1	0	0	0	0	0	0	0	0	0	1	0	0	0	0
group_10451	0	0	0	0	0	0	0	0	0	0	0	0	0	0	0	1	0	0	0	0	0	0	0	0	0	1	0	0	0	0
group_10452	0	0	0	0	0	0	0	0	0	0	0	0	0	0	0	1	0	0	0	0	0	0	0	0	0	1	0	0	0	0
group_10453	0	0	0	0	0	0	0	0	0	0	0	0	0	0	0	1	0	0	0	0	0	0	0	0	0	1	0	0	0	0
group_10454	0	0	0	0	0	0	0	0	0	0	0	0	0	0	0	1	0	0	0	0	0	0	0	0	0	1	0	0	0	0
group_10455	0	0	0	0	0	0	0	0	0	0	0	0	0	0	0	1	0	0	0	0	0	0	0	0	0	1	0	0	0	0
group_10456	0	0	0	0	0	0	0	0	0	0	0	0	0	0	0	1	0	0	0	0	0	0	0	0	0	1	0	0	0	0
group_10457	0	0	0	0	0	0	0	0	0	0	0	0	0	0	0	1	0	0	0	0	0	0	0	0	0	1	0	0	0	0
group_10458	0	0	0	0	0	0	0	0	0	0	0	0	0	0	0	1	0	0	0	0	0	0	0	0	0	1	0	0	0	0
group_10459	0	0	0	0	0	0	0	0	0	0	0	0	0	0	0	1	0	0	0	0	0	0	0	0	0	1	0	0	0	0
group_10460	0	0	0	0	0	0	0	0	0	0	0	0	0	0	0	1	0	0	0	0	0	0	0	0	0	1	0	0	0	0
group_10461	0	0	0	0	0	0	0	0	0	0	0	0	0	0	0	1	0	0	0	0	0	0	0	0	0	1	0	0	0	0
group_10462	0	0	0	0	0	0	0	0	0	0	0	0	0	0	0	1	0	0	0	0	0	0	0	0	0	1	0	0	0	0
group_10463	0	0	0	0	0	0	0	0	0	0	0	0	0	0	0	1	0	0	0	0	0	0	0	0	0	1	0	0	0	0
group_10464	0	0	0	0	0	0	0	0	0	0	0	0	0	0	0	1	0	0	0	0	0	0	0	0	0	1	0	0	0	0
group_10465	0	0	0	0	0	0	0	0	0	0	0	0	0	0	0	1	0	0	0	0	0	0	0	0	0	1	0	0	0	0
group_10466	0	0	0	0	0	0	0	0	0	0	0	0	0	0	0	1	0	0	0	0	0	0	0	0	0	1	0	0	0	0
group_10467	0	0	0	0	0	0	0	0	0	0	0	0	0	0	0	1	0	0	0	0	0	0	0	0	0	1	0	0	0	0
group_10468	0	0	0	0	0	0	0	0	0	0	0	0	0	0	0	1	0	0	0	0	0	0	0	0	0	1	0	0	0	0
group_10469	0	0	0	0	0	0	0	0	0	0	0	0	0	0	0	1	0	0	0	0	0	0	0	0	0	1	0	0	0	0
group_1047	1	0	0	0	1	0	0	0	0	0	0	0	0	0	0	0	0	0	0	1	0	0	1	0	0	0	0	0	0	0
group_10470	0	0	0	0	0	0	0	0	0	0	0	0	0	0	0	1	0	0	0	0	0	0	0	0	0	1	0	0	0	0
group_10471	0	0	0	0	0	0	0	0	0	0	0	0	0	0	0	1	0	0	0	0	0	0	0	0	0	1	0	0	0	0
group_10472	0	0	0	0	0	0	0	0	0	0	0	0	0	0	0	1	0	0	0	0	0	0	0	0	0	1	0	0	0	0
group_10473	0	0	0	0	0	0	0	0	0	0	0	0	0	0	0	1	0	0	0	0	0	0	0	0	0	1	0	0	0	0
group_10474	0	0	0	0	0	0	0	0	0	0	0	0	0	0	0	1	0	0	0	0	0	0	0	0	0	1	0	0	0	0
group_10475	0	0	0	0	0	0	0	0	0	0	0	0	0	0	0	1	0	0	0	0	0	0	0	0	0	1	0	0	0	0
group_10476	0	0	0	0	0	0	0	0	0	0	0	0	0	0	0	1	0	0	0	0	0	0	0	0	0	1	0	0	0	0
group_10477	0	0	0	0	0	0	0	0	0	0	0	0	0	0	0	1	0	0	0	0	0	0	0	0	0	1	0	0	0	0
group_10478	0	0	0	0	0	0	0	0	0	0	0	0	0	0	0	1	0	0	0	0	0	0	0	0	0	1	0	0	0	0
group_10479	0	0	0	0	0	0	0	0	0	0	0	0	0	0	0	1	0	0	0	0	0	0	0	0	0	1	0	0	0	0
group_1048	1	0	0	0	1	0	0	0	0	0	0	0	0	0	0	0	0	0	0	1	0	0	1	0	0	0	0	0	0	0
group_10480	0	0	0	0	0	0	0	0	0	0	0	0	0	0	0	1	0	0	0	0	0	0	0	0	0	1	0	0	0	0
group_10481	0	0	0	0	0	0	0	0	0	0	0	0	0	0	0	1	0	0	0	0	0	0	0	0	0	1	0	0	0	0
group_10483	0	0	0	0	0	0	0	0	0	0	0	0	0	0	0	1	0	0	0	0	0	0	0	0	0	1	0	0	0	0
group_10484	0	0	0	0	0	0	0	0	0	0	0	0	0	0	0	1	0	0	0	0	0	0	0	0	0	1	0	0	0	0
group_10485	0	0	0	0	0	0	0	0	0	0	0	0	0	0	0	1	0	0	0	0	0	0	0	0	0	1	0	0	0	0
group_10486	0	0	0	0	0	0	0	0	0	0	0	0	0	0	0	1	0	0	0	0	0	0	0	0	0	1	0	0	0	0
group_10487	0	0	0	0	0	0	0	0	0	0	0	0	0	0	0	1	0	0	0	0	0	0	0	0	0	1	0	0	0	0
group_10488	0	0	0	0	0	0	0	0	0	0	0	0	0	0	0	1	0	0	0	0	0	0	0	0	0	1	0	0	0	0
group_10489	0	0	0	0	0	0	0	0	0	0	0	0	0	0	0	1	0	0	0	0	0	0	0	0	0	1	0	0	0	0
group_1049	1	0	0	0	1	0	0	0	0	0	0	0	0	0	0	0	0	0	0	1	0	0	1	0	0	0	0	0	0	0
group_10491	0	0	0	0	0	0	0	0	0	0	0	0	0	0	0	1	0	0	0	0	0	0	0	0	0	1	0	0	0	0
group_10492	0	0	0	0	0	0	0	0	0	0	0	0	0	0	0	1	0	0	0	0	0	0	0	0	0	1	0	0	0	0
group_10493	0	0	0	0	0	0	0	0	0	0	0	0	0	0	0	1	0	0	0	0	0	0	0	0	0	1	0	0	0	0
group_10494	0	0	0	0	0	0	0	0	0	0	0	0	0	0	0	1	0	0	0	0	0	0	0	0	0	1	0	0	0	0
group_10495	0	0	0	0	0	0	0	0	0	0	0	0	0	0	0	1	0	0	0	0	0	0	0	0	0	1	0	0	0	0
group_10496	0	0	0	0	0	0	0	0	0	0	0	0	0	0	0	1	0	0	0	0	0	0	0	0	0	1	0	0	0	0
group_10497	0	0	0	0	0	0	0	0	0	0	0	0	0	0	0	1	0	0	0	0	0	0	0	0	0	1	0	0	0	0
group_10499	0	0	0	0	0	0	0	0	0	0	0	0	0	0	0	1	0	0	0	0	0	0	0	0	0	1	0	0	0	0
group_105	1	0	0	0	1	0	0	0	0	0	0	0	1	1	1	1	0	1	0	1	1	1	1	0	0	1	0	0	0	0
group_10500	0	0	0	0	0	0	0	0	0	0	0	0	0	0	0	1	0	0	0	0	0	0	0	0	0	1	0	0	0	0
group_10501	0	0	0	0	0	0	0	0	0	0	0	0	0	0	0	1	0	0	0	0	0	0	0	0	0	1	0	0	0	0
group_10502	0	0	0	0	0	0	0	0	0	0	0	0	0	0	0	1	0	0	0	0	0	0	0	0	0	1	0	0	0	0
group_10503	0	0	0	0	0	0	0	0	0	0	0	0	0	0	0	1	0	0	0	0	0	0	0	0	0	1	0	0	0	0
group_10504	0	0	0	0	0	0	0	0	0	0	0	0	0	0	0	1	0	0	0	0	0	0	0	0	0	1	0	0	0	0
group_10505	0	0	0	0	0	0	0	0	0	0	0	0	0	0	0	1	0	0	0	0	0	0	0	0	0	1	0	0	0	0
group_10506	0	0	0	0	0	0	0	0	0	0	0	0	0	0	0	1	0	0	0	0	0	0	0	0	0	1	0	0	0	0
group_10507	0	0	0	0	0	0	0	0	0	0	0	0	0	0	0	1	0	0	0	0	0	0	0	0	0	1	0	0	0	0
group_10508	0	0	0	0	0	0	0	0	0	0	0	0	0	0	0	1	0	0	0	0	0	0	0	0	0	1	0	0	0	0
group_10509	0	0	0	0	0	0	0	0	0	0	0	0	0	0	0	1	0	0	0	0	0	0	0	0	0	1	0	0	0	0
group_10510	0	0	0	0	0	0	0	0	0	0	0	0	0	0	0	1	0	0	0	0	0	0	0	0	0	1	0	0	0	0
group_10511	0	0	0	0	0	0	0	0	0	0	0	0	0	0	0	1	0	0	0	0	0	0	0	0	0	1	0	0	0	0
group_10512	0	0	0	0	0	0	0	0	0	0	0	0	0	0	0	1	0	0	0	0	0	0	0	0	0	1	0	0	0	0
group_10513	0	0	0	0	0	0	0	0	0	0	0	0	0	0	0	1	0	0	0	0	0	0	0	0	0	1	0	0	0	0
group_10514	0	0	0	0	0	0	0	0	0	0	0	0	0	0	0	1	0	0	0	0	0	0	0	0	0	1	0	0	0	0
group_10515	0	0	0	0	0	0	0	0	0	0	0	0	0	0	0	1	0	0	0	0	0	0	0	0	0	1	0	0	0	0
group_10516	0	0	0	0	0	0	0	0	0	0	0	0	0	0	0	1	0	0	0	0	0	0	0	0	0	1	0	0	0	0
group_10517	0	0	0	0	0	0	0	0	0	0	0	0	0	0	0	1	0	0	0	0	0	0	0	0	0	1	0	0	0	0
group_10518	0	0	0	0	0	0	0	0	0	0	0	0	0	0	0	1	0	0	0	0	0	0	0	0	0	1	0	0	0	0
group_10519	0	0	0	0	0	0	0	0	0	0	0	0	0	0	0	1	0	0	0	0	0	0	0	0	0	1	0	0	0	0
group_1052	1	0	0	0	1	0	0	0	0	0	0	0	0	0	0	0	0	0	0	1	0	0	1	0	0	0	0	0	0	0
group_10521	0	0	0	0	0	0	0	0	0	0	0	0	0	0	0	1	0	0	0	0	0	0	0	0	0	1	0	0	0	0
group_10522	0	0	0	0	0	0	0	0	0	0	0	0	0	0	0	1	0	0	0	0	0	0	0	0	0	1	0	0	0	0
group_10523	0	0	0	0	0	0	0	0	0	0	0	0	0	0	0	1	0	0	0	0	0	0	0	0	0	1	0	0	0	0
group_10524	0	0	0	0	0	0	0	0	0	0	0	0	0	0	0	1	0	0	0	0	0	0	0	0	0	1	0	0	0	0
group_10525	0	0	0	0	0	0	0	0	0	0	0	0	0	0	0	1	0	0	0	0	0	0	0	0	0	1	0	0	0	0
group_10526	0	0	0	0	0	0	0	0	0	0	0	0	0	0	0	1	0	0	0	0	0	0	0	0	0	1	0	0	0	0
group_10527	0	0	0	0	0	0	0	0	0	0	0	0	0	0	0	1	0	0	0	0	0	0	0	0	0	1	0	0	0	0
group_10528	0	0	0	0	0	0	0	0	0	0	0	0	0	0	0	1	0	0	0	0	0	0	0	0	0	1	0	0	0	0
group_10529	0	0	0	0	0	0	0	0	0	0	0	0	0	0	0	1	0	0	0	0	0	0	0	0	0	1	0	0	0	0
group_10530	0	0	0	0	0	0	0	0	0	0	0	0	0	0	0	1	0	0	0	0	0	0	0	0	0	1	0	0	0	0
group_10531	0	0	0	0	0	0	0	0	0	0	0	0	0	0	0	1	0	0	0	0	0	0	0	0	0	1	0	0	0	0
group_10532	0	0	0	0	0	0	0	0	0	0	0	0	0	0	0	1	0	0	0	0	0	1	0	0	0	0	0	0	0	0
group_10533	0	0	0	0	0	0	0	0	0	0	0	0	0	0	0	1	0	0	0	0	0	0	0	0	0	1	0	0	0	0
group_10534	0	0	0	0	0	0	0	0	0	0	0	0	0	0	0	1	0	0	0	0	0	0	0	0	0	1	0	0	0	0
group_10535	0	0	0	0	0	0	0	0	0	0	0	0	0	0	0	1	0	0	0	0	0	0	0	0	0	1	0	0	0	0
group_10536	0	0	0	0	0	0	0	0	0	0	0	0	0	0	0	1	0	0	0	0	0	0	0	0	0	1	0	0	0	0
group_10537	0	0	0	0	0	0	0	0	0	0	0	0	0	0	0	1	0	0	0	0	0	0	0	0	0	1	0	0	0	0
group_10538	0	0	0	0	0	0	0	0	0	0	0	0	0	0	0	1	0	0	0	0	0	0	0	0	0	1	0	0	0	0
group_10539	0	0	0	0	0	0	0	0	0	0	0	0	0	0	0	1	0	0	0	0	0	0	0	0	0	1	0	0	0	0
group_1054	1	0	0	0	1	0	0	0	0	0	0	0	0	0	0	0	0	0	0	1	0	0	1	0	0	0	0	0	0	0
group_10540	0	0	0	0	0	0	0	0	0	0	0	0	0	0	0	1	0	0	0	0	0	0	0	0	0	1	0	0	0	0
group_10541	0	0	0	0	0	0	0	0	0	0	0	0	0	0	0	1	0	0	0	0	0	0	0	0	0	1	0	0	0	0
group_10542	0	0	0	0	0	0	0	0	0	0	0	0	0	0	0	1	0	0	0	0	0	0	0	0	0	1	0	0	0	0
group_10543	0	0	0	0	0	0	0	0	0	0	0	0	0	0	0	1	0	0	0	0	0	0	0	0	0	1	0	0	0	0
group_10544	0	0	0	0	0	0	0	0	0	0	0	0	0	0	0	1	0	0	0	0	0	0	0	0	0	1	0	0	0	0
group_10545	0	0	0	0	0	0	0	0	0	0	0	0	0	0	0	1	0	0	0	0	0	0	0	0	0	1	0	0	0	0
group_10546	0	0	0	0	0	0	0	0	0	0	0	0	0	0	0	1	0	0	0	0	0	0	0	0	0	1	0	0	0	0
group_10547	0	0	0	0	0	0	0	0	0	0	0	0	0	0	0	1	0	0	0	0	0	0	0	0	0	1	0	0	0	0
group_10548	0	0	0	0	0	0	0	0	0	0	0	0	0	0	0	1	0	0	0	0	0	0	0	0	0	1	0	0	0	0
group_10549	0	0	0	0	0	0	0	0	0	0	0	0	0	0	0	1	0	0	0	0	0	0	0	0	0	1	0	0	0	0
group_1055	1	0	0	0	1	0	0	0	0	0	0	0	0	0	0	0	0	0	0	1	0	0	1	0	0	0	0	0	0	0
group_10550	0	0	0	0	0	0	0	0	0	0	0	0	0	0	0	1	0	0	0	0	0	0	0	0	0	1	0	0	0	0
group_10551	0	0	0	0	0	0	0	0	0	0	0	0	0	0	0	1	0	0	0	0	0	0	0	0	0	1	0	0	0	0
group_10552	0	0	0	0	0	0	0	0	0	0	0	0	0	0	0	1	0	0	0	0	0	0	0	0	0	1	0	0	0	0
group_10553	0	0	0	0	0	0	0	0	0	0	0	0	0	0	0	1	0	0	0	0	0	0	0	0	0	1	0	0	0	0
group_10554	0	0	0	0	0	0	0	0	0	0	0	0	0	0	0	1	0	0	0	0	0	0	0	0	0	1	0	0	0	0
group_10555	0	0	0	0	0	0	0	0	0	0	0	0	0	0	0	1	0	0	0	0	0	0	0	0	0	1	0	0	0	0
group_10556	0	0	0	0	0	0	0	0	0	0	0	0	0	0	0	1	0	0	0	0	0	0	0	0	0	1	0	0	0	0
group_10557	0	0	0	0	0	0	0	0	0	0	0	0	0	0	0	1	0	0	0	0	0	0	0	0	0	1	0	0	0	0
group_10558	0	0	0	0	0	0	0	0	0	0	0	0	0	0	0	1	0	0	0	0	0	0	0	0	0	1	0	0	0	0
group_10559	0	0	0	0	0	0	0	0	0	0	0	0	0	0	0	1	0	0	0	0	0	0	0	0	0	1	0	0	0	0
group_10560	0	0	0	0	0	0	0	0	0	0	0	0	0	0	0	1	0	0	0	0	0	0	0	0	0	1	0	0	0	0
group_10561	0	0	0	0	0	0	0	0	0	0	0	0	0	0	0	1	0	0	0	0	0	0	0	0	0	1	0	0	0	0
group_10562	0	0	0	0	0	0	0	0	0	0	0	0	0	0	0	1	0	0	0	0	0	0	0	0	0	1	0	0	0	0
group_10563	0	0	0	0	0	0	0	0	0	0	0	0	0	0	0	1	0	0	0	0	0	0	0	0	0	1	0	0	0	0
group_10564	0	0	0	0	0	0	0	0	0	0	0	0	0	0	0	1	0	0	0	0	0	0	0	0	0	1	0	0	0	0
group_10565	0	0	0	0	0	0	0	0	0	0	0	0	0	0	0	1	0	0	0	0	0	0	0	0	0	1	0	0	0	0
group_10566	0	0	0	0	0	0	0	0	0	0	0	0	0	0	0	1	0	0	0	0	0	0	0	0	0	1	0	0	0	0
group_10567	0	0	0	0	0	0	0	0	0	0	0	0	0	0	0	1	0	0	0	0	0	0	0	0	0	1	0	0	0	0
group_10568	0	0	0	0	0	0	0	0	0	0	0	0	0	0	0	1	0	0	0	0	0	0	0	0	0	1	0	0	0	0
group_1057	1	0	0	0	1	0	0	0	0	0	0	0	0	0	0	0	0	0	0	1	0	0	1	0	0	0	0	0	0	0
group_10570	0	0	0	0	0	0	0	0	0	0	0	0	0	0	0	1	0	0	0	0	0	0	0	0	0	1	0	0	0	0
group_10571	0	0	0	0	0	0	0	0	0	0	0	0	0	0	0	1	0	0	0	0	0	0	0	0	0	1	0	0	0	0
group_10572	0	0	0	0	0	0	0	0	0	0	0	0	0	0	0	1	0	0	0	0	0	0	0	0	0	1	0	0	0	0
group_10573	0	0	0	0	0	0	0	0	0	0	0	0	0	0	0	1	0	0	0	0	0	0	0	0	0	1	0	0	0	0
group_10574	0	0	0	0	0	0	0	0	0	0	0	0	0	0	0	1	0	0	0	0	0	0	0	0	0	1	0	0	0	0
group_10575	0	0	0	0	0	0	0	0	0	0	0	0	0	0	0	1	0	0	0	0	0	0	0	0	0	1	0	0	0	0
group_10576	0	0	0	0	0	0	0	0	0	0	0	0	0	0	0	1	0	0	0	0	0	0	0	0	0	1	0	0	0	0
group_10577	0	0	0	0	0	0	0	0	0	0	0	0	0	0	0	1	0	0	0	0	0	0	0	0	0	1	0	0	0	0
group_10578	0	0	0	0	0	0	0	0	0	0	0	0	0	0	0	1	0	0	0	0	0	0	0	0	0	1	0	0	0	0
group_10579	0	0	0	0	0	0	0	0	0	0	0	0	0	0	0	1	0	0	0	0	0	0	0	0	0	1	0	0	0	0
group_1058	1	0	0	0	1	0	0	0	0	0	0	0	0	0	0	0	0	0	0	1	0	0	1	0	0	0	0	0	0	0
group_10580	0	0	0	0	0	0	0	0	0	0	0	0	0	0	0	1	0	0	0	0	0	0	0	0	0	1	0	0	0	0
group_10581	0	0	0	0	0	0	0	0	0	0	0	0	0	0	0	1	0	0	0	0	0	0	0	0	0	1	0	0	0	0
group_10582	0	0	0	0	0	0	0	0	0	0	0	0	0	0	0	1	0	0	0	0	0	0	0	0	0	1	0	0	0	0
group_10583	0	0	0	0	0	0	0	0	0	0	0	0	0	0	0	1	0	0	0	0	0	0	0	0	0	1	0	0	0	0
group_10584	0	0	0	0	0	0	0	0	0	0	0	0	0	0	0	1	0	0	0	0	0	0	0	0	0	1	0	0	0	0
group_10585	0	0	0	0	0	0	0	0	0	0	0	0	0	0	0	1	0	0	0	0	0	0	0	0	0	1	0	0	0	0
group_10586	0	0	0	0	0	0	0	0	0	0	0	0	0	0	0	1	0	0	0	0	0	0	0	0	0	1	0	0	0	0
group_10587	0	0	0	0	0	0	0	0	0	0	0	0	0	0	0	1	0	0	0	0	0	0	0	0	0	1	0	0	0	0
group_10588	0	0	0	0	0	0	0	0	0	0	0	0	0	0	0	1	0	0	0	0	0	0	0	0	0	1	0	0	0	0
group_10589	0	0	0	0	0	0	0	0	0	0	0	0	0	0	0	1	0	0	0	0	0	0	0	0	0	1	0	0	0	0
group_10590	0	0	0	0	0	0	0	0	0	0	0	0	0	0	0	1	0	0	0	0	0	0	0	0	0	1	0	0	0	0
group_10591	0	0	0	0	0	0	0	0	0	0	0	0	0	0	0	1	0	0	0	0	0	0	0	0	0	1	0	0	0	0
group_10592	0	0	0	0	0	0	0	0	0	0	0	0	0	0	0	1	0	0	0	0	0	0	0	0	0	1	0	0	0	0
group_10593	0	0	0	0	0	0	0	0	0	0	0	0	0	0	0	1	0	0	0	0	0	1	0	0	0	0	0	0	0	0
group_10594	0	0	0	0	0	0	0	0	0	0	0	0	0	0	0	1	0	0	0	0	0	0	0	0	0	1	0	0	0	0
group_10595	0	0	0	0	0	0	0	0	0	0	0	0	0	0	0	1	0	0	0	0	0	0	0	0	0	1	0	0	0	0
group_10596	0	0	0	0	0	0	0	0	0	0	0	0	0	0	0	1	0	0	0	0	0	0	0	0	0	1	0	0	0	0
group_10597	0	0	0	0	0	0	0	0	0	0	0	0	0	0	0	1	0	0	0	0	0	0	0	0	0	1	0	0	0	0
group_10598	0	0	0	0	0	0	0	0	0	0	0	0	0	0	0	1	0	0	0	0	0	0	0	0	0	1	0	0	0	0
group_10599	0	0	0	0	0	0	0	0	0	0	0	0	0	0	0	1	0	0	0	0	0	0	0	0	0	1	0	0	0	0
group_1060	1	0	0	0	1	0	0	0	0	0	0	0	0	0	0	0	0	0	0	1	0	0	1	0	0	0	0	0	0	0
group_10600	0	0	0	0	0	0	0	0	0	0	0	0	0	0	0	1	0	0	0	0	0	0	0	0	0	1	0	0	0	0
group_10601	0	0	0	0	0	0	0	0	0	0	0	0	0	0	0	1	0	0	0	0	0	0	0	0	0	1	0	0	0	0
group_10602	0	0	0	0	0	0	0	0	0	0	0	0	0	0	0	1	0	0	0	0	0	0	0	0	0	1	0	0	0	0
group_10603	0	0	0	0	0	0	0	0	0	0	0	0	0	0	0	1	0	0	0	0	0	0	0	0	0	1	0	0	0	0
group_10604	0	0	0	0	0	0	0	0	0	0	0	0	0	0	0	1	0	0	0	0	0	0	0	0	0	1	0	0	0	0
group_10605	0	0	0	0	0	0	0	0	0	0	0	0	0	0	0	1	0	0	0	0	0	0	0	0	0	1	0	0	0	0
group_10606	0	0	0	0	0	0	0	0	0	0	0	0	0	0	0	1	0	0	0	0	0	0	0	0	0	1	0	0	0	0
group_10607	0	0	0	0	0	0	0	0	0	0	0	0	0	0	0	1	0	0	0	0	0	0	0	0	0	1	0	0	0	0
group_10608	0	0	0	0	0	0	0	0	0	0	0	0	0	0	0	1	0	0	0	0	0	0	0	0	0	1	0	0	0	0
group_10609	0	0	0	0	0	0	0	0	0	0	0	0	0	0	0	1	0	0	0	0	0	0	0	0	0	1	0	0	0	0
group_1061	1	0	0	0	1	0	0	0	0	0	0	0	0	0	0	0	0	0	0	1	0	0	1	0	0	0	0	0	0	0
group_10610	0	0	0	0	0	0	0	0	0	0	0	0	0	0	0	1	0	0	0	0	0	0	0	0	0	1	0	0	0	0
group_10611	0	0	0	0	0	0	0	0	0	0	0	0	0	0	0	1	0	0	0	0	0	0	0	0	0	1	0	0	0	0
group_10612	0	0	0	0	0	0	0	0	0	0	0	0	0	0	0	1	0	0	0	0	0	0	0	0	0	1	0	0	0	0
group_10613	0	0	0	0	0	0	0	0	0	0	0	0	0	0	0	1	0	0	0	0	0	0	0	0	0	1	0	0	0	0
group_10614	0	0	0	0	0	0	0	0	0	0	0	0	0	0	0	1	0	0	0	0	0	0	0	0	0	1	0	0	0	0
group_10615	0	0	0	0	0	0	0	0	0	0	0	0	0	0	0	1	0	0	0	0	0	0	0	0	0	1	0	0	0	0
group_10616	0	0	0	0	0	0	0	0	0	0	0	0	0	0	0	1	0	0	0	0	0	0	0	0	0	1	0	0	0	0
group_10617	0	0	0	0	0	0	0	0	0	0	0	0	0	0	0	1	0	0	0	0	0	0	0	0	0	1	0	0	0	0
group_10618	0	0	0	0	0	0	0	0	0	0	0	0	0	0	0	1	0	0	0	0	0	0	0	0	0	1	0	0	0	0
group_10619	0	0	0	0	0	0	0	0	0	0	0	0	0	0	0	1	0	0	0	0	0	0	0	0	0	1	0	0	0	0
group_1062	1	1	0	1	1	1	1	1	1	1	1	1	1	1	1	1	1	1	1	1	1	1	1	1	1	1	1	1	1	1
group_10620	0	0	0	0	0	0	0	0	0	0	0	0	0	0	0	1	0	0	0	0	0	0	0	0	0	1	0	0	0	0
group_10621	0	0	0	0	0	0	0	0	0	0	0	0	0	0	0	1	0	0	0	0	0	0	0	0	0	1	0	0	0	0
group_10622	0	0	0	0	0	0	0	0	0	0	0	0	0	0	0	1	0	0	0	0	0	0	0	0	0	1	0	0	0	0
group_10623	0	0	0	0	0	0	0	0	0	0	0	0	0	0	0	1	0	0	0	0	0	0	0	0	0	1	0	0	0	0
group_10624	0	0	0	0	0	0	0	0	0	0	0	0	0	0	0	1	0	0	0	0	0	0	0	0	0	1	0	0	0	0
group_10625	0	0	0	0	0	0	0	0	0	0	0	0	0	0	0	1	0	0	0	0	0	0	0	0	0	1	0	0	0	0
group_10626	0	0	0	0	0	0	0	0	0	0	0	0	0	0	0	1	0	0	0	0	0	0	0	0	0	1	0	0	0	0
group_10627	0	0	0	0	0	0	0	0	0	0	0	0	0	0	0	1	0	0	0	0	0	0	0	0	0	1	0	0	0	0
group_10628	0	0	0	0	0	0	0	0	0	0	0	0	0	0	0	1	0	0	0	0	0	0	0	0	0	1	0	0	0	0
group_10629	0	0	0	0	0	0	0	0	0	0	0	0	0	0	0	1	0	0	0	0	0	0	0	0	0	1	0	0	0	0
group_1063	1	0	0	0	1	0	0	0	0	0	0	0	0	0	0	0	0	0	0	1	0	0	1	0	0	0	0	0	0	0
group_10630	0	0	0	0	0	0	0	0	0	0	0	0	0	0	0	1	0	0	0	0	0	0	0	0	0	1	0	0	0	0
group_10631	0	0	0	0	0	0	0	0	0	0	0	0	0	0	0	1	0	0	0	0	0	0	0	0	0	1	0	0	0	0
group_10632	0	0	0	0	0	0	0	0	0	0	0	0	0	0	0	1	0	0	0	0	0	0	0	0	0	1	0	0	0	0
group_10633	0	0	0	0	0	0	0	0	0	0	0	0	0	0	0	1	0	0	0	0	0	0	0	0	0	1	0	0	0	0
group_10634	0	0	0	0	0	0	0	0	0	0	0	0	0	0	0	1	0	0	0	0	0	0	0	0	0	1	0	0	0	0
group_10635	0	0	0	0	0	0	0	0	0	0	0	0	0	0	0	1	0	0	0	0	0	0	0	0	0	1	0	0	0	0
group_10636	0	0	0	0	0	0	0	0	0	0	0	0	0	0	0	1	0	0	0	0	0	0	0	0	0	1	0	0	0	0
group_10637	0	0	0	0	0	0	0	0	0	0	0	0	0	0	0	1	0	0	0	0	0	0	0	0	0	1	0	0	0	0
group_10638	0	0	0	0	0	0	0	0	0	0	0	0	0	0	0	1	0	0	0	0	0	0	0	0	0	1	0	0	0	0
group_10639	0	0	0	0	0	0	0	0	0	0	0	0	0	0	0	1	0	0	0	0	0	0	0	0	0	1	0	0	0	0
group_1064	1	0	0	0	1	0	0	0	0	0	0	0	0	0	0	0	0	0	0	1	0	0	1	0	0	0	0	0	0	0
group_10640	0	0	0	0	0	0	0	0	0	0	0	0	0	0	0	1	0	0	0	0	0	0	0	0	0	1	0	0	0	0
group_10641	0	0	0	0	0	0	0	0	0	0	0	0	0	0	0	1	0	0	0	0	0	0	0	0	0	1	0	0	0	0
group_10642	0	0	0	0	0	0	0	0	0	0	0	0	0	0	0	1	0	0	0	0	0	0	0	0	0	1	0	0	0	0
group_10643	0	0	0	0	0	0	0	0	0	0	0	0	0	0	0	1	0	0	0	0	0	0	0	0	0	1	0	0	0	0
group_10644	0	0	0	0	0	0	0	0	0	0	0	0	0	0	0	1	0	0	0	0	0	0	0	0	0	1	0	0	0	0
group_10645	0	0	0	0	0	0	0	0	0	0	0	0	0	0	0	1	0	0	0	0	0	0	0	0	0	1	0	0	0	0
group_10646	0	0	0	0	0	0	0	0	0	0	0	0	0	0	0	1	0	0	0	0	0	0	0	0	0	1	0	0	0	0
group_10647	0	0	0	0	0	0	0	0	0	0	0	0	0	0	0	1	0	0	0	0	0	0	0	0	0	1	0	0	0	0
group_10648	0	0	0	0	0	0	0	0	0	0	0	0	0	0	0	1	0	0	0	0	0	0	0	0	0	1	0	0	0	0
group_10649	0	0	0	0	0	0	0	0	0	0	0	0	0	0	0	1	0	0	0	0	0	0	0	0	0	1	0	0	0	0
group_10650	0	0	0	0	0	0	0	0	0	0	0	0	0	0	0	1	0	0	0	0	0	0	0	0	0	1	0	0	0	0
group_10651	0	0	0	0	0	0	0	0	0	0	0	0	0	0	0	1	0	0	0	0	0	0	0	0	0	1	0	0	0	0
group_10652	0	0	0	0	0	0	0	0	0	0	0	0	0	0	0	1	0	0	0	0	0	0	0	0	0	1	0	0	0	0
group_10653	0	0	0	0	0	0	0	0	0	0	0	0	0	0	0	1	0	0	0	0	0	0	0	0	0	1	0	0	0	0
group_10654	0	0	0	0	0	0	0	0	0	0	0	0	0	0	0	1	0	0	0	0	0	0	0	0	0	1	0	0	0	0
group_10655	0	0	0	0	0	0	0	0	0	0	0	0	0	0	0	1	0	0	0	0	0	0	0	0	0	1	0	0	0	0
group_10656	0	0	0	0	0	0	0	0	0	0	0	0	0	0	0	1	0	0	0	0	0	0	0	0	0	1	0	0	0	0
group_10657	0	0	0	0	0	0	0	0	0	0	0	0	0	0	0	1	0	0	0	0	0	0	0	0	0	1	0	0	0	0
group_10658	0	0	0	0	0	0	0	0	0	0	0	0	0	0	0	1	0	0	0	0	0	0	0	0	0	1	0	0	0	0
group_10659	0	0	0	0	0	0	0	0	0	0	0	0	0	0	0	1	0	0	0	0	0	0	0	0	0	1	0	0	0	0
group_1066	1	0	0	0	1	0	0	0	0	0	0	0	0	0	0	0	0	0	0	1	0	0	1	0	0	0	0	0	0	0
group_10660	0	0	0	0	0	0	0	0	0	0	0	0	0	0	0	1	0	0	0	1	0	0	0	0	0	0	0	0	0	0
group_10661	0	0	0	0	0	0	0	0	0	0	0	0	0	0	0	1	0	0	0	0	0	0	0	0	0	1	0	0	0	0
group_10662	0	0	0	0	0	0	0	0	0	0	0	0	0	0	0	1	0	0	0	0	0	0	0	0	0	1	0	0	0	0
group_10663	0	0	0	0	0	0	0	0	0	0	0	0	0	0	0	1	0	0	0	0	0	0	0	0	0	1	0	0	0	0
group_10664	0	0	0	0	0	0	0	0	0	0	0	0	0	0	0	1	0	0	0	0	0	0	0	0	0	1	0	0	0	0
group_10665	0	0	0	0	0	0	0	0	0	0	0	0	0	0	0	1	0	0	0	0	0	0	0	0	0	1	0	0	0	0
group_10666	0	0	0	0	0	0	0	0	0	0	0	0	0	0	0	1	0	0	0	0	0	0	0	0	0	1	0	0	0	0
group_10667	0	0	0	0	0	0	0	0	0	0	0	0	0	0	0	1	0	0	0	0	0	0	0	0	0	1	0	0	0	0
group_10668	0	0	0	0	0	0	0	0	0	0	0	0	0	0	0	1	0	0	0	0	0	0	0	0	0	1	0	0	0	0
group_10669	0	0	0	0	0	0	0	0	0	0	0	0	0	0	0	1	0	0	0	0	0	0	0	0	0	1	0	0	0	0
group_1067	1	0	0	0	1	0	0	0	0	0	0	0	0	0	0	0	0	0	0	1	0	0	1	0	0	0	0	0	0	0
group_10670	0	0	0	0	0	0	0	0	0	0	0	0	0	0	0	1	0	0	0	0	0	0	0	0	0	1	0	0	0	0
group_10671	0	0	0	0	0	0	0	0	0	0	0	0	0	0	0	1	0	0	0	0	0	0	0	0	0	1	0	0	0	0
group_10672	0	0	0	0	0	0	0	0	0	0	0	0	0	0	0	1	0	0	0	0	0	0	0	0	0	1	0	0	0	0
group_10673	0	0	0	0	0	0	0	0	0	0	0	0	0	0	0	1	0	0	0	0	0	0	0	0	0	1	0	0	0	0
group_10674	0	0	0	0	0	0	0	0	0	0	0	0	0	0	0	1	0	0	0	0	0	0	0	0	0	1	0	0	0	0
group_10675	0	0	0	0	0	0	0	0	0	0	0	0	0	0	0	1	0	0	0	0	0	0	0	0	0	1	0	0	0	0
group_10676	0	0	0	0	0	0	0	0	0	0	0	0	0	0	0	1	0	0	0	0	0	0	0	0	0	1	0	0	0	0
group_10677	0	0	0	0	0	0	0	0	0	0	0	0	0	0	0	1	0	0	0	0	0	0	0	0	0	1	0	0	0	0
group_10678	0	0	0	0	0	0	0	0	0	0	0	0	0	0	0	1	0	0	0	0	0	0	0	0	0	1	0	0	0	0
group_10679	0	0	0	0	0	0	0	0	0	0	0	0	0	0	0	1	0	0	0	0	0	0	0	0	0	1	0	0	0	0
group_1068	1	0	0	0	1	0	0	0	0	0	0	0	0	0	0	0	0	0	0	1	0	0	1	0	0	0	0	0	0	0
group_10680	0	0	0	0	0	0	0	0	0	0	0	0	0	0	0	1	0	0	0	0	0	0	0	0	0	1	0	0	0	0
group_10681	0	0	0	0	0	0	0	0	0	0	0	0	0	0	0	1	0	0	0	0	0	0	0	0	0	1	0	0	0	0
group_10682	0	0	0	0	0	0	0	0	0	0	0	0	0	0	0	1	0	0	0	0	0	0	0	0	0	1	0	0	0	0
group_10683	0	0	0	0	0	0	0	0	0	0	0	0	0	0	0	1	0	0	0	0	0	0	0	0	0	1	0	0	0	0
group_10684	0	0	0	0	0	0	0	0	0	0	0	0	0	0	0	1	0	0	0	0	0	0	0	0	0	1	0	0	0	0
group_10685	0	0	0	0	0	0	0	0	0	0	0	0	0	0	0	1	0	0	0	0	0	0	0	0	0	1	0	0	0	0
group_10686	0	0	0	0	0	0	0	0	0	0	0	0	0	0	0	1	0	0	0	0	0	0	0	0	0	1	0	0	0	0
group_10687	0	0	0	0	0	0	0	0	0	0	0	0	0	0	0	1	0	0	0	0	0	0	0	0	0	1	0	0	0	0
group_10688	0	0	0	0	0	0	0	0	0	0	0	0	0	0	0	1	0	0	0	0	0	0	0	0	0	1	0	0	0	0
group_10689	0	0	0	0	0	0	0	0	0	0	0	0	0	0	0	1	0	0	0	0	0	0	0	0	0	1	0	0	0	0
group_10690	0	0	0	0	0	0	0	0	0	0	0	0	0	0	0	1	0	0	0	0	0	0	0	0	0	1	0	0	0	0
group_10691	0	0	0	0	0	0	0	0	0	0	0	0	0	0	0	1	0	0	0	0	0	0	0	0	0	1	0	0	0	0
group_10692	0	0	0	0	0	0	0	0	0	0	0	0	0	0	0	1	0	0	0	0	0	0	0	0	0	1	0	0	0	0
group_10693	0	0	0	0	0	0	0	0	0	0	0	0	0	0	0	1	0	0	0	0	0	0	0	0	0	1	0	0	0	0
group_10694	0	0	0	0	0	0	0	0	0	0	0	0	0	0	0	1	0	0	0	0	0	0	0	0	0	1	0	0	0	0
group_10695	0	0	0	0	0	0	0	0	0	0	0	0	0	0	0	1	0	0	0	0	0	0	0	0	0	1	0	0	0	0
group_10696	0	0	0	0	0	0	0	0	0	0	0	0	0	0	0	1	0	0	0	0	0	0	0	0	0	1	0	0	0	0
group_10697	0	0	0	0	0	0	0	0	0	0	0	0	0	0	0	1	0	0	0	0	0	0	0	0	0	1	0	0	0	0
group_10698	0	0	0	0	0	0	0	0	0	0	0	0	0	0	0	1	0	0	0	0	0	0	0	0	0	1	0	0	0	0
group_10699	0	0	0	0	0	0	0	0	0	0	0	0	0	0	0	1	0	0	0	0	0	0	0	0	0	1	0	0	0	0
group_10700	0	0	0	0	0	0	0	0	0	0	0	0	0	0	0	1	0	0	0	0	0	0	0	0	0	1	0	0	0	0
group_10701	0	0	0	0	0	0	0	0	0	0	0	0	0	0	0	1	0	0	0	0	0	0	0	0	0	1	0	0	0	0
group_10702	0	0	0	0	0	0	0	0	0	0	0	0	0	0	0	1	0	0	0	0	0	0	0	0	0	1	0	0	0	0
group_10703	0	0	0	0	0	0	0	0	0	0	0	0	0	0	0	1	0	0	0	0	0	0	0	0	0	1	0	0	0	0
group_10704	0	0	0	0	0	0	0	0	0	0	0	0	0	0	0	1	0	0	0	0	0	0	0	0	0	1	0	0	0	0
group_10705	0	0	0	0	0	0	0	0	0	0	0	0	0	0	0	1	0	0	0	0	0	0	0	0	0	1	0	0	0	0
group_10706	0	0	0	0	0	0	0	0	0	0	0	0	0	0	0	1	0	0	0	0	0	0	0	0	0	1	0	0	0	0
group_10707	0	0	0	0	0	0	0	0	0	0	0	0	0	0	0	1	0	0	0	0	0	0	0	0	0	1	0	0	0	0
group_10708	0	0	0	0	0	0	0	0	0	0	0	0	0	0	0	1	0	0	0	0	0	0	0	0	0	1	0	0	0	0
group_10709	0	0	0	0	0	0	0	0	0	0	0	0	0	0	0	1	0	0	0	0	0	0	0	0	0	1	0	0	0	0
group_10710	0	0	0	0	0	0	0	0	0	0	0	0	0	0	0	1	0	0	0	0	0	0	0	0	0	1	0	0	0	0
group_10712	0	0	0	0	0	0	0	0	0	0	0	0	0	0	0	1	0	0	0	0	0	0	0	0	0	1	0	0	0	0
group_10713	0	0	0	0	0	0	0	0	0	0	0	0	0	0	0	1	0	0	0	0	0	0	0	0	0	1	0	0	0	0
group_10714	0	0	0	0	0	0	0	0	0	0	0	0	0	0	0	1	0	0	0	0	0	0	0	0	0	1	0	0	0	0
group_10715	0	0	0	0	0	0	0	0	0	0	0	0	0	0	0	1	0	0	0	0	0	0	0	0	0	1	0	0	0	0
group_10716	0	0	0	0	0	0	0	0	0	0	0	0	0	0	0	1	0	0	0	0	0	0	0	0	0	1	0	0	0	0
group_10717	0	0	0	0	0	0	0	0	0	0	0	0	0	0	0	1	0	0	0	0	0	0	0	0	0	1	0	0	0	0
group_10718	0	0	0	0	0	0	0	0	0	0	0	0	0	0	0	1	0	0	0	0	0	1	0	0	0	0	0	0	0	0
group_10719	0	0	0	0	0	0	0	0	0	0	0	0	0	0	0	0	1	0	0	0	0	0	0	0	1	0	0	0	0	0
group_1072	1	0	0	0	1	0	0	0	0	0	0	0	0	0	0	1	0	0	0	0	0	0	1	0	0	0	0	0	0	0
group_10720	0	0	0	0	0	0	0	0	0	0	0	0	0	0	0	0	1	0	0	0	0	0	0	0	1	0	0	0	0	0
group_10721	0	0	0	0	0	0	0	0	1	0	1	0	0	0	0	0	1	0	1	0	0	0	0	0	1	0	0	0	0	0
group_10722	0	0	0	0	0	0	0	0	0	0	0	0	0	0	0	0	1	0	0	0	0	0	0	0	1	0	0	0	0	0
group_10723	0	0	0	0	0	0	0	0	0	0	0	0	0	0	0	0	1	0	1	0	0	0	0	0	0	0	0	0	0	0
group_10724	0	0	0	0	0	0	0	0	0	0	0	0	0	0	0	0	1	0	0	0	0	0	0	0	1	0	0	0	0	0
group_10725	0	0	0	0	0	0	0	0	0	0	0	0	0	0	0	0	1	0	0	0	0	0	0	0	1	0	0	0	0	0
group_10726	0	0	0	0	0	0	0	0	0	0	0	0	0	0	0	0	1	0	0	0	0	0	0	0	1	0	0	0	0	0
group_10727	0	0	0	0	0	0	0	0	0	0	0	0	0	0	0	0	1	0	0	0	0	0	0	0	1	0	0	0	0	0
group_10728	0	0	0	0	0	0	0	0	0	0	0	0	0	0	0	0	1	0	0	0	0	0	0	0	1	0	0	0	0	0
group_10729	0	0	0	0	0	0	0	0	0	0	0	0	0	0	0	0	1	0	0	0	0	0	0	0	1	0	0	0	0	0
group_1073	1	0	0	0	1	0	0	0	0	0	0	0	1	1	1	1	0	1	0	1	1	1	1	0	0	1	0	0	0	0
group_10730	0	0	0	0	0	0	0	0	1	0	1	0	0	0	0	0	1	0	0	0	0	0	0	0	1	0	0	0	0	0
group_10731	0	0	0	0	0	0	0	0	0	0	0	0	0	0	0	0	1	0	0	0	0	0	0	0	0	0	0	0	0	0
group_10732	0	0	0	0	0	0	0	0	0	0	0	0	0	0	0	0	1	0	0	0	0	0	0	0	0	0	0	0	0	0
group_10733	0	0	0	0	0	0	0	0	0	0	0	0	0	0	0	0	1	0	0	0	0	0	0	0	1	0	0	0	0	0
group_10734	0	0	0	0	0	0	0	0	0	0	0	0	0	0	0	0	1	0	0	0	0	0	0	0	1	0	0	0	0	0
group_10736	0	0	0	0	0	0	0	0	0	0	0	0	0	0	0	0	1	0	0	0	0	0	0	0	1	0	0	0	0	0
group_10737	0	0	0	0	0	0	0	0	0	0	0	0	0	0	0	0	1	0	0	0	0	0	0	0	1	0	0	0	0	0
group_10738	0	0	0	0	0	0	0	0	0	0	0	0	0	0	0	0	1	0	0	0	0	0	0	0	1	0	0	0	0	0
group_10739	0	0	0	0	0	0	0	0	0	0	0	0	0	0	0	0	1	0	0	0	0	0	0	0	1	0	0	0	0	0
group_1074	1	0	0	0	1	0	0	0	0	0	0	0	0	0	0	0	0	0	0	1	0	0	1	0	0	0	0	0	0	0
group_10740	0	0	0	0	0	0	0	0	0	0	0	0	0	0	0	0	1	0	0	0	0	0	0	0	1	0	0	0	0	0
group_10741	0	0	0	0	0	0	0	0	0	0	0	0	0	0	0	0	1	0	0	0	0	0	0	0	1	0	0	0	0	0
group_10742	0	0	0	0	0	0	0	0	0	0	0	0	0	0	0	0	1	0	0	0	0	0	0	0	1	0	0	0	0	0
group_10743	0	0	0	0	0	0	0	0	0	0	0	0	0	0	0	0	1	0	0	0	0	0	0	0	1	0	0	0	0	0
group_10744	0	0	0	0	0	0	0	0	0	0	0	0	0	0	0	0	1	0	0	0	0	0	0	0	1	0	0	0	0	0
group_10745	0	0	0	0	0	0	0	0	0	0	0	0	0	0	0	0	1	0	0	0	0	0	0	0	1	0	0	0	0	0
group_10746	0	0	0	0	0	0	0	0	0	0	0	0	0	0	0	0	1	0	0	0	0	0	0	0	1	0	0	0	0	0
group_10747	0	0	0	0	0	0	0	0	1	0	1	0	0	0	0	0	1	0	0	0	0	0	0	0	1	0	0	0	0	0
group_10748	0	0	0	0	0	0	0	0	0	0	0	0	0	0	0	0	1	0	1	0	0	0	0	0	0	0	0	0	0	0
group_10749	0	0	0	0	0	0	0	0	0	0	0	0	0	0	0	0	1	0	0	0	0	0	0	0	1	0	0	0	0	0
group_1075	1	0	0	0	1	0	0	0	0	0	0	0	1	1	1	1	0	1	0	1	1	1	1	0	0	1	0	0	0	0
group_10750	0	0	0	0	0	0	0	0	0	0	0	0	0	0	0	0	1	0	0	0	0	0	0	0	1	0	0	0	0	0
group_10751	0	0	0	0	0	0	0	0	0	0	0	0	0	0	0	0	1	0	0	0	0	0	0	0	1	0	0	0	0	0
group_10752	0	0	0	0	0	0	0	0	0	0	0	0	0	0	0	0	1	0	0	0	0	0	0	0	1	0	0	0	0	0
group_10753	0	0	0	0	0	0	0	0	0	0	0	0	0	0	0	0	1	0	0	0	0	0	0	0	1	0	0	0	0	0
group_10754	0	0	0	0	0	0	0	0	0	0	0	0	0	0	0	0	1	0	0	0	0	0	0	0	1	0	0	0	0	0
group_10755	0	0	0	0	0	0	0	0	0	0	0	0	0	0	0	0	1	0	0	0	0	0	0	0	1	0	0	0	0	0
group_10756	0	0	0	0	0	0	0	0	1	0	1	0	0	0	0	0	1	0	1	0	0	0	0	0	1	0	0	0	0	0
group_10757	0	0	0	0	0	0	0	0	0	0	0	0	0	0	0	0	1	0	0	0	0	0	0	0	1	0	0	0	0	0
group_10759	0	0	0	0	0	0	0	0	0	0	0	0	0	0	0	0	1	0	0	0	0	0	0	0	1	0	0	0	0	0
group_1076	1	0	0	0	1	0	0	0	0	0	0	0	0	0	0	0	0	0	0	1	0	0	1	0	0	0	0	0	0	0
group_10760	0	0	0	0	0	0	0	0	0	0	0	0	0	0	0	0	1	0	0	0	0	0	0	0	1	0	0	0	0	0
group_10761	0	0	0	0	0	0	0	0	0	0	0	0	0	0	0	0	1	0	0	0	0	0	0	0	1	0	0	0	0	0
group_10762	0	0	0	0	0	0	0	0	0	0	0	0	0	0	0	0	1	0	0	0	0	0	0	0	1	0	0	0	0	0
group_10763	0	0	0	0	0	0	0	0	0	0	0	0	0	0	0	0	1	0	0	0	0	0	0	0	1	0	0	0	0	0
group_10764	0	0	0	0	0	0	0	0	0	0	0	0	0	0	0	0	1	0	0	0	0	0	0	0	0	0	0	0	0	0
group_10765	0	0	0	0	0	0	0	0	0	0	0	0	0	0	0	0	1	0	0	0	0	0	0	0	0	0	0	0	0	0
group_10766	0	0	0	0	0	0	0	0	0	0	0	0	0	0	0	0	1	0	0	0	0	0	0	0	0	0	0	0	0	0
group_10767	0	0	0	0	0	0	0	0	0	0	0	0	0	0	0	0	1	0	0	0	0	0	0	0	0	0	0	0	0	0
group_10768	0	0	0	0	0	0	0	0	0	0	0	0	0	0	0	0	1	0	0	0	0	0	0	0	1	0	0	0	0	0
group_1077	1	0	0	0	1	0	0	0	0	0	0	0	0	0	0	0	0	0	0	1	0	0	1	0	0	0	0	0	0	0
group_10770	0	0	0	0	0	0	0	0	0	0	0	0	0	0	0	0	1	0	1	0	0	0	0	0	0	0	0	0	0	0
group_10771	0	0	0	0	0	0	0	0	0	0	0	0	0	0	0	0	1	0	0	0	0	0	0	0	1	0	0	0	0	0
group_10772	0	0	0	0	0	0	0	0	0	0	0	0	0	0	0	0	1	0	0	0	0	0	0	0	0	0	0	0	0	0
group_10773	0	0	0	0	0	0	0	0	0	0	0	0	0	0	0	0	1	0	0	0	0	0	0	0	0	0	0	0	0	0
group_10774	0	0	0	0	0	0	0	0	0	0	0	0	0	0	0	0	1	0	0	0	0	0	0	0	1	0	0	0	0	0
group_10775	0	0	0	0	0	0	0	0	0	0	0	0	0	0	0	0	1	0	0	0	0	0	0	0	1	0	0	0	0	0
group_10776	0	0	0	0	0	0	0	0	0	0	0	0	0	0	0	0	1	0	0	0	0	0	0	0	1	0	0	0	0	0
group_10777	0	0	0	0	0	0	0	0	0	0	0	0	0	0	0	0	1	0	0	0	0	0	0	0	1	0	0	0	0	0
group_10778	0	0	0	0	0	0	0	0	0	0	0	0	0	0	0	0	1	0	0	0	0	0	0	0	1	0	0	0	0	0
group_10779	0	0	0	0	0	0	0	0	0	0	0	0	0	0	0	0	1	0	0	0	0	0	0	0	1	0	0	0	0	0
group_10780	0	0	0	0	0	0	0	0	0	0	0	0	0	0	0	0	1	0	0	0	0	0	0	0	1	0	0	0	0	0
group_10781	0	0	0	0	0	0	0	0	1	0	1	0	0	0	0	0	1	0	1	0	0	0	0	0	1	0	0	0	0	0
group_10782	0	0	0	0	0	0	0	0	0	0	0	0	0	0	0	0	0	0	1	0	0	0	0	0	0	0	0	0	0	0
group_10783	0	0	0	0	0	0	0	0	0	0	0	0	0	0	0	0	0	0	1	0	0	0	0	0	0	0	0	0	0	0
group_10784	0	0	0	0	0	0	0	0	0	0	0	0	0	0	0	0	0	0	1	0	0	0	0	0	1	0	0	0	0	0
group_10785	0	0	0	0	0	0	0	0	0	0	0	0	0	0	0	0	0	0	0	1	0	0	0	0	0	0	0	0	0	0
group_10786	0	0	0	0	0	0	0	0	0	0	0	0	0	0	0	0	0	0	0	1	0	0	0	0	0	0	0	0	0	0
group_10787	0	0	0	0	0	0	0	0	0	0	0	0	0	0	0	0	0	0	0	1	0	0	1	0	0	0	0	0	0	0
group_10788	0	0	0	0	0	0	0	0	0	0	0	0	0	0	0	0	0	0	0	1	0	0	1	0	0	0	0	0	0	0
group_10789	0	0	0	0	0	0	0	0	0	0	0	0	0	0	0	0	0	0	0	1	0	0	1	0	0	0	0	0	0	0
group_1079	1	0	0	0	1	0	0	0	0	0	0	0	0	0	0	0	0	0	0	1	0	0	1	0	0	0	0	0	0	0
group_10790	0	0	0	0	0	0	0	0	0	0	0	0	0	0	0	0	0	0	0	1	0	0	1	0	0	0	0	0	0	0
group_10791	0	0	0	0	0	0	0	0	0	0	0	0	0	0	0	0	0	0	0	1	0	0	1	0	0	0	0	0	0	0
group_10792	0	0	0	0	0	0	0	0	0	0	0	0	0	0	0	0	0	0	0	1	0	0	1	0	0	0	0	0	0	0
group_10793	0	0	0	0	0	0	0	0	0	0	0	0	0	0	0	0	0	0	0	1	0	0	0	0	0	1	0	0	0	0
group_10794	0	0	0	0	0	0	0	0	0	0	0	0	0	0	0	0	0	0	0	0	0	1	1	0	0	0	0	0	0	0
group_10795	0	0	0	0	0	0	0	0	0	0	0	0	0	0	0	0	0	0	0	0	0	1	0	0	0	1	0	0	0	0
group_10796	0	0	0	0	0	0	0	0	0	0	0	0	0	0	0	0	0	0	0	0	0	1	0	0	0	1	0	0	0	0
group_10797	0	0	0	0	0	0	0	0	0	0	0	0	0	0	0	0	0	0	0	0	0	1	0	0	0	1	0	0	0	0
group_10798	0	0	0	0	0	0	0	0	0	0	0	0	0	0	0	0	0	0	0	0	0	1	0	0	0	1	0	0	0	0
group_10799	0	0	0	0	0	0	0	0	0	0	0	0	0	0	0	0	0	0	0	0	0	1	0	0	0	1	0	0	0	0
group_108	1	0	0	0	1	0	0	0	0	0	0	0	1	1	1	1	0	1	0	1	1	1	1	0	0	1	0	0	0	0
group_10800	0	0	0	0	0	0	0	0	0	0	0	0	0	0	0	0	0	0	0	0	0	1	0	0	0	1	0	0	0	0
group_10801	0	0	0	0	0	0	0	0	0	0	0	0	0	0	0	0	0	0	0	0	0	0	1	0	0	0	0	0	0	0
group_10802	0	0	0	0	0	0	0	0	0	0	0	0	0	0	0	0	0	0	0	0	0	0	1	0	0	0	0	0	0	0
group_10803	0	0	0	0	0	0	0	0	0	0	0	0	0	0	0	0	0	0	0	0	0	0	1	0	0	0	0	0	0	0
group_10804	0	0	0	0	0	0	0	0	0	0	0	0	0	0	0	0	0	0	0	0	0	0	1	0	0	0	0	0	0	0
group_10805	0	0	0	0	0	0	0	0	0	0	0	0	0	0	0	0	0	0	0	0	0	0	1	0	0	0	0	0	0	0
group_10806	0	0	0	0	0	0	0	0	0	0	0	0	0	0	0	0	0	0	0	0	0	0	1	0	0	0	0	0	0	0
group_10807	0	0	0	0	0	0	0	0	0	0	0	0	0	0	0	0	0	0	0	0	0	0	0	1	0	0	0	1	0	0
group_10808	0	0	0	0	0	0	0	0	0	0	0	0	0	0	0	0	0	0	0	0	0	0	0	1	0	0	0	1	1	1
group_10809	0	0	0	0	0	0	0	0	0	0	0	0	0	0	0	0	0	0	0	0	0	0	0	1	0	0	0	1	1	0
group_10810	0	0	0	0	0	0	0	0	0	0	0	0	0	0	0	0	0	0	0	0	0	0	0	1	0	0	0	0	0	1
group_10811	0	0	0	0	0	0	0	0	0	0	0	0	0	0	0	0	0	0	0	0	0	0	0	1	0	0	0	1	1	1
group_10812	0	0	0	0	0	0	0	0	0	0	0	0	0	0	0	0	0	0	0	0	0	0	0	1	0	0	0	1	1	1
group_10813	0	0	0	0	0	0	0	0	0	0	0	0	0	0	0	0	0	0	0	0	0	0	0	1	0	0	0	0	0	1
group_10814	0	0	0	0	0	0	0	0	0	0	0	0	0	0	0	0	0	0	0	0	0	0	0	1	0	0	0	1	1	0
group_10815	0	0	0	0	0	0	0	0	0	0	0	0	0	0	0	0	0	0	0	0	0	0	0	1	0	0	0	0	0	1
group_10816	0	0	0	0	0	0	0	0	0	0	0	0	0	0	0	0	0	0	0	0	0	0	0	1	0	0	0	1	1	0
group_10817	0	0	0	0	0	0	0	0	0	0	0	0	0	0	0	0	0	0	0	0	0	0	0	1	0	0	0	0	0	1
group_10818	0	0	0	0	0	0	0	0	0	0	0	0	0	0	0	0	0	0	0	0	0	0	0	1	0	0	0	1	0	0
group_1082	1	0	0	0	1	0	0	0	0	0	0	0	0	0	0	0	0	0	0	1	0	0	1	0	0	0	0	0	0	0
group_10820	0	0	0	0	0	0	0	0	0	0	0	0	0	0	0	0	0	0	0	0	0	0	0	1	0	0	0	0	0	1
group_10821	0	0	0	0	0	0	0	0	0	0	0	0	0	0	0	0	0	0	0	0	0	0	0	1	0	0	0	1	1	0
group_10822	0	0	0	0	0	0	0	0	0	0	0	0	0	0	0	0	0	0	0	0	0	0	0	1	0	0	0	0	0	1
group_10823	0	0	0	0	0	0	0	0	0	0	0	0	0	0	0	0	0	0	0	0	0	0	0	1	0	0	0	0	0	1
group_10824	0	0	0	0	0	0	0	0	0	0	0	0	0	0	0	0	0	0	0	0	0	0	0	1	0	0	0	0	0	1
group_10825	0	0	0	0	0	0	0	0	0	0	0	0	0	0	0	0	0	0	0	0	0	0	0	1	0	0	0	0	0	1
group_10826	0	0	0	0	0	0	0	0	0	0	0	0	0	0	0	0	0	0	0	0	0	0	0	1	0	0	0	0	0	1
group_10827	0	0	0	0	0	0	0	0	0	0	0	0	0	0	0	0	0	0	0	0	0	0	0	1	0	0	0	0	0	1
group_10828	0	0	0	0	0	0	0	0	0	0	0	0	0	0	0	0	0	0	0	0	0	0	0	1	0	0	0	0	0	1
group_10829	0	0	0	0	0	0	0	0	0	0	0	0	0	0	0	0	0	0	0	0	0	0	0	1	0	0	0	0	0	0
group_1083	1	0	0	0	1	0	0	0	0	0	0	0	0	0	0	0	0	0	0	1	0	0	1	0	0	0	0	0	0	0
group_10830	0	0	0	0	0	0	0	0	0	0	0	0	0	0	0	0	0	0	0	0	0	0	0	1	0	0	0	0	0	0
group_10831	0	0	0	0	0	0	0	0	0	0	0	0	0	0	0	0	0	0	0	0	0	0	0	1	0	0	0	0	1	0
group_10832	0	0	0	0	0	0	0	0	0	0	0	0	0	0	0	0	0	0	0	0	0	0	0	1	0	0	0	0	1	0
group_10833	0	0	0	0	0	0	0	0	0	0	0	0	0	0	0	0	0	0	0	0	0	0	0	1	0	0	0	1	1	1
group_10834	0	0	0	0	0	0	0	0	0	0	0	0	0	0	0	0	0	0	0	0	0	0	0	1	0	0	0	0	0	1
group_10835	0	0	0	0	0	0	0	0	0	0	0	0	0	0	0	0	0	0	0	0	0	0	0	1	0	0	0	0	0	1
group_10836	0	0	0	0	0	0	0	0	0	0	0	0	0	0	0	0	0	0	0	0	0	0	0	1	0	0	0	0	0	1
group_10837	0	0	0	0	0	0	0	0	0	0	0	0	0	0	0	0	0	0	0	0	0	0	0	1	0	0	0	0	0	1
group_10838	0	0	0	0	0	0	0	0	0	0	0	0	0	0	0	0	0	0	0	0	0	0	0	0	1	0	0	0	0	0
group_10839	0	0	0	0	0	0	0	0	0	0	0	0	0	0	0	0	0	0	0	0	0	0	0	0	1	0	0	0	0	0
group_1084	1	0	0	0	1	0	0	0	0	0	0	0	0	0	0	0	0	0	0	1	0	0	1	0	0	0	0	0	0	0
group_10840	0	0	0	0	0	0	0	0	0	0	0	0	0	0	0	0	0	0	0	0	0	0	0	0	1	0	0	0	0	0
group_10841	0	0	0	0	0	0	0	0	0	0	0	0	0	0	0	0	0	0	0	0	0	0	0	0	1	0	0	0	0	0
group_10842	0	0	0	0	0	0	0	0	0	0	0	0	0	0	0	0	0	0	0	0	0	0	0	0	0	0	1	0	0	0
group_10843	0	0	0	0	0	0	0	0	0	0	0	0	0	0	0	0	0	0	0	0	0	0	0	0	0	0	1	0	0	0
group_10844	0	0	0	0	0	0	0	0	0	0	0	0	0	0	0	0	0	0	0	0	0	0	0	0	0	0	1	0	0	0
group_10845	0	0	0	0	0	0	0	0	0	0	0	0	0	0	0	0	0	0	0	0	0	0	0	0	0	0	1	0	0	0
group_10846	0	0	0	0	0	0	0	0	0	0	0	0	0	0	0	0	0	0	0	0	0	0	0	0	0	0	1	0	0	0
group_10847	0	0	0	0	0	0	0	0	0	0	0	0	0	0	0	0	0	0	0	0	0	0	0	0	0	0	1	0	0	0
group_10848	0	0	0	0	0	0	0	0	0	0	0	0	0	0	0	0	0	0	0	0	0	0	0	0	0	0	1	0	0	0
group_10849	0	0	0	0	0	0	0	0	0	0	0	0	0	0	0	0	0	0	0	0	0	0	0	0	0	0	1	0	0	0
group_1085	1	0	0	0	1	0	0	0	0	0	0	0	0	0	0	0	0	0	0	1	0	0	1	0	0	0	0	0	0	0
group_10850	0	0	0	0	0	0	0	0	0	0	0	0	0	0	0	0	0	0	0	0	0	0	0	0	0	0	1	0	0	0
group_10851	0	0	0	0	0	0	0	0	0	0	0	0	0	0	0	0	0	0	0	0	0	0	0	0	0	0	1	0	0	0
group_10852	0	0	0	0	0	0	0	0	0	0	0	0	0	0	0	0	0	0	0	0	0	0	0	0	0	0	1	0	0	0
group_10853	0	0	0	0	0	0	0	0	0	0	0	0	0	0	0	0	0	0	0	0	0	0	0	0	0	0	1	0	0	0
group_10854	0	0	0	0	0	0	0	0	0	0	0	0	0	0	0	0	0	0	0	0	0	0	0	0	0	0	1	0	0	0
group_10855	0	0	0	0	0	0	0	0	0	0	0	0	0	0	0	0	0	0	0	0	0	0	0	0	0	0	1	0	0	0
group_10856	0	0	0	0	0	0	0	0	0	0	0	0	0	0	0	0	0	0	0	0	0	0	0	0	0	0	0	1	1	0
group_10857	0	0	0	0	0	0	0	0	0	0	0	0	0	0	0	0	0	0	0	0	0	0	0	0	0	0	0	1	1	0
group_10858	0	0	0	0	0	0	0	0	0	0	0	0	0	0	0	0	0	0	0	0	0	0	0	0	0	0	0	1	1	0
group_10859	0	0	0	0	0	0	0	0	0	0	0	0	0	0	0	0	0	0	0	0	0	0	0	0	0	0	0	1	1	0
group_1086	1	0	0	0	1	0	0	0	0	0	0	0	0	0	0	0	0	0	0	1	0	0	1	0	0	0	0	0	0	0
group_10860	0	0	0	0	0	0	0	0	0	0	0	0	0	0	0	0	0	0	0	0	0	0	0	0	0	0	0	1	1	0
group_10861	0	0	0	0	0	0	0	0	0	0	0	0	0	0	0	0	0	0	0	0	0	0	0	0	0	0	0	1	1	0
group_10862	0	0	0	0	0	0	0	0	0	0	0	0	0	0	0	0	0	0	0	0	0	0	0	0	0	0	0	1	1	0
group_10863	0	0	0	0	0	0	0	0	0	0	0	0	0	0	0	0	0	0	0	0	0	0	0	0	0	0	0	1	1	0
group_10864	0	0	0	0	0	0	0	0	0	0	0	0	0	0	0	0	0	0	0	0	0	0	0	0	0	0	0	1	1	0
group_10865	0	0	0	0	0	0	0	0	0	0	0	0	0	0	0	0	0	0	0	0	0	0	0	0	0	0	0	1	1	0
group_10866	0	0	0	0	0	0	0	0	0	0	0	0	0	0	0	0	0	0	0	0	0	0	0	0	0	0	0	1	1	0
group_10867	0	0	0	0	0	0	0	0	0	0	0	0	0	0	0	0	0	0	0	0	0	0	0	0	0	0	0	1	1	0
group_10868	0	0	0	0	0	0	0	0	0	0	0	0	0	0	0	0	0	0	0	0	0	0	0	0	0	0	0	1	1	0
group_10869	0	0	0	0	0	0	0	0	0	0	0	0	0	0	0	0	0	0	0	0	0	0	0	0	0	0	0	1	1	0
group_1087	1	0	0	0	1	0	0	0	0	0	0	0	0	0	0	0	0	0	0	1	0	0	1	0	0	0	0	0	0	0
group_10870	0	0	0	0	0	0	0	0	0	0	0	0	0	0	0	0	0	0	0	0	0	0	0	0	0	0	0	1	1	0
group_10871	0	0	0	0	0	0	0	0	0	0	0	0	0	0	0	0	0	0	0	0	0	0	0	0	0	0	0	1	1	0
group_10872	0	0	0	0	0	0	0	0	0	0	0	0	0	0	0	0	0	0	0	0	0	0	0	0	0	0	0	1	1	0
group_10873	0	0	0	0	0	0	0	0	0	0	0	0	0	0	0	0	0	0	0	0	0	0	0	0	0	0	0	1	1	0
group_10874	0	0	0	0	0	0	0	0	0	0	0	0	0	0	0	0	0	0	0	0	0	0	0	0	0	0	0	1	1	0
group_10875	0	0	0	0	0	0	0	0	0	0	0	0	0	0	0	0	0	0	0	0	0	0	0	0	0	0	0	1	1	0
group_10876	0	0	0	0	0	0	0	0	0	0	0	0	0	0	0	0	0	0	0	0	0	0	0	0	0	0	0	1	1	0
group_10877	0	0	0	0	0	0	0	0	0	0	0	0	0	0	0	0	0	0	0	0	0	0	0	0	0	0	0	1	1	0
group_10878	0	0	0	0	0	0	0	0	0	0	0	0	0	0	0	0	0	0	0	0	0	0	0	0	0	0	0	1	1	0
group_10879	0	0	0	0	0	0	0	0	0	0	0	0	0	0	0	0	0	0	0	0	0	0	0	0	0	0	0	1	1	0
group_1088	1	0	0	0	1	0	0	0	0	0	0	0	0	0	0	0	0	0	0	1	0	0	1	0	0	0	0	0	0	0
group_10880	0	0	0	0	0	0	0	0	0	0	0	0	0	0	0	0	0	0	0	0	0	0	0	0	0	0	0	1	1	0
group_10881	0	0	0	0	0	0	0	0	0	0	0	0	0	0	0	0	0	0	0	0	0	0	0	0	0	0	0	1	1	0
group_10882	0	0	0	0	0	0	0	0	0	0	0	0	0	0	0	0	0	0	0	0	0	0	0	0	0	0	0	1	1	0
group_10883	0	0	0	0	0	0	0	0	0	0	0	0	0	0	0	0	0	0	0	0	0	0	0	0	0	0	0	1	1	0
group_10884	0	0	0	0	0	0	0	0	0	0	0	0	0	0	0	0	0	0	0	0	0	0	0	0	0	0	0	1	1	0
group_10885	0	0	0	0	0	0	0	0	0	0	0	0	0	0	0	0	0	0	0	0	0	0	0	0	0	0	0	1	1	0
group_10886	0	0	0	0	0	0	0	0	0	0	0	0	0	0	0	0	0	0	0	0	0	0	0	0	0	0	0	1	1	1
group_10887	0	0	0	0	0	0	0	0	0	0	0	0	0	0	0	0	0	0	0	0	0	0	0	0	0	0	0	1	0	1
group_10888	0	0	0	0	0	0	0	0	0	0	0	0	0	0	0	0	0	0	0	0	0	0	0	0	0	0	0	1	1	0
group_10889	0	0	0	0	0	0	0	0	0	0	0	0	0	0	0	0	0	0	0	0	0	0	0	0	0	0	0	1	1	0
group_1089	1	0	0	0	1	0	0	0	0	0	0	0	0	0	0	0	0	0	0	1	0	0	1	0	0	0	0	0	0	0
group_10890	0	0	0	0	0	0	0	0	0	0	0	0	0	0	0	0	0	0	0	0	0	0	0	0	0	0	0	1	1	0
group_10891	0	0	0	0	0	0	0	0	0	0	0	0	0	0	0	0	0	0	0	0	0	0	0	0	0	0	0	1	1	0
group_10892	0	0	0	0	0	0	0	0	0	0	0	0	0	0	0	0	0	0	0	0	0	0	0	0	0	0	0	1	1	0
group_10893	0	0	0	0	0	0	0	0	0	0	0	0	0	0	0	0	0	0	0	0	0	0	0	0	0	0	0	1	1	0
group_10894	0	0	0	0	0	0	0	0	0	0	0	0	0	0	0	0	0	0	0	0	0	0	0	0	0	0	0	1	1	0
group_10895	0	0	0	0	0	0	0	0	0	0	0	0	0	0	0	0	0	0	0	0	0	0	0	0	0	0	0	1	1	0
group_10896	0	0	0	0	0	0	0	0	0	0	0	0	0	0	0	0	0	0	0	0	0	0	0	0	0	0	0	1	1	0
group_10897	0	0	0	0	0	0	0	0	0	0	0	0	0	0	0	0	0	0	0	0	0	0	0	0	0	0	0	1	1	0
group_10898	0	0	0	0	0	0	0	0	0	0	0	0	0	0	0	0	0	0	0	0	0	0	0	0	0	0	0	1	1	0
group_10899	0	0	0	0	0	0	0	0	0	0	0	0	0	0	0	0	0	0	0	0	0	0	0	0	0	0	0	1	1	1
group_109	1	0	0	0	1	0	0	0	0	0	0	0	1	1	1	1	0	1	0	1	1	1	1	0	0	1	0	0	0	0
group_1090	1	0	0	0	1	0	0	0	0	0	0	0	0	0	0	0	0	0	0	1	0	0	1	0	0	0	0	0	0	0
[truncated: 78,426 more rows]

## Sheet: Table 2
Supplemetary File 3 Table 2: The pan-genome size of the 30 Leptospira strains
No	Species/strain	Group	Pan-genome size
1	L. borgpetersenii strain HP364	Pathogenic	3352
2	L. weilii strain SC295	Pathogenic	3581
3	L. interrogans strain HP358	Pathogenic	3868
4	L. putramalaysiae strain SSW20	Pathogenic	4658
5	L. tipperaryensis strain GWTS CP015217	Pathogenic	4160
6	L. dzianenesis strain 201601115	Pathogenic	4021
7	L. gomenensis strain 201800299	Pathogenic	3897
8	L. koniambonensis strain 201800265	Intermediate	3982
9	L. selangorensis strain SSW17	Intermediate	3854
10	L. semungkisensis strain SSS9	Intermediate	3599
11	L. dzoumogneensis strain 201601113	Intermediate	3787
12	L. sarikeiensis strain 201702455	Intermediate	4013
13	L. langatensis strain SW18	Intermediate	3759
14	L. fletcheri strain SSW15	Intermediate	3410
15	L. andrefontaineae strain 201800301	Intermediate	3949
16	L. fluminis strain SCS5	Intermediate	3401
17	L. ellinghausenii strain E18	Saprophyte	3940
18	L. ryugenii strain YH101	Saprophyte	3740
19	L. congkakensis strain SCS9	Saprophyte	3690
20	L. jelokensis strain L5S1	Saprophyte	3837
21	L. perdikensis strain HP2	Saprophyte	3710
22	L. kanakyensis strain 201800292	Saprophyte	3894
23	L. noumeaensis strain 201800287	Saprophyte	3839
24	L. bourretii strain 201800280	Saprophyte	3951
25	L. montravelensis strain 201800279	Saprophyte	3808
26	L. kemamanensis strain 201702454	Saprophyte	3524
27	L. mtsangambouensis strain 201601298	Saprophyte	3806
28	L. bouyouniensis strain 201601297	Saprophyte	3844
29	L. bandrabouensis strain 201601111	Saprophyte	3809
30	L. ilyithenensis strain 201400974	Saprophyte	3924

## Sheet: Table 3
Supplemetary File 3 Table 3: Pan-genome analysis for L. borgpetersenii strain HP364, L. weilii strain SC295 and L. interrogans strain HP358
Gene	Non-unique Gene name	Annotation	No. isolates	No. sequences	Avg sequences per isolate	Genome Fragment	Order within Fragment	Accessory Fragment	Accessory Order with Fragment	QC	Min group size nuc	Max group size nuc	Avg group size nuc	L. borgpetersenii strain HP364	L. weilii strain SC295	L. interrogans strain HP358
ruvB		Holliday junction ATP-dependent DNA helicase RuvB	3	3	1	1	7578				1025	1025	1025	NFCOAHBH_02380	ACPILDCK_03231	DNPJFAJK_03322
group_1004		hypothetical protein	3	3	1	1	3505				410	410	410	NFCOAHBH_02918	ACPILDCK_02660	DNPJFAJK_02409
carB		Carbamoyl-phosphate synthase large chain	3	3	1	1	3901				3320	3320	3320	NFCOAHBH_02392	ACPILDCK_03244	DNPJFAJK_02555
sucC		Succinate--CoA ligase [ADP-forming] subunit beta	3	3	1	1	7271				1172	1172	1172	NFCOAHBH_02937	ACPILDCK_02621	DNPJFAJK_00564
lspA		Lipoprotein signal peptidase	3	3	1	1	4228				548	548	548	NFCOAHBH_02949	ACPILDCK_02606	DNPJFAJK_00743
group_1021		hypothetical protein	3	3	1	1	1366				845	845	845	NFCOAHBH_02970	ACPILDCK_00166	DNPJFAJK_01846
group_1032		hypothetical protein	3	3	1	1	5968				533	533	533	NFCOAHBH_03028	ACPILDCK_00280	DNPJFAJK_03779
cysK		Cysteine synthase	3	3	1	1	5948				929	929	929	NFCOAHBH_03036	ACPILDCK_00272	DNPJFAJK_03372
speH		S-adenosylmethionine decarboxylase proenzyme	3	3	1	1	5357				377	377	377	NFCOAHBH_03073	ACPILDCK_02812	DNPJFAJK_00065
group_1045		hypothetical protein	3	3	1	1	7424				1373	1373	1373	NFCOAHBH_03078	ACPILDCK_03292	DNPJFAJK_02168
tsf		Elongation factor Ts	3	3	1	1	7396				599	599	599	NFCOAHBH_02450	ACPILDCK_00968	DNPJFAJK_02142
group_1054		hypothetical protein	3	3	1	1	5096				1484	1487	1485	NFCOAHBH_03105	ACPILDCK_00713	DNPJFAJK_00221
rpoE_1		hypothetical protein	3	3	1	1	7377				620	623	622	NFCOAHBH_02462	ACPILDCK_03189	DNPJFAJK_00646
fbaB		Fructose-bisphosphate aldolase class 1	3	3	1	1	8108				1055	1055	1055	NFCOAHBH_02521	ACPILDCK_01853	DNPJFAJK_01896
group_1070		hypothetical protein	3	3	1	1	2081				1910	1910	1910	NFCOAHBH_03175	ACPILDCK_01204	DNPJFAJK_01123
relA		GTP pyrophosphokinase	3	3	1	1	3645				2024	2024	2024	NFCOAHBH_03199	ACPILDCK_01740	DNPJFAJK_02486
fur		Ferric uptake regulation protein	3	3	1	1	3702				482	482	482	NFCOAHBH_03204	ACPILDCK_01746	DNPJFAJK_02075
ybaB_1		Nucleoid-associated protein YbaB	3	3	1	1	5031				305	305	305	NFCOAHBH_02551	ACPILDCK_00806	DNPJFAJK_00266
mmgC_1		putative acyl-CoA dehydrogenase fadE25	3	3	1	1	3752				1163	1256	1194	NFCOAHBH_03242	ACPILDCK_00211	DNPJFAJK_02112
group_1088		hypothetical protein	3	3	1	1	8173				512	512	512	NFCOAHBH_03263	ACPILDCK_01804	DNPJFAJK_03361
htpX		Protease HtpX	3	3	1	1	5066				887	887	887	NFCOAHBH_02564	ACPILDCK_00820	DNPJFAJK_00251
glyQS		Glycine--tRNA ligase	3	3	1	1	3612				1394	1394	1394	NFCOAHBH_03286	ACPILDCK_03285	DNPJFAJK_03426
ahcY		Adenosylhomocysteinase	3	3	1	1	5135				1310	1310	1310	NFCOAHBH_02626	ACPILDCK_00733	DNPJFAJK_00191
group_1102		hypothetical protein	3	3	1	1	8189				227	227	227	NFCOAHBH_03363	ACPILDCK_01810	DNPJFAJK_03367
acnD		2-methylcitrate dehydratase (2-methyl-trans-aconitate forming)	3	3	1	1	5367				2267	2273	2271	NFCOAHBH_01449	ACPILDCK_02803	DNPJFAJK_00075
rplM		50S ribosomal protein L13	3	3	1	1	1241				449	452	450	NFCOAHBH_02690	ACPILDCK_03026	DNPJFAJK_03083
dnaE		DNA polymerase III subunit alpha	3	3	1	1	3039				3518	3530	3523	NFCOAHBH_00638	ACPILDCK_01293	DNPJFAJK_01473
degU_1		Transcriptional regulatory protein DegU	3	3	1	1	1459				665	671	669	NFCOAHBH_01842	ACPILDCK_03160	DNPJFAJK_01690
nusA		hypothetical protein	3	3	1	1	4145				1382	1391	1387	NFCOAHBH_01092	ACPILDCK_01100	DNPJFAJK_01720
clpC		ATP-dependent Clp protease ATP-binding subunit ClpC	3	3	1	1	3078				2540	2549	2544	NFCOAHBH_00626	ACPILDCK_01306	DNPJFAJK_02045
rpsI		30S ribosomal protein S9	3	3	1	1	1188				398	398	398	NFCOAHBH_02691	ACPILDCK_03025	DNPJFAJK_03082
rpsG		30S ribosomal protein S7	3	3	1	1	1278				473	473	473	NFCOAHBH_02720	ACPILDCK_02297	DNPJFAJK_03089
flhA		Flagellar biosynthesis protein FlhA	3	3	1	1	5570				2117	2123	2119	NFCOAHBH_01209	ACPILDCK_02885	DNPJFAJK_02779
group_1135		hypothetical protein	3	3	1	1	5567				779	782	780	NFCOAHBH_01211	ACPILDCK_02883	DNPJFAJK_02781
sucA		2-oxoglutarate dehydrogenase E1 component	3	3	1	1	4619				2762	2762	2762	NFCOAHBH_02774	ACPILDCK_01062	DNPJFAJK_00663
greA		Transcription elongation factor GreA	3	3	1	1	1309				2777	2780	2779	NFCOAHBH_00332	ACPILDCK_02104	DNPJFAJK_03041
htrA		Putative serine protease HtrA	3	3	1	1	7577				1166	1169	1167	NFCOAHBH_02379	ACPILDCK_03230	DNPJFAJK_03321
sutR		HTH-type transcriptional regulator SutR	3	3	1	1	7694				599	614	605	NFCOAHBH_02029	ACPILDCK_00896	DNPJFAJK_03436
prfC		Peptide chain release factor 3	3	3	1	1	8216				1601	1712	1640	NFCOAHBH_02054	ACPILDCK_00861	DNPJFAJK_03650
rpsA_1		30S ribosomal protein S1	3	3	1	1	4576				1682	1682	1682	NFCOAHBH_02796	ACPILDCK_01091	DNPJFAJK_00690
hisG		ATP phosphoribosyltransferase	3	3	1	1	4573				617	644	626	NFCOAHBH_02798	ACPILDCK_01093	DNPJFAJK_00692
group_117		hypothetical protein	3	3	1	1	1281				575	575	575	NFCOAHBH_02802	ACPILDCK_02294	DNPJFAJK_03061
group_118		hypothetical protein	3	3	1	1	59				401	401	401	NFCOAHBH_02832	ACPILDCK_03099	DNPJFAJK_03283
group_119		hypothetical protein	3	3	1	1	7267				233	242	239	NFCOAHBH_02933	ACPILDCK_02625	DNPJFAJK_00560
group_120		hypothetical protein	3	3	1	1	7618				611	614	613	NFCOAHBH_02989	ACPILDCK_00193	DNPJFAJK_03336
phaA		Acetyl-CoA acetyltransferase	3	3	1	1	7623				1325	1325	1325	NFCOAHBH_02991	ACPILDCK_00195	DNPJFAJK_03339
group_122		hypothetical protein	3	3	1	1	5960				1481	1523	1495	NFCOAHBH_03033	ACPILDCK_00275	DNPJFAJK_03784
group_123		hypothetical protein	3	3	1	1	5340				350	431	380	NFCOAHBH_03059	ACPILDCK_02826	DNPJFAJK_00048
efp		Elongation factor P	3	3	1	1	5345				566	806	646	NFCOAHBH_03063	ACPILDCK_02822	DNPJFAJK_00053
speE_2		Polyamine aminopropyltransferase	3	3	1	1	5355				842	842	842	NFCOAHBH_03071	ACPILDCK_02814	DNPJFAJK_00063
group_126		hypothetical protein	3	3	1	1	7420				506	506	506	NFCOAHBH_03076	ACPILDCK_03290	DNPJFAJK_02166
teaD		Putative universal stress protein	3	3	1	1	4650				434	452	440	NFCOAHBH_03142	ACPILDCK_01713	DNPJFAJK_00652
typA		GTP-binding protein TypA/BipA	3	3	1	1	3632				1820	1874	1838	NFCOAHBH_03158	ACPILDCK_01726	DNPJFAJK_03421
csrA		Translational regulator CsrA	3	3	1	1	2074				254	254	254	NFCOAHBH_03172	ACPILDCK_01201	DNPJFAJK_01126
norR		Anaerobic nitric oxide reductase transcription regulator NorR	3	3	1	1	2417				2099	2099	2099	NFCOAHBH_00026	ACPILDCK_01991	DNPJFAJK_01564
group_15		5S ribosomal RNA	3	3	1	1	2439				110	110	110	NFCOAHBH_00043	ACPILDCK_02005	DNPJFAJK_01546
nqo9		NADH-quinone oxidoreductase subunit 9	3	3	1	1	2432				527	527	527	NFCOAHBH_00037	ACPILDCK_02000	DNPJFAJK_01554
rpmH		50S ribosomal protein L34	3	3	1	1	2442				161	161	161	NFCOAHBH_00044	ACPILDCK_02006	DNPJFAJK_01545
group_154		hypothetical protein	3	3	1	1	2448				710	710	710	NFCOAHBH_00047	ACPILDCK_02009	DNPJFAJK_01542
fumC		Fumarate hydratase class II	3	3	1	1	2966				1394	1394	1394	NFCOAHBH_00051	ACPILDCK_02013	DNPJFAJK_01538
group_164		hypothetical protein	3	3	1	1	2910				971	971	971	NFCOAHBH_00074	ACPILDCK_02155	DNPJFAJK_00886
group_17		hypothetical protein	3	3	1	1	2862				392	395	393	NFCOAHBH_00091	ACPILDCK_02139	DNPJFAJK_00906
regX3		Sensory transduction protein regX3	3	3	1	1	2866				701	704	703	NFCOAHBH_00087	ACPILDCK_02143	DNPJFAJK_00902
rnd_1		Ribonuclease D	3	3	1	1	2858				1166	1166	1166	NFCOAHBH_00094	ACPILDCK_02136	DNPJFAJK_00909
fdx4		Ferredoxin, 2Fe-2S	3	3	1	1	2853				326	326	326	NFCOAHBH_00098	ACPILDCK_02132	DNPJFAJK_00914
icd_2		Isocitrate dehydrogenase [NADP]	3	3	1	1	2836				1196	1196	1196	NFCOAHBH_00111	ACPILDCK_02118	DNPJFAJK_00929
purF		Amidophosphoribosyltransferase	3	3	1	1	2857				1472	1472	1472	NFCOAHBH_00095	ACPILDCK_02135	DNPJFAJK_00910
ppa		Inorganic pyrophosphatase	3	3	1	1	2817				536	536	536	NFCOAHBH_00129	ACPILDCK_03303	DNPJFAJK_00949
murA		UDP-N-acetylglucosamine 1-carboxyvinyltransferase	3	3	1	1	2844				1298	1298	1298	NFCOAHBH_00105	ACPILDCK_02125	DNPJFAJK_00921
group_192		hypothetical protein	3	3	1	1	3434				452	452	452	NFCOAHBH_00153	ACPILDCK_01559	DNPJFAJK_01231
etfA		Electron transfer flavoprotein subunit alpha	3	3	1	1	1716				959	959	959	NFCOAHBH_00232	ACPILDCK_00011	DNPJFAJK_02063
etfB		Electron transfer flavoprotein subunit beta	3	3	1	1	1715				761	761	761	NFCOAHBH_00233	ACPILDCK_00012	DNPJFAJK_02064
rsbV_4		Anti-sigma-B factor antagonist	3	3	1	1	1845				332	332	332	NFCOAHBH_00274	ACPILDCK_02041	DNPJFAJK_03818
purS		Phosphoribosylformylglycinamidine synthase subunit PurS	3	3	1	1	1780				248	248	248	NFCOAHBH_00326	ACPILDCK_02094	DNPJFAJK_03668
group_226		hypothetical protein	3	3	1	1	1792				632	632	632	NFCOAHBH_00319	ACPILDCK_02087	DNPJFAJK_03131
dapL_2		LL-diaminopimelate aminotransferase	3	3	1	1	7540				1226	1226	1226	NFCOAHBH_00359	ACPILDCK_03149	DNPJFAJK_03454
group_236		hypothetical protein	3	3	1	1	6916				425	425	425	NFCOAHBH_00377	ACPILDCK_02403	DNPJFAJK_02197
group_238		hypothetical protein	3	3	1	1	6911				350	353	352	NFCOAHBH_00381	ACPILDCK_02407	DNPJFAJK_02193
gltB		Glutamate synthase [NADPH] large chain	3	3	1	1	7530				4496	4496	4496	NFCOAHBH_00369	ACPILDCK_03140	DNPJFAJK_01731
frdA		Fumarate reductase flavoprotein subunit	3	3	1	1	5707				1913	1913	1913	NFCOAHBH_00387	ACPILDCK_02418	DNPJFAJK_02521
xerD		Tyrosine recombinase XerD	3	3	1	1	6512				896	896	896	NFCOAHBH_00406	ACPILDCK_02438	DNPJFAJK_03198
frdB		Fumarate reductase iron-sulfur subunit	3	3	1	1	5706				731	731	731	NFCOAHBH_00386	ACPILDCK_02417	DNPJFAJK_02522
cheX		CheY-P phosphatase CheX	3	3	1	1	6539				464	464	464	NFCOAHBH_00421	ACPILDCK_00460	DNPJFAJK_03207
group_258		hypothetical protein	3	3	1	1	6564				194	194	194	NFCOAHBH_00432	ACPILDCK_00473	DNPJFAJK_03218
hprK		HPr kinase/phosphorylase	3	3	1	1	6483				956	965	959	NFCOAHBH_00446	ACPILDCK_00514	DNPJFAJK_01311
lptB		Lipopolysaccharide export system ATP-binding protein LptB	3	3	1	1	6579				707	725	713	NFCOAHBH_00444	ACPILDCK_00512	DNPJFAJK_01309
rpsP		30S ribosomal protein S16	3	3	1	1	6473				266	344	292	NFCOAHBH_00455	ACPILDCK_00523	DNPJFAJK_01320
group_275		hypothetical protein	3	3	1	1	6456				197	197	197	NFCOAHBH_00465	ACPILDCK_00533	DNPJFAJK_01330
epsF		Type II secretion system protein F	3	3	1	1	6449				1226	1226	1226	NFCOAHBH_00472	ACPILDCK_00540	DNPJFAJK_01337
hslV		ATP-dependent protease subunit HslV	3	3	1	1	6423				542	542	542	NFCOAHBH_00494	ACPILDCK_00562	DNPJFAJK_01361
ychF		Ribosome-binding ATPase YchF	3	3	1	1	6402				1097	1097	1097	NFCOAHBH_00506	ACPILDCK_00574	DNPJFAJK_01374
group_295		hypothetical protein	3	3	1	1	6408				689	689	689	NFCOAHBH_00501	ACPILDCK_00569	DNPJFAJK_01369
group_298		hypothetical protein	3	3	1	1	6396				704	704	704	NFCOAHBH_00512	ACPILDCK_00580	DNPJFAJK_01380
group_299		hypothetical protein	3	3	1	1	6394				605	605	605	NFCOAHBH_00514	ACPILDCK_00582	DNPJFAJK_01382
fliS		hypothetical protein	3	3	1	1	6361				443	452	448	NFCOAHBH_00544	ACPILDCK_00613	DNPJFAJK_01415
exbD_1		Biopolymer transport protein ExbD	3	3	1	1	6393				449	449	449	NFCOAHBH_00515	ACPILDCK_00583	DNPJFAJK_01383
pntB		NAD(P) transhydrogenase subunit beta	3	3	1	1	3162				1400	1400	1400	NFCOAHBH_00566	ACPILDCK_02467	DNPJFAJK_01999
tal		Transaldolase	3	3	1	1	6366				644	650	646	NFCOAHBH_00539	ACPILDCK_00608	DNPJFAJK_01410
gatB		Aspartyl/glutamyl-tRNA(Asn/Gln) amidotransferase subunit B	3	3	1	1	3037				1460	1460	1460	NFCOAHBH_00639	ACPILDCK_01292	DNPJFAJK_01474
flgC		Flagellar basal-body rod protein FlgC	3	3	1	1	3143				461	461	461	NFCOAHBH_00600	ACPILDCK_01330	DNPJFAJK_02005
pckA		Phosphoenolpyruvate carboxykinase (ATP)	3	3	1	1	3033				1592	1595	1594	NFCOAHBH_00643	ACPILDCK_01288	DNPJFAJK_01478
group_332		hypothetical protein	3	3	1	1	3079				425	425	425	NFCOAHBH_00625	ACPILDCK_01307	DNPJFAJK_02044
lolE		Lipoprotein-releasing system transmembrane protein LolE	3	3	1	1	3049				1373	1373	1373	NFCOAHBH_00629	ACPILDCK_01303	DNPJFAJK_01464
group_336		hypothetical protein	3	3	1	1	3041				905	905	905	NFCOAHBH_00636	ACPILDCK_01295	DNPJFAJK_01471
carD		RNA polymerase-binding transcription factor CarD	3	3	1	1	3027				545	593	561	NFCOAHBH_00645	ACPILDCK_01286	DNPJFAJK_01480
qoxC		Quinol oxidase subunit 3	3	3	1	1	3023				644	644	644	NFCOAHBH_00648	ACPILDCK_01284	DNPJFAJK_01483
yacL		putative PIN and TRAM-domain containing protein YacL	3	3	1	1	3028				1031	1031	1031	NFCOAHBH_00644	ACPILDCK_01287	DNPJFAJK_01479
group_345		hypothetical protein	3	3	1	1	2520				233	233	233	NFCOAHBH_00659	ACPILDCK_01272	DNPJFAJK_00836
parC		DNA topoisomerase 4 subunit A	3	3	1	1	2539				1388	1388	1388	NFCOAHBH_00673	ACPILDCK_01258	DNPJFAJK_00820
ctaC		Cytochrome c oxidase subunit 2	3	3	1	1	3021				1001	1001	1001	NFCOAHBH_00650	ACPILDCK_01282	DNPJFAJK_01485
gyrB_1		DNA topoisomerase 4 subunit B	3	3	1	1	2565				2135	2135	2135	NFCOAHBH_00674	ACPILDCK_01257	DNPJFAJK_00819
group_358		hypothetical protein	3	3	1	1	3409				374	374	374	NFCOAHBH_00710	ACPILDCK_01119	DNPJFAJK_01206
cysNC		Bifunctional enzyme CysN/CysC	3	3	1	1	2591				1250	1250	1250	NFCOAHBH_00697	ACPILDCK_01238	DNPJFAJK_00798
ybeZ		PhoH-like protein	3	3	1	1	7777				881	980	947	NFCOAHBH_00744	ACPILDCK_01965	DNPJFAJK_02680
dnaC		Replicative DNA helicase	3	3	1	1	7779				1328	1328	1328	NFCOAHBH_00746	ACPILDCK_01963	DNPJFAJK_02682
msbA		Lipid A export ATP-binding/permease protein MsbA	3	3	1	1	3416				1895	1898	1897	NFCOAHBH_00714	ACPILDCK_01123	DNPJFAJK_01213
rpsR		30S ribosomal protein S18	3	3	1	1	7781				311	311	311	NFCOAHBH_00748	ACPILDCK_01961	DNPJFAJK_02684
gap1		Glyceraldehyde-3-phosphate dehydrogenase 1	3	3	1	1	5940				1007	1007	1007	NFCOAHBH_00723	ACPILDCK_00264	DNPJFAJK_03379
groL		60 kDa chaperonin	3	3	1	1	4360				1640	1640	1640	NFCOAHBH_00883	ACPILDCK_02208	DNPJFAJK_02924
capD		UDP-glucose 4-epimerase	3	3	1	1	7856				1034	1034	1034	NFCOAHBH_00776	ACPILDCK_01932	DNPJFAJK_02713
fliF		Flagellar M-ring protein	3	3	1	1	7021				1700	1700	1700	NFCOAHBH_00896	ACPILDCK_02191	DNPJFAJK_02764
group_393		hypothetical protein	3	3	1	1	7049				269	269	269	NFCOAHBH_00908	ACPILDCK_01639	DNPJFAJK_03607
lapB_2		Lipopolysaccharide assembly protein B	3	3	1	1	7052				1106	1109	1107	NFCOAHBH_00910	ACPILDCK_01641	DNPJFAJK_03604
clpP_1		ATP-dependent Clp protease proteolytic subunit	3	3	1	1	7071				593	596	594	NFCOAHBH_00919	ACPILDCK_01650	DNPJFAJK_02833
group_401		hypothetical protein	3	3	1	1	7115				476	476	476	NFCOAHBH_00931	ACPILDCK_01661	DNPJFAJK_02819
atpH_1		ATP synthase subunit c	3	3	1	1	104				299	302	301	NFCOAHBH_00984	ACPILDCK_03004	DNPJFAJK_03183
glnA		Glutamine synthetase	3	3	1	1	4535				1421	1421	1421	NFCOAHBH_00994	ACPILDCK_02246	DNPJFAJK_00727
group_418		hypothetical protein	3	3	1	1	4545				212	212	212	NFCOAHBH_01000	ACPILDCK_03360	DNPJFAJK_00720
ahpC		Alkyl hydroperoxide reductase C	3	3	1	1	8271				581	581	581	NFCOAHBH_01023	ACPILDCK_02983	DNPJFAJK_03164
fliI		Flagellum-specific ATP synthase	3	3	1	1	7015				1364	1364	1364	NFCOAHBH_00893	ACPILDCK_02194	DNPJFAJK_02765
ilvH		Acetolactate synthase small subunit	3	3	1	1	7056				485	485	485	NFCOAHBH_00912	ACPILDCK_01643	DNPJFAJK_03602
group_445		hypothetical protein	3	3	1	1	4320				698	698	698	NFCOAHBH_01083	ACPILDCK_01111	DNPJFAJK_02872
rpsO		30S ribosomal protein S15	3	3	1	1	4124				266	266	266	NFCOAHBH_01088	ACPILDCK_01104	DNPJFAJK_01724
clpX		ATP-dependent Clp protease ATP-binding subunit ClpX	3	3	1	1	7083				1262	1262	1262	NFCOAHBH_00920	ACPILDCK_01651	DNPJFAJK_02832
guaB_1		Inosine-5'-monophosphate dehydrogenase	3	3	1	1	5854				1526	1526	1526	NFCOAHBH_01118	ACPILDCK_03118	DNPJFAJK_00511
ilvD		Dihydroxy-acid dehydratase	3	3	1	1	7216				1682	1682	1682	NFCOAHBH_00957	ACPILDCK_00915	DNPJFAJK_02351
group_464		hypothetical protein	3	3	1	1	5755				1871	1871	1871	NFCOAHBH_01157	ACPILDCK_02551	DNPJFAJK_02488
mmgC		Acyl-CoA dehydrogenase	3	3	1	1	5742				1130	1130	1130	NFCOAHBH_01163	ACPILDCK_02557	DNPJFAJK_02494
trxA		Thioredoxin	3	3	1	1	5739				314	314	314	NFCOAHBH_01165	ACPILDCK_02559	DNPJFAJK_02496
atpA		ATP synthase subunit alpha	3	3	1	1	101				1511	1511	1511	NFCOAHBH_00981	ACPILDCK_03007	DNPJFAJK_03186
group_473		hypothetical protein	3	3	1	1	6992				281	281	281	NFCOAHBH_01201	ACPILDCK_02893	DNPJFAJK_02771
ylxH		Flagellum site-determining protein YlxH	3	3	1	1	5572				911	914	912	NFCOAHBH_01207	ACPILDCK_02887	DNPJFAJK_02777
smpB		SsrA-binding protein	3	3	1	1	4549				482	482	482	NFCOAHBH_01004	ACPILDCK_03364	DNPJFAJK_00716
group_488		hypothetical protein	3	3	1	1	2112				1019	1019	1019	NFCOAHBH_01240	ACPILDCK_01345	DNPJFAJK_01095
group_489		hypothetical protein	3	3	1	1	2113				344	347	346	NFCOAHBH_01241	ACPILDCK_01346	DNPJFAJK_01094
group_49		hypothetical protein	3	3	1	1	8270				1415	1415	1415	NFCOAHBH_01022	ACPILDCK_02984	DNPJFAJK_03165
dnaA		Chromosomal replication initiator protein DnaA	3	3	1	1	2150				1313	1313	1313	NFCOAHBH_01253	ACPILDCK_01368	DNPJFAJK_01082
gyrB_2		DNA gyrase subunit B	3	3	1	1	2156				1919	1925	1923	NFCOAHBH_01257	ACPILDCK_01372	DNPJFAJK_01076
gyrA		DNA gyrase subunit A	3	3	1	1	2159				2498	2504	2500	NFCOAHBH_01258	ACPILDCK_01373	DNPJFAJK_01075
group_499		hypothetical protein	3	3	1	1	2167				560	563	562	NFCOAHBH_01261	ACPILDCK_01376	DNPJFAJK_01070
pnp		Polyribonucleotide nucleotidyltransferase	3	3	1	1	7524				2090	2096	2093	NFCOAHBH_01087	ACPILDCK_01105	DNPJFAJK_01725
suhB_1		Fructose-1,6-bisphosphatase/inositol-1-monophosphatase	3	3	1	1	2256				848	848	848	NFCOAHBH_01279	ACPILDCK_01394	DNPJFAJK_01050
clpP_2		ATP-dependent Clp protease proteolytic subunit	3	3	1	1	5812				593	593	593	NFCOAHBH_01147	ACPILDCK_02537	DNPJFAJK_00543
group_519		hypothetical protein	3	3	1	1	2310				209	209	209	NFCOAHBH_01317	ACPILDCK_01432	DNPJFAJK_01012
eno		Enolase	3	3	1	1	5779				1298	1298	1298	NFCOAHBH_01149	ACPILDCK_02539	DNPJFAJK_00545
group_521		hypothetical protein	3	3	1	1	2319				704	704	704	NFCOAHBH_01324	ACPILDCK_01439	DNPJFAJK_01005
group_524		hypothetical protein	3	3	1	1	2359				611	668	630	NFCOAHBH_01352	ACPILDCK_03223	DNPJFAJK_00974
group_53		hypothetical protein	3	3	1	1	5778				473	497	485	NFCOAHBH_01150	ACPILDCK_02540	DNPJFAJK_00546
flgG_2		Flagellar basal-body rod protein FlgG	3	3	1	1	6954				863	863	863	NFCOAHBH_01183	ACPILDCK_02578	DNPJFAJK_02218
group_55		hypothetical protein	3	3	1	1	5568				1316	1940	1597	NFCOAHBH_01210	ACPILDCK_02884	DNPJFAJK_02780
parA		Chromosome partitioning protein ParA	3	3	1	1	5403				752	752	752	NFCOAHBH_01425	ACPILDCK_02933	DNPJFAJK_00103
fliP		Flagellar biosynthetic protein FliP	3	3	1	1	5565				755	788	775	NFCOAHBH_01213	ACPILDCK_02881	DNPJFAJK_02783
ilvE		Branched-chain-amino-acid aminotransferase	3	3	1	1	2148				923	923	923	NFCOAHBH_01251	ACPILDCK_01366	DNPJFAJK_01084
group_576		hypothetical protein	3	3	1	1	719				674	716	702	NFCOAHBH_01523	ACPILDCK_02954	DNPJFAJK_02304
group_578		hypothetical protein	3	3	1	1	684				674	674	674	NFCOAHBH_01527	ACPILDCK_00087	DNPJFAJK_02295
hisB		Imidazoleglycerol-phosphate dehydratase	3	3	1	1	2377				581	620	594	NFCOAHBH_01348	ACPILDCK_01971	DNPJFAJK_01585
group_580	fabG_3	3-oxoacyl-[acyl-carrier-protein] reductase FabG	3	3	1	1	681				767	767	767	NFCOAHBH_01529	ACPILDCK_00085	DNPJFAJK_02293
dnaK		Chaperone protein DnaK	3	3	1	1	3332				1931	1940	1936	NFCOAHBH_01544	ACPILDCK_02948	DNPJFAJK_01163
hrcA		Heat-inducible transcription repressor HrcA	3	3	1	1	3334				1028	1028	1028	NFCOAHBH_01546	ACPILDCK_02946	DNPJFAJK_01165
pyk_1		Pyruvate kinase	3	3	1	1	5392				1454	1460	1456	NFCOAHBH_01437	ACPILDCK_02945	DNPJFAJK_00092
gmd		GDP-mannose 4,6-dehydratase	3	3	1	1	3255				1022	1022	1022	NFCOAHBH_01562	ACPILDCK_02363	DNPJFAJK_01619
nuoK		NADH-quinone oxidoreductase subunit K	3	3	1	1	959				320	320	320	NFCOAHBH_01470	ACPILDCK_00144	DNPJFAJK_02729
rbn_1		Ribonuclease BN	3	3	1	1	6764				956	956	956	NFCOAHBH_01603	ACPILDCK_00365	DNPJFAJK_00394
bolA_2		DNA-binding transcriptional regulator BolA	3	3	1	1	6771				227	251	235	NFCOAHBH_01610	ACPILDCK_00358	DNPJFAJK_00401
nuoH		NADH-quinone oxidoreductase subunit H	3	3	1	1	945				1040	1040	1040	NFCOAHBH_01472	ACPILDCK_00142	DNPJFAJK_02731
group_618		hypothetical protein	3	3	1	1	6817				221	221	221	NFCOAHBH_01638	ACPILDCK_00328	DNPJFAJK_00428
nqo4		NADH-quinone oxidoreductase subunit 4	3	3	1	1	940				1217	1217	1217	NFCOAHBH_01475	ACPILDCK_00139	DNPJFAJK_02734
group_625		hypothetical protein	3	3	1	1	6834				830	830	830	NFCOAHBH_01651	ACPILDCK_00315	DNPJFAJK_00440
metXA		Homoserine O-acetyltransferase	3	3	1	1	6839				1100	1106	1104	NFCOAHBH_01655	ACPILDCK_00311	DNPJFAJK_00445
group_628		hypothetical protein	3	3	1	1	6842				617	617	617	NFCOAHBH_01656	ACPILDCK_00310	DNPJFAJK_00446
group_63		hypothetical protein	3	3	1	1	766				218	1526	1090	NFCOAHBH_01513	ACPILDCK_00102	DNPJFAJK_03889
mlaE		putative phospholipid ABC transporter permease protein MlaE	3	3	1	1	6860				779	779	779	NFCOAHBH_01659	ACPILDCK_00307	DNPJFAJK_00449
dps		DNA protection during starvation protein	3	3	1	1	768				482	518	506	NFCOAHBH_01515	ACPILDCK_00100	DNPJFAJK_01236
gltA2_1		Citrate synthase 1	3	3	1	1	1021				1280	1280	1280	NFCOAHBH_01715	ACPILDCK_01502	DNPJFAJK_03638
group_65		hypothetical protein	3	3	1	1	3307				383	383	383	NFCOAHBH_01550	ACPILDCK_02379	DNPJFAJK_01605
group_654		hypothetical protein	3	3	1	1	1525				509	509	509	NFCOAHBH_01739	ACPILDCK_01483	DNPJFAJK_01655
acyP		Acylphosphatase	3	3	1	1	3273				287	287	287	NFCOAHBH_01555	ACPILDCK_02370	DNPJFAJK_01610
rpmA		50S ribosomal protein L27	3	3	1	1	1349				254	254	254	NFCOAHBH_01767	ACPILDCK_01456	DNPJFAJK_03626
rplU		50S ribosomal protein L21	3	3	1	1	1359				314	314	314	NFCOAHBH_01769	ACPILDCK_01454	DNPJFAJK_03624
ftsA_2		Cell division protein FtsA	3	3	1	1	487				1229	1229	1229	NFCOAHBH_01804	ACPILDCK_02497	DNPJFAJK_03311
leuB		3-isopropylmalate dehydrogenase	3	3	1	1	6703				1076	1076	1076	NFCOAHBH_01573	ACPILDCK_00396	DNPJFAJK_00363
pomA_2		Chemotaxis protein PomA	3	3	1	1	554				782	782	782	NFCOAHBH_01823	ACPILDCK_03180	DNPJFAJK_01252
group_674		hypothetical protein	3	3	1	1	553				827	827	827	NFCOAHBH_01824	ACPILDCK_03179	DNPJFAJK_01253
group_679		Undecaprenyl-phosphate mannosyltransferase	3	3	1	1	1449				695	695	695	NFCOAHBH_01851	ACPILDCK_01624	DNPJFAJK_01827
clpA		ATP-dependent Clp protease ATP-binding subunit ClpA	3	3	1	1	6777				2231	2240	2236	NFCOAHBH_01616	ACPILDCK_00352	DNPJFAJK_00407
crp		CRP-like cAMP-activated global transcriptional regulator	3	3	1	1	3192				665	665	665	NFCOAHBH_01866	ACPILDCK_02322	DNPJFAJK_01976
clpS_1		ATP-dependent Clp protease adapter protein ClpS	3	3	1	1	6799				326	335	332	NFCOAHBH_01617	ACPILDCK_00351	DNPJFAJK_00408
group_690		hypothetical protein	3	3	1	1	3209				1334	1334	1334	NFCOAHBH_01882	ACPILDCK_02344	DNPJFAJK_01639
group_692		hypothetical protein	3	3	1	1	3214				1001	1001	1001	NFCOAHBH_01886	ACPILDCK_02348	DNPJFAJK_01635
group_693		hypothetical protein	3	3	1	1	3232				677	677	677	NFCOAHBH_01887	ACPILDCK_02349	DNPJFAJK_01634
bfmBAB		2-oxoisovalerate dehydrogenase subunit beta	3	3	1	1	5881				974	974	974	NFCOAHBH_01678	ACPILDCK_02391	DNPJFAJK_00494
ribBA		Riboflavin biosynthesis protein RibBA	3	3	1	1	7319				1205	1205	1205	NFCOAHBH_01901	ACPILDCK_01030	DNPJFAJK_00603
group_71		hypothetical protein	3	3	1	1	1102				992	995	993	NFCOAHBH_01706	ACPILDCK_01511	DNPJFAJK_01857
group_715		putative protein	3	3	1	1	4458				371	374	373	NFCOAHBH_01944	ACPILDCK_00989	DNPJFAJK_02841
group_72		hypothetical protein	3	3	1	1	1479				953	1058	1000	NFCOAHBH_01753	ACPILDCK_01470	DNPJFAJK_01687
hpf		Ribosome hibernation promoting factor	3	3	1	1	7364				287	287	287	NFCOAHBH_01964	ACPILDCK_03186	DNPJFAJK_00634
nusB		Transcription antitermination protein NusB	3	3	1	1	1322				416	416	416	NFCOAHBH_01785	ACPILDCK_02752	DNPJFAJK_03593
fbp_1		Fructose-1,6-bisphosphatase class 1	3	3	1	1	6100				1028	1028	1028	NFCOAHBH_02010	ACPILDCK_00446	DNPJFAJK_00302
group_74		hypothetical protein	3	3	1	1	490				1067	1067	1067	NFCOAHBH_01807	ACPILDCK_02500	DNPJFAJK_03314
group_75		hypothetical protein	3	3	1	1	552				524	524	524	NFCOAHBH_01825	ACPILDCK_03178	DNPJFAJK_01254
lexA		LexA repressor	3	3	1	1	4481				611	611	611	NFCOAHBH_02088	ACPILDCK_02237	DNPJFAJK_02864
tufA		Elongation factor Tu	3	3	1	1	3877				1205	1205	1205	NFCOAHBH_02103	ACPILDCK_00047	DNPJFAJK_02563
group_76		hypothetical protein	3	3	1	1	3251				908	911	910	NFCOAHBH_01835	ACPILDCK_03167	DNPJFAJK_01621
rplV		50S ribosomal protein L22	3	3	1	1	3829				332	332	332	NFCOAHBH_02110	ACPILDCK_00054	DNPJFAJK_02570
rpsC		30S ribosomal protein S3	3	3	1	1	3828				677	677	677	NFCOAHBH_02111	ACPILDCK_00055	DNPJFAJK_02571
rpsH		30S ribosomal protein S8	3	3	1	1	3817				401	401	401	NFCOAHBH_02118	ACPILDCK_00062	DNPJFAJK_02578
rpsE		30S ribosomal protein S5	3	3	1	1	3814				506	506	506	NFCOAHBH_02121	ACPILDCK_00065	DNPJFAJK_02581
rpsM		30S ribosomal protein S13	3	3	1	1	3807				377	377	377	NFCOAHBH_02127	ACPILDCK_00071	DNPJFAJK_02587
aroF		Phospho-2-dehydro-3-deoxyheptonate aldolase	3	3	1	1	3247				1142	1142	1142	NFCOAHBH_01839	ACPILDCK_03163	DNPJFAJK_01625
glmS		Glutamine--fructose-6-phosphate aminotransferase [isomerizing]	3	3	1	1	1437				1832	1832	1832	NFCOAHBH_01858	ACPILDCK_01617	DNPJFAJK_01820
cheY_2		Chemotaxis protein CheY	3	3	1	1	6212				362	362	362	NFCOAHBH_02227	ACPILDCK_00494	DNPJFAJK_01292
group_79		hypothetical protein	3	3	1	1	3204				125	125	125	NFCOAHBH_01877	ACPILDCK_02334	DNPJFAJK_01644
pccB		Propionyl-CoA carboxylase beta chain	3	3	1	1	6203				1652	1652	1652	NFCOAHBH_02235	ACPILDCK_00486	DNPJFAJK_01283
group_792		tRNA-Ala(ggc)	3	3	1	1	6194				72	73	72	NFCOAHBH_02239	ACPILDCK_00482	DNPJFAJK_01279
ybiT		putative ABC transporter ATP-binding protein YbiT	3	3	1	1	3372				1634	1634	1634	NFCOAHBH_02258	ACPILDCK_02039	DNPJFAJK_01176
group_799	rsbV_2	Anti-sigma-B factor antagonist	3	3	1	1	3383				338	338	338	NFCOAHBH_02260	ACPILDCK_02037	DNPJFAJK_01187
gpsA		Glycerol-3-phosphate dehydrogenase [NAD(P)+]	3	3	1	1	3212				1007	1007	1007	NFCOAHBH_01884	ACPILDCK_02346	DNPJFAJK_01637
ndk		Nucleoside diphosphate kinase	3	3	1	1	2514				413	413	413	NFCOAHBH_02275	ACPILDCK_02021	DNPJFAJK_00842
coaD		Phosphopantetheine adenylyltransferase	3	3	1	1	2951				482	482	482	NFCOAHBH_02276	ACPILDCK_02020	DNPJFAJK_00843
group_807		hypothetical protein	3	3	1	1	2961				728	728	728	NFCOAHBH_02282	ACPILDCK_01137	DNPJFAJK_00853
fadA_1		3-ketoacyl-CoA thiolase	3	3	1	1	2926				1265	1265	1265	NFCOAHBH_02293	ACPILDCK_01150	DNPJFAJK_00870
group_81		hypothetical protein	3	3	1	1	7302				326	329	328	NFCOAHBH_01907	ACPILDCK_01024	DNPJFAJK_00597
group_815		hypothetical protein	3	3	1	1	2670				1622	1622	1622	NFCOAHBH_02306	ACPILDCK_01163	DNPJFAJK_00781
ilvC		Ketol-acid reductoisomerase (NAD(+))	3	3	1	1	2669				1001	1001	1001	NFCOAHBH_02307	ACPILDCK_01164	DNPJFAJK_00780
lolA_2		Outer-membrane lipoprotein carrier protein	3	3	1	1	7297				710	845	755	NFCOAHBH_01912	ACPILDCK_01019	DNPJFAJK_00592
lolD_4		Lipoprotein-releasing system ATP-binding protein LolD	3	3	1	1	4473				665	665	665	NFCOAHBH_01929	ACPILDCK_01004	DNPJFAJK_02856
gltA2_2		Citrate synthase 1	3	3	1	1	7552				1289	1289	1289	NFCOAHBH_02366	ACPILDCK_03328	DNPJFAJK_03466
group_836		tRNA-Arg(ccg)	3	3	1	1	7568				71	72	71	NFCOAHBH_02375	ACPILDCK_03225	DNPJFAJK_03477
group_837		hypothetical protein	3	3	1	1	7579				917	917	917	NFCOAHBH_02381	ACPILDCK_03232	DNPJFAJK_03323
group_84		putative acyl-CoA thioester hydrolase	3	3	1	1	6693				422	422	422	NFCOAHBH_01969	ACPILDCK_00404	DNPJFAJK_00355
flgE		Flagellar hook protein FlgE	3	3	1	1	7637				1394	1394	1394	NFCOAHBH_02401	ACPILDCK_02265	DNPJFAJK_03024
btrV		Putative anti-sigma factor antagonist	3	3	1	1	7632				332	332	332	NFCOAHBH_02404	ACPILDCK_02261	DNPJFAJK_03346
recA		Protein RecA	3	3	1	1	6657				1100	1193	1132	NFCOAHBH_01983	ACPILDCK_00418	DNPJFAJK_00341
fabG_3		3-oxoacyl-[acyl-carrier-protein] reductase FabG	3	3	1	1	5472				764	764	764	NFCOAHBH_02432	ACPILDCK_00950	DNPJFAJK_00171
group_86		hypothetical protein	3	3	1	1	6649				797	839	811	NFCOAHBH_01991	ACPILDCK_00427	DNPJFAJK_00333
pyrH		Uridylate kinase	3	3	1	1	7397				740	746	742	NFCOAHBH_02449	ACPILDCK_00967	DNPJFAJK_02143
group_864		hypothetical protein	3	3	1	1	7392				377	377	377	NFCOAHBH_02453	ACPILDCK_00971	DNPJFAJK_02140
group_865		hypothetical protein	3	3	1	1	7391				221	221	221	NFCOAHBH_02454	ACPILDCK_00972	DNPJFAJK_02139
leuA_1		2-isopropylmalate synthase	3	3	1	1	6629				1511	1586	1536	NFCOAHBH_02002	ACPILDCK_00438	DNPJFAJK_00322
hupR1_3		Hydrogenase transcriptional regulatory protein hupR1	3	3	1	1	7358				389	389	389	NFCOAHBH_02473	ACPILDCK_03200	DNPJFAJK_00632
yqeY		putative protein YqeY	3	3	1	1	6096				446	446	446	NFCOAHBH_02014	ACPILDCK_00450	DNPJFAJK_00298
group_881		hypothetical protein	3	3	1	1	8211				881	881	881	NFCOAHBH_02495	ACPILDCK_01828	DNPJFAJK_03645
fadF		putative iron-sulfur-binding oxidoreductase FadF	3	3	1	1	8257				2087	2090	2089	NFCOAHBH_02059	ACPILDCK_00856	DNPJFAJK_02900
group_894		hypothetical protein	3	3	1	1	5029				1622	1622	1622	NFCOAHBH_02549	ACPILDCK_00804	DNPJFAJK_00268
rplW		50S ribosomal protein L23	3	3	1	1	3833				314	314	314	NFCOAHBH_02107	ACPILDCK_00051	DNPJFAJK_02567
group_9074		Putative anti-sigma factor antagonist	3	3	1	1	3561				341	341	341	NFCOAHBH_02337	ACPILDCK_03056	DNPJFAJK_02475
group_9075		hypothetical protein	3	3	1	1	7563				440	440	440	NFCOAHBH_02371	ACPILDCK_03321	DNPJFAJK_03473
group_9076		tRNA-Ser(tga)	3	3	1	1	2338				83	83	83	NFCOAHBH_01334	ACPILDCK_01449	DNPJFAJK_00995
rpsU		30S ribosomal protein S21	3	3	1	1	6097				209	209	209	NFCOAHBH_02013	ACPILDCK_00449	DNPJFAJK_00299
group_9078		tRNA-Lys(ttt)	3	3	1	1	7277				72	72	72	NFCOAHBH_02740	ACPILDCK_01590	DNPJFAJK_00571
group_9079		tRNA-Asp(gtc)	3	3	1	1	5867				73	73	73	NFCOAHBH_01097	ACPILDCK_02384	DNPJFAJK_00497
group_9080		tRNA-Pro(ggg)	3	3	1	1	3067				73	73	73	NFCOAHBH_00300	ACPILDCK_02068	DNPJFAJK_02053
group_9081		tRNA-Val(tac)	3	3	1	1	1444				72	72	72	NFCOAHBH_01856	ACPILDCK_01619	DNPJFAJK_01822
group_9082		tRNA-Trp(cca)	3	3	1	1	1269				72	72	72	NFCOAHBH_02711	ACPILDCK_02306	DNPJFAJK_03098
group_9083		hypothetical protein	3	3	1	1	5732				275	275	275	NFCOAHBH_01173	ACPILDCK_02567	DNPJFAJK_02503
acpP		Acyl carrier protein	3	3	1	1	5473				233	233	233	NFCOAHBH_02431	ACPILDCK_00949	DNPJFAJK_00172
group_9085		hypothetical protein	3	3	1	1	6733				176	176	176	NFCOAHBH_01580	ACPILDCK_00388	DNPJFAJK_00371
group_9086		tRNA-Leu(tag)	3	3	1	1	3534				81	81	81	NFCOAHBH_02327	ACPILDCK_03067	DNPJFAJK_02438
pntA_2		NAD(P) transhydrogenase subunit alpha	3	3	1	1	3163				284	284	284	NFCOAHBH_00565	ACPILDCK_02468	DNPJFAJK_01998
phoP		Alkaline phosphatase synthesis transcriptional regulatory protein PhoP	3	3	1	1	5372				725	725	725	NFCOAHBH_01444	ACPILDCK_02798	DNPJFAJK_00080
group_9089		tRNA-Thr(tgt)	3	3	1	1	591				72	72	72	NFCOAHBH_02145	ACPILDCK_00095	DNPJFAJK_03795
fliG_2		Flagellar motor switch protein FliG	3	3	1	1	2199				1013	1013	1013	NFCOAHBH_01273	ACPILDCK_01388	DNPJFAJK_01057
infA		Translation initiation factor IF-1	3	3	1	1	3808				218	218	218	NFCOAHBH_02126	ACPILDCK_00070	DNPJFAJK_02586
group_9092		tRNA-Asn(gtt)	3	3	1	1	6437				75	75	75	NFCOAHBH_00483	ACPILDCK_00550	DNPJFAJK_01349
group_9093		tRNA-Arg(acg)	3	3	1	1	2334				76	76	76	NFCOAHBH_01330	ACPILDCK_01445	DNPJFAJK_00999
group_9094		tRNA-Leu(caa)	3	3	1	1	8288				83	83	83	NFCOAHBH_01032	ACPILDCK_03403	DNPJFAJK_03506
group_9095		tRNA-His(gtg)	3	3	1	1	1500				75	75	75	NFCOAHBH_01759	ACPILDCK_01464	DNPJFAJK_01681
rpsL		30S ribosomal protein S12	3	3	1	1	1277				374	374	374	NFCOAHBH_02719	ACPILDCK_02298	DNPJFAJK_03090
rpsJ		30S ribosomal protein S10	3	3	1	1	3836				308	308	308	NFCOAHBH_02104	ACPILDCK_00048	DNPJFAJK_02564
group_9098		tRNA-Ala(tgc)	3	3	1	1	1314				72	72	72	NFCOAHBH_00185	ACPILDCK_02760	DNPJFAJK_03047
group_9099		tRNA-Met(cat)	3	3	1	1	4273				72	72	72	NFCOAHBH_01057	ACPILDCK_02712	DNPJFAJK_03554
rplE		50S ribosomal protein L5	3	3	1	1	3818				548	548	548	NFCOAHBH_02117	ACPILDCK_00061	DNPJFAJK_02577
group_9100		tRNA-Ser(gga)	3	3	1	1	2103				83	83	83	NFCOAHBH_01232	ACPILDCK_01224	DNPJFAJK_01104
group_9101		hypothetical protein	3	3	1	1	356				284	284	284	NFCOAHBH_02319	ACPILDCK_03108	DNPJFAJK_03815
flaAL		Putative flagellar filament outer layer-like protein	3	3	1	1	1307				719	719	719	NFCOAHBH_00330	ACPILDCK_02102	DNPJFAJK_03039
flgG_1		Flagellar basal-body rod protein FlgG	3	3	1	1	4383				797	797	797	NFCOAHBH_00869	ACPILDCK_02221	DNPJFAJK_02934
mbl		MreB-like protein	3	3	1	1	8171				1022	1022	1022	NFCOAHBH_03265	ACPILDCK_01802	DNPJFAJK_03359
glnB		Nitrogen regulatory protein P-II	3	3	1	1	1431				344	344	344	NFCOAHBH_01863	ACPILDCK_01613	DNPJFAJK_01815
fliA		RNA polymerase sigma factor FliA	3	3	1	1	5578				800	800	800	NFCOAHBH_01205	ACPILDCK_02889	DNPJFAJK_02775
rpsK		30S ribosomal protein S11	3	3	1	1	3806				410	410	410	NFCOAHBH_02128	ACPILDCK_00072	DNPJFAJK_02588
flaB_3		Flagellar filament 35 kDa core protein	3	3	1	1	6217				848	848	848	NFCOAHBH_02223	ACPILDCK_00498	DNPJFAJK_01297
rpoD		RNA polymerase sigma factor RpoD	3	3	1	1	6094				1757	1757	1757	NFCOAHBH_02016	ACPILDCK_00452	DNPJFAJK_00296
rplP		50S ribosomal protein L16	3	3	1	1	3827				413	413	413	NFCOAHBH_02112	ACPILDCK_00056	DNPJFAJK_02572
rpoA		DNA-directed RNA polymerase subunit alpha	3	3	1	1	3804				977	977	977	NFCOAHBH_02130	ACPILDCK_00074	DNPJFAJK_02590
fliM		Flagellar motor switch protein FliM	3	3	1	1	6818				1025	1025	1025	NFCOAHBH_01639	ACPILDCK_00327	DNPJFAJK_00429
flaB_4		Flagellar filament 35 kDa core protein	3	3	1	1	6590				851	851	851	NFCOAHBH_02218	ACPILDCK_00501	DNPJFAJK_01298
flaB_2		Flagellar filament 35 kDa core protein	3	3	1	1	5890				845	845	845	NFCOAHBH_01672	ACPILDCK_02401	DNPJFAJK_00487
ctaD		Cytochrome c oxidase subunit 1	3	3	1	1	3022				1604	1604	1604	NFCOAHBH_00649	ACPILDCK_01283	DNPJFAJK_01484
fusA_1		Elongation factor G	3	3	1	1	3196				2120	2120	2120	NFCOAHBH_01870	ACPILDCK_02326	DNPJFAJK_01980
groS		10 kDa chaperonin	3	3	1	1	4353				290	290	290	NFCOAHBH_00884	ACPILDCK_02207	DNPJFAJK_02923
hlyU		Transcriptional activator HlyU	3	3	1	1	6398				299	299	299	NFCOAHBH_00510	ACPILDCK_00578	DNPJFAJK_01378
rpmE		50S ribosomal protein L31	3	3	1	1	7443				203	203	203	NFCOAHBH_00356	ACPILDCK_03152	DNPJFAJK_02187
rpsS		30S ribosomal protein S19	3	3	1	1	3831				281	281	281	NFCOAHBH_02109	ACPILDCK_00053	DNPJFAJK_02569
nusG		Transcription termination/antitermination protein NusG	3	3	1	1	1270				545	545	545	NFCOAHBH_02712	ACPILDCK_02305	DNPJFAJK_03097
group_9122		hypothetical protein	3	3	1	1	5754				572	572	572	NFCOAHBH_01158	ACPILDCK_02552	DNPJFAJK_02489
crh		HPr-like protein Crh	3	3	1	1	6481				263	263	263	NFCOAHBH_00447	ACPILDCK_00515	DNPJFAJK_01312
group_9124		hypothetical protein	3	3	1	1	7019				923	923	923	NFCOAHBH_00894	ACPILDCK_02193	DNPJFAJK_02762
group_9125		hypothetical protein	3	3	1	1	28				281	281	281	NFCOAHBH_02823	ACPILDCK_03090	DNPJFAJK_03274
rplK		50S ribosomal protein L11	3	3	1	1	1271				428	428	428	NFCOAHBH_02713	ACPILDCK_02304	DNPJFAJK_03096
group_9127		hypothetical protein	3	3	1	1	6472				230	230	230	NFCOAHBH_00456	ACPILDCK_00524	DNPJFAJK_01321
flaB_1		Flagellar filament 35 kDa core protein	3	3	1	1	6897				851	851	851	NFCOAHBH_01671	ACPILDCK_02402	DNPJFAJK_00486
mcl1		L-malyl-CoA/beta-methylmalyl-CoA lyase	3	3	1	1	7717				992	992	992	NFCOAHBH_02051	ACPILDCK_00864	DNPJFAJK_03030
fadA_2		Putative acyltransferase	3	3	1	1	3744				1211	1211	1211	NFCOAHBH_02623	ACPILDCK_00214	DNPJFAJK_02108
group_9130		hypothetical protein	3	3	1	1	8279				404	404	404	NFCOAHBH_01031	ACPILDCK_03404	DNPJFAJK_03507
atpD		ATP synthase subunit beta	3	3	1	1	99				1403	1403	1403	NFCOAHBH_00979	ACPILDCK_03009	DNPJFAJK_03188
group_9132		hypothetical protein	3	3	1	1	2076				1268	1268	1268	NFCOAHBH_03174	ACPILDCK_01203	DNPJFAJK_01124
group_9133		hypothetical protein	3	3	1	1	3356				170	170	170	NFCOAHBH_02249	ACPILDCK_01133	DNPJFAJK_03774
secY		Protein translocase subunit SecY	3	3	1	1	3810				1382	1382	1382	NFCOAHBH_02124	ACPILDCK_00068	DNPJFAJK_02584
rpoC		DNA-directed RNA polymerase subunit beta'	3	3	1	1	1276				4208	4214	4212	NFCOAHBH_02718	ACPILDCK_02299	DNPJFAJK_03091
group_9136		hypothetical protein	3	3	1	1	6748				1709	1709	1709	NFCOAHBH_01594	ACPILDCK_00374	DNPJFAJK_00385
rplN		50S ribosomal protein L14	3	3	1	1	3822				392	392	392	NFCOAHBH_02115	ACPILDCK_00059	DNPJFAJK_02575
sucD		Succinate--CoA ligase [ADP-forming] subunit alpha	3	3	1	1	7270				875	875	875	NFCOAHBH_02936	ACPILDCK_02622	DNPJFAJK_00563
group_9139		hypothetical protein	3	3	1	1	3054				1217	1217	1217	NFCOAHBH_00290	ACPILDCK_02057	DNPJFAJK_01459
cysD		Sulfate adenylyltransferase subunit 2	3	3	1	1	2603				917	917	917	NFCOAHBH_00698	ACPILDCK_01237	DNPJFAJK_00797
ftsH_2		ATP-dependent zinc metalloprotease FtsH	3	3	1	1	1423				1958	1967	1964	NFCOAHBH_02170	ACPILDCK_00036	DNPJFAJK_01807
rsbV_1		Anti-sigma-B factor antagonist	3	3	1	1	3707				335	335	335	NFCOAHBH_03202	ACPILDCK_01744	DNPJFAJK_02077
rpoB		DNA-directed RNA polymerase subunit beta	3	3	1	1	1275				3680	3680	3680	NFCOAHBH_02717	ACPILDCK_02300	DNPJFAJK_03092
pth_2		Peptidyl-tRNA hydrolase	3	3	1	1	1422				563	563	563	NFCOAHBH_02171	ACPILDCK_00037	DNPJFAJK_01806
rplF		50S ribosomal protein L6	3	3	1	1	3816				539	539	539	NFCOAHBH_02119	ACPILDCK_00063	DNPJFAJK_02579
cheD_2		Chemoreceptor glutamine deamidase CheD	3	3	1	1	5107				506	506	506	NFCOAHBH_02643	ACPILDCK_00751	DNPJFAJK_00210
rpsD		30S ribosomal protein S4	3	3	1	1	3805				623	659	635	NFCOAHBH_02129	ACPILDCK_00073	DNPJFAJK_02589
ccr		Crotonyl-CoA reductase	3	3	1	1	1878				1247	1247	1247	NFCOAHBH_02153	ACPILDCK_02377	DNPJFAJK_01448
uvrA		UvrABC system protein A	3	3	1	1	6597				2846	2906	2883	NFCOAHBH_02211	ACPILDCK_00651	DNPJFAJK_00312
mrcA_1		Penicillin-binding protein 1A	3	3	1	1	4624				2438	2438	2438	NFCOAHBH_02771	ACPILDCK_01059	DNPJFAJK_00660
infC		Translation initiation factor IF-3	3	3	1	1	4603				539	539	539	NFCOAHBH_02781	ACPILDCK_01075	DNPJFAJK_00674
rplT		50S ribosomal protein L20	3	3	1	1	4598				353	353	353	NFCOAHBH_02782	ACPILDCK_01076	DNPJFAJK_00676
cheY_3		Chemotaxis protein CheY	3	3	1	1	4584				362	362	362	NFCOAHBH_02789	ACPILDCK_01084	DNPJFAJK_00683
pheS		Phenylalanine--tRNA ligase alpha subunit	3	3	1	1	2943				1025	1025	1025	NFCOAHBH_02287	ACPILDCK_01142	DNPJFAJK_00858
scpB		Segregation and condensation protein B	3	3	1	1	4582				563	563	563	NFCOAHBH_02791	ACPILDCK_01086	DNPJFAJK_00685
fadN		putative 3-hydroxyacyl-CoA dehydrogenase	3	3	1	1	2925				1310	1400	1340	NFCOAHBH_02294	ACPILDCK_01151	DNPJFAJK_00871
group_973		hypothetical protein	3	3	1	1	645				1583	1583	1583	NFCOAHBH_02819	ACPILDCK_03086	DNPJFAJK_02276
fruA		PTS system fructose-specific EIIABC component	3	3	1	1	32				461	461	461	NFCOAHBH_02826	ACPILDCK_03093	DNPJFAJK_03277
metK		S-adenosylmethionine synthase	3	3	1	1	5547				1160	1265	1230	NFCOAHBH_02837	ACPILDCK_01702	DNPJFAJK_02801
rnd_2		Ribonuclease D	3	3	1	1	7262				638	638	638	NFCOAHBH_02357	ACPILDCK_02630	DNPJFAJK_02388
group_980		hypothetical protein	3	3	1	1	5532				818	818	818	NFCOAHBH_02840	ACPILDCK_01700	DNPJFAJK_02803
group_99		hypothetical protein	3	3	1	1	7558				767	767	767	NFCOAHBH_02370	ACPILDCK_03322	DNPJFAJK_03472
group_1		hypothetical protein	2	2	1	1	2493	78	10		320	650	485	NFCOAHBH_00666	ACPILDCK_01264
mcpU_2		Methyl-accepting chemotaxis protein McpU	2	2	1	1	879	39	26		2084	2084	2084	NFCOAHBH_02979	ACPILDCK_00173
group_1000		hypothetical protein	2	2	1	1	2044	5	48		968	968	968	NFCOAHBH_02897	ACPILDCK_01189
dusA		tRNA-dihydrouridine(20/20a) synthase	2	2	1	1	391	46	20		1019	1019	1019	NFCOAHBH_02900	ACPILDCK_02645
caiD		Carnitinyl-CoA dehydratase	2	2	1	1	403	46	31		827	827	827	NFCOAHBH_02912	ACPILDCK_02656
rcsC_9		Sensor histidine kinase RcsC	2	2	1	1	404	46	32		1373	1379	1376	NFCOAHBH_02913	ACPILDCK_02657
mtgA_4		Penicillin-binding protein 1A	2	2	1	1	3492	13	39		2474	2486	2480	NFCOAHBH_02919	ACPILDCK_02661
group_1006		hypothetical protein	2	2	1	1	3491	13	40		1076	1076	1076	NFCOAHBH_02920	ACPILDCK_02662
lysA		Diaminopimelate decarboxylase	2	2	1	1	3490	13	41		1268	1268	1268	NFCOAHBH_02921	ACPILDCK_02663
group_1008		hypothetical protein	2	2	1	1	3485	13	48		371	374	372	NFCOAHBH_02927	ACPILDCK_02668
group_1009		hypothetical protein	2	2	1	1	4719	270	2		1574	1580	1577	NFCOAHBH_02935	ACPILDCK_02623
purL		Phosphoribosylformylglycinamidine synthase subunit PurL	2	2	1	1	4717	80	16		2237	2237	2237	NFCOAHBH_02938	ACPILDCK_02620
ileS		Isoleucine--tRNA ligase	2	2	1	1	4715	80	18		2744	2744	2744	NFCOAHBH_02940	ACPILDCK_02618
group_1013		hypothetical protein	2	2	1	1	4711	80	12		1841	1847	1844	NFCOAHBH_02943	ACPILDCK_02614
group_1014		hypothetical protein	2	2	1	1	4705	80	9		962	971	966	NFCOAHBH_02946	ACPILDCK_02609
group_1016		Putative transport protein	2	2	1	1	4226	31	42		1067	1067	1067	NFCOAHBH_02951	ACPILDCK_02604
panS_3		Pantothenate precursors transporter PanS	2	2	1	1	4218	31	40		866	866	866	NFCOAHBH_02958	ACPILDCK_02602
group_1018		hypothetical protein	2	2	1	1	4215	31	34		1841	1841	1841	NFCOAHBH_02961	ACPILDCK_02599
rcp1_2		Response regulator rcp1	2	2	1	1	4212	31	33		452	452	452	NFCOAHBH_02962	ACPILDCK_02598
group_1020		hypothetical protein	2	2	1	1	4207	31	30		1034	1040	1037	NFCOAHBH_02965	ACPILDCK_02595
surA		Chaperone SurA	2	2	1	1	881	39	37		1034	1034	1034	NFCOAHBH_02977	ACPILDCK_00171
group_1023	mcpU_2	Methyl-accepting chemotaxis protein McpU	2	2	1	1	880	39	38		2075	2075	2075	NFCOAHBH_02978	ACPILDCK_00172
lysC		Aspartate kinase Ask_LysC	2	2	1	1	7607	39	22		1232	1232	1232	NFCOAHBH_02981	ACPILDCK_00176
group_1025		putative transcriptional regulatory protein	2	2	1	1	7610	39	12		749	749	749	NFCOAHBH_02984	ACPILDCK_00189
ruvC		Crossover junction endodeoxyribonuclease RuvC	2	2	1	1	7614	39	6		503	539	521	NFCOAHBH_02985	ACPILDCK_00190
group_1027		hypothetical protein	2	2	1	1	1225	4	57		1190	1193	1191	NFCOAHBH_03007	ACPILDCK_03260
rcsC_14		Sensor histidine kinase RcsC	2	2	1	1	5988	26	28		1115	1115	1115	NFCOAHBH_03013	ACPILDCK_00292
group_1029		hypothetical protein	2	2	1	1	5982	26	33		773	854	813	NFCOAHBH_03018	ACPILDCK_00288
group_1030		hypothetical protein	2	2	1	1	5981	26	34		944	944	944	NFCOAHBH_03019	ACPILDCK_00287
group_1031		hypothetical protein	2	2	1	1	5980	26	40		371	371	371	NFCOAHBH_03020	ACPILDCK_00286
yrdA		Protein YrdA	2	2	1	1	5903	131	7		296	542	419	NFCOAHBH_03040	ACPILDCK_00270
group_1035		hypothetical protein	2	2	1	1	5270	59	17		551	551	551	NFCOAHBH_03045	ACPILDCK_02838
group_1036		hypothetical protein	2	2	1	1	5272	59	20		500	500	500	NFCOAHBH_03047	ACPILDCK_02836
group_1037		hypothetical protein	2	2	1	1	5275	59	22		281	281	281	NFCOAHBH_03049	ACPILDCK_02834
group_1038		hypothetical protein	2	2	1	1	5279	59	26		878	890	884	NFCOAHBH_03051	ACPILDCK_02832
group_1039		hypothetical protein	2	2	1	1	5283	59	7		794	794	794	NFCOAHBH_03055	ACPILDCK_02830
group_1040		hypothetical protein	2	2	1	1	5284	59	5		1592	1592	1592	NFCOAHBH_03056	ACPILDCK_02829
group_1041		hypothetical protein	2	2	1	1	5339	219	3		698	698	698	NFCOAHBH_03060	ACPILDCK_02825
group_1042		hypothetical protein	2	2	1	1	5251	134	10		206	206	206	NFCOAHBH_03067	ACPILDCK_02818
group_1043		hypothetical protein	2	2	1	1	5250	405	1		866	866	866	NFCOAHBH_03072	ACPILDCK_02813
group_1046		hypothetical protein	2	2	1	1	4033	42	2		551	551	551	NFCOAHBH_03079	ACPILDCK_03293
group_1047		hypothetical protein	2	2	1	1	4030	42	4		1223	1223	1223	NFCOAHBH_03081	ACPILDCK_03295
group_1048		hypothetical protein	2	2	1	1	4024	42	17		686	686	686	NFCOAHBH_03088	ACPILDCK_03301
group_1049		hypothetical protein	2	2	1	1	4014	42	38		2525	2525	2525	NFCOAHBH_03092	ACPILDCK_03447
pepA		Cytosol aminopeptidase	2	2	1	1	4008	42	36		1487	1487	1487	NFCOAHBH_03094	ACPILDCK_03412
bcp_2		Putative peroxiredoxin bcp	2	2	1	1	4006	42	34		479	479	479	NFCOAHBH_03095	ACPILDCK_03413
frlA		putative fructoselysine/psicoselysine transporter FrlA	2	2	1	1	3997	42	26		1490	1511	1500	NFCOAHBH_03101	ACPILDCK_03417
group_1053		hypothetical protein	2	2	1	1	4929	3	111		1454	1454	1454	NFCOAHBH_03104	ACPILDCK_00712
bepE		Efflux pump membrane transporter BepE	2	2	1	1	4757	2	60		3059	3059	3059	NFCOAHBH_03123	ACPILDCK_02845
yknY		putative ABC transporter ATP-binding protein YknY	2	2	1	1	5492	2	73		695	695	695	NFCOAHBH_03136	ACPILDCK_00934
group_1057		hypothetical protein	2	2	1	1	5493	2	74		1124	1124	1124	NFCOAHBH_03137	ACPILDCK_00933
group_1058		hypothetical protein	2	2	1	1	5497	2	77		278	278	278	NFCOAHBH_03139	ACPILDCK_00929
group_1059		hypothetical protein	2	2	1	1	4637	64	1		563	563	563	NFCOAHBH_03143	ACPILDCK_01712
group_1060		hypothetical protein	2	2	1	1	4636	64	23		707	713	710	NFCOAHBH_03144	ACPILDCK_01711
mgsA		Methylglyoxal synthase	2	2	1	1	4647	64	20		443	443	443	NFCOAHBH_03147	ACPILDCK_01716
group_1062		hypothetical protein	2	2	1	1	4644	64	18		839	839	839	NFCOAHBH_03149	ACPILDCK_01718
miaB		tRNA-2-methylthio-N(6)-dimethylallyladenosine synthase	2	2	1	1	4642	64	16		1349	1349	1349	NFCOAHBH_03151	ACPILDCK_01720
group_1064		hypothetical protein	2	2	1	1	3620	64	13		644	644	644	NFCOAHBH_03153	ACPILDCK_01722
tetA_2		Tetracycline resistance protein, class C	2	2	1	1	3635	83	12		1214	1289	1251	NFCOAHBH_03161	ACPILDCK_01730
plsB		Glycerol-3-phosphate acyltransferase	2	2	1	1	2047	5	43		2360	2423	2391	NFCOAHBH_03163	ACPILDCK_01192
group_1067		hypothetical protein	2	2	1	1	2050	5	41		371	371	371	NFCOAHBH_03165	ACPILDCK_01194
bsaA		Glutathione peroxidase BsaA	2	2	1	1	2053	5	38		485	485	485	NFCOAHBH_03168	ACPILDCK_01197
fliW		Flagellar assembly factor FliW	2	2	1	1	2015	385	1		452	452	452	NFCOAHBH_03173	ACPILDCK_01202
group_1071		hypothetical protein	2	2	1	1	1995	51	24		329	329	329	NFCOAHBH_03184	ACPILDCK_01210
group_1072		hypothetical protein	2	2	1	1	1996	51	18		374	374	374	NFCOAHBH_03185	ACPILDCK_01211
group_1073		hypothetical protein	2	2	1	1	1997	51	17		587	593	590	NFCOAHBH_03186	ACPILDCK_01212
purB		Adenylosuccinate lyase	2	2	1	1	3642	83	19		1301	1301	1301	NFCOAHBH_03196	ACPILDCK_01737
group_1075		hypothetical protein	2	2	1	1	3644	83	20		1778	1802	1790	NFCOAHBH_03198	ACPILDCK_01739
tgt		Queuine tRNA-ribosyltransferase	2	2	1	1	3703	407	1		1124	1124	1124	NFCOAHBH_03203	ACPILDCK_01745
group_1079		hypothetical protein	2	2	1	1	3696	27	2		560	560	560	NFCOAHBH_03205	ACPILDCK_01747
group_1080		hypothetical protein	2	2	1	1	3693	27	6		743	743	743	NFCOAHBH_03207	ACPILDCK_01749
frc		Formyl-CoA:oxalate CoA-transferase	2	2	1	1	3755	65	22		1172	1172	1172	NFCOAHBH_03243	ACPILDCK_00210
group_1083		hypothetical protein	2	2	1	1	3768	65	18		770	821	795	NFCOAHBH_03250	ACPILDCK_00201
ccmE		Cytochrome c-type biogenesis protein CcmE	2	2	1	1	3769	65	17		395	488	441	NFCOAHBH_03251	ACPILDCK_00200
ccmF		Cytochrome c-type biogenesis protein CcmF	2	2	1	1	3776	65	16		2189	2189	2189	NFCOAHBH_03252	ACPILDCK_00199
ftsW_2		Putative lipid II flippase FtsW	2	2	1	1	8182	164	6		1505	1505	1505	NFCOAHBH_03261	ACPILDCK_01806
mrdA		Peptidoglycan D,D-transpeptidase MrdA	2	2	1	1	8179	164	7		1943	1946	1944	NFCOAHBH_03262	ACPILDCK_01805
ppx		Exopolyphosphatase	2	2	1	1	8170	110	9		1562	1562	1562	NFCOAHBH_03266	ACPILDCK_01801
group_1090		hypothetical protein	2	2	1	1	3595	81	20		2933	2933	2933	NFCOAHBH_03280	ACPILDCK_03278
iolC		5-dehydro-2-deoxygluconokinase	2	2	1	1	3598	81	11		986	986	986	NFCOAHBH_03282	ACPILDCK_03281
group_1093		putative protein	2	2	1	1	4079	22	31		1121	1127	1124	NFCOAHBH_03291	ACPILDCK_01044
group_1094		hypothetical protein	2	2	1	1	4198	31	21		1163	1163	1163	NFCOAHBH_03300	ACPILDCK_02586
group_1095		hypothetical protein	2	2	1	2	23	34	22		377	518	447	NFCOAHBH_03307		DNPJFAJK_03408
mtnP		S-methyl-5'-thioadenosine phosphorylase	2	2	1	1	2664	5	74		863	863	863	NFCOAHBH_03326	ACPILDCK_01169
group_1097		hypothetical protein	2	2	1	1	981	43	37		416	467	441	NFCOAHBH_03332	ACPILDCK_00158
group_1098		hypothetical protein	2	2	1	1	983	43	35		230	521	375	NFCOAHBH_03333	ACPILDCK_00159
glpK_2		Glycerol kinase	2	2	1	1	986	43	32		1547	1547	1547	NFCOAHBH_03336	ACPILDCK_00161
group_1100		hypothetical protein	2	2	1	1	987	43	31		443	443	443	NFCOAHBH_03338	ACPILDCK_00162
thiC		Phosphomethylpyrimidine synthase	2	2	1	1	3224	95	17		1463	1535	1499	NFCOAHBH_03362	ACPILDCK_02356
group_1103		hypothetical protein	2	2	1	1	8190	58	3		410	410	410	NFCOAHBH_03364	ACPILDCK_01811
recG		ATP-dependent DNA helicase RecG	2	2	1	1	3229	95	12		608	2180	1394	NFCOAHBH_03372	ACPILDCK_02351
group_1115		tRNA-Leu(cag)	2	2	1	1	1926	403	1		83	83	83		ACPILDCK_01970	DNPJFAJK_01586
group_1118		hypothetical protein	2	2	1	1	1363	33	18		428	428	428		ACPILDCK_01452	DNPJFAJK_01849
group_1130		putative FAD-linked oxidoreductase	2	2	1	1	643	24	26		1421	1424	1422		ACPILDCK_03087	DNPJFAJK_02275
group_1131		hypothetical protein	2	2	1	1	5705	41	14		449	449	449		ACPILDCK_02414	DNPJFAJK_02523
group_1142		putative type I restriction enzymeP M protein	2	2	1	2	25	34	15		599	1541	1070		ACPILDCK_03535	DNPJFAJK_03410
group_1143		hypothetical protein	2	2	1	2	27	34	12		686	1151	918		ACPILDCK_03418	DNPJFAJK_03412
hsdR		Type I restriction enzyme EcoR124II R protein	2	2	1	2	1	34	11		3098	3098	3098		ACPILDCK_03419	DNPJFAJK_03413
group_1149		hypothetical protein	2	2	1	4	10	76	7		338	338	338		ACPILDCK_03512	DNPJFAJK_03750
soj_3		Sporulation initiation inhibitor protein Soj	2	2	1	7	10	120	6		731	731	731		ACPILDCK_03251	DNPJFAJK_03814
group_1157		hypothetical protein	2	2	1	1	1185	47	6		140	548	344		ACPILDCK_03022	DNPJFAJK_03887
aat		Leucyl/phenylalanyl-tRNA--protein transferase	2	2	1	1	1944	15	64		659	659	659	NFCOAHBH_00008	ACPILDCK_03213
group_1191		Putative multidrug export ATP-binding/permease protein	2	2	1	1	1922	108	7		1829	1841	1835	NFCOAHBH_00029	ACPILDCK_01994
group_1209		hypothetical protein	2	2	1	1	2895	5	109		314	314	314	NFCOAHBH_00063	ACPILDCK_02166
group_1217		hypothetical protein	2	2	1	1	2695	91	3		302	302	302	NFCOAHBH_00077	ACPILDCK_02153
lpxL		Lipid A biosynthesis lauroyltransferase	2	2	1	1	2797	12	50		902	902	902	NFCOAHBH_00130	ACPILDCK_01583
group_1252		hypothetical protein	2	2	1	1	786	12	35		833	836	834	NFCOAHBH_00139	ACPILDCK_01572
per		GDP-perosamine synthase	2	2	1	1	3446	13	14		1103	1103	1103	NFCOAHBH_00162	ACPILDCK_01552
group_1286		hypothetical protein	2	2	1	1	1144	9	50		632	632	632	NFCOAHBH_00189	ACPILDCK_02764
sugE		Quaternary ammonium compound-resistance protein SugE	2	2	1	1	1626	9	59		320	320	320	NFCOAHBH_00201	ACPILDCK_02772
group_131		hypothetical protein	2	2	1	1	3750	189	5		410	962	686	NFCOAHBH_03238	ACPILDCK_00213
acdA_1		Acyl-CoA dehydrogenase	2	2	1	1	1707	8	67		1184	1184	1184	NFCOAHBH_00235	ACPILDCK_00014
ssb_2		Single-stranded DNA-binding protein A	2	2	1	1	1829	8	38		353	353	353	NFCOAHBH_00262	ACPILDCK_02973
group_1367		hypothetical protein	2	2	1	1	3056	103	15		284	284	284	NFCOAHBH_00292	ACPILDCK_02059
group_1370	rsbV_4	Anti-sigma-B factor antagonist	2	2	1	1	3061	103	11		335	335	335	NFCOAHBH_00295	ACPILDCK_02062
yadH_1		Inner membrane transport permease YadH	2	2	1	1	1804	54	12		761	761	761	NFCOAHBH_00308	ACPILDCK_02076
prfA_1		Peptide chain release factor RF1	2	2	1	1	1951	15	59		1064	1064	1064	NFCOAHBH_00003	ACPILDCK_03218
menE_1		Long-chain-fatty-acid--CoA ligase FadD15	2	2	1	1	1942	15	66		2051	2051	2051	NFCOAHBH_00010	ACPILDCK_03211
group_140		hypothetical protein	2	2	1	1	2406	15	35		920	920	920	NFCOAHBH_00017	ACPILDCK_01982
group_1403		hypothetical protein	2	2	1	1	3983	40	21		2960	2960	2960	NFCOAHBH_00346	ACPILDCK_03388
lapB_1		Lipopolysaccharide assembly protein B	2	2	1	1	2409	15	11		3593	3593	3593	NFCOAHBH_00019	ACPILDCK_01984
trmB		tRNA (guanine-N(7)-)-methyltransferase	2	2	1	1	2411	15	10		653	653	653	NFCOAHBH_00020	ACPILDCK_01985
engB		putative GTP-binding protein EngB	2	2	1	1	2415	15	5		665	665	665	NFCOAHBH_00024	ACPILDCK_01989
tilS		tRNA(Ile)-lysidine synthase	2	2	1	1	2416	15	2		1277	1301	1289	NFCOAHBH_00025	ACPILDCK_01990
group_1453		hypothetical protein	2	2	1	1	6493	88	16		752	752	752	NFCOAHBH_00424	ACPILDCK_00464
group_146		hypothetical protein	2	2	1	1	1924	108	6		398	398	398	NFCOAHBH_00028	ACPILDCK_01993
glnD_2		Bifunctional uridylyltransferase/uridylyl-removing enzyme	2	2	1	1	1921	108	8		617	617	617	NFCOAHBH_00030	ACPILDCK_01995
group_1473		hypothetical protein	2	2	1	1	6240	148	2		1673	1673	1673	NFCOAHBH_00471	ACPILDCK_00539
group_1475		hypothetical protein	2	2	1	1	6248	101	12		644	644	644	NFCOAHBH_00476	ACPILDCK_00544
group_148		hypothetical protein	2	2	1	1	1920	108	9		1469	1469	1469	NFCOAHBH_00031	ACPILDCK_01996
group_1480		hypothetical protein	2	2	1	1	6254	92	9		1127	1127	1127	NFCOAHBH_00486	ACPILDCK_00554
group_149		hypothetical protein	2	2	1	1	1917	108	12		1493	1544	1518	NFCOAHBH_00034	ACPILDCK_01997
recN		DNA repair protein RecN	2	2	1	1	6395	388	1		1706	1706	1706	NFCOAHBH_00513	ACPILDCK_00581
bamA		Outer membrane protein assembly factor BamA	2	2	1	1	6299	36	10		2846	2846	2846	NFCOAHBH_00516	ACPILDCK_00584
aroC		Chorismate synthase	2	2	1	1	1916	108	3		1142	1142	1142	NFCOAHBH_00035	ACPILDCK_01998
udg		Type-4 uracil-DNA glycosylase	2	2	1	1	1558	6	94		608	608	608	NFCOAHBH_00559	ACPILDCK_02475
group_152		hypothetical protein	2	2	1	1	2429	180	5		2327	2327	2327	NFCOAHBH_00041	ACPILDCK_02003
group_1546		hypothetical protein	2	2	1	1	3141	6	36		290	290	290	NFCOAHBH_00598	ACPILDCK_01332
rpiB		Ribose-5-phosphate isomerase B	2	2	1	1	1579	37	19		437	437	437	NFCOAHBH_00605	ACPILDCK_01324
mnmE		tRNA modification GTPase MnmE	2	2	1	1	2447	195	2		1307	1370	1338	NFCOAHBH_00048	ACPILDCK_02010
group_1551		hypothetical protein	2	2	1	1	1582	37	22		194	194	194	NFCOAHBH_00608	ACPILDCK_01321
group_1556		hypothetical protein	2	2	1	1	1595	37	32		1136	1136	1136	NFCOAHBH_00614	ACPILDCK_01315
maeB		NADP-dependent malic enzyme	2	2	1	1	2446	195	3		1313	1313	1313	NFCOAHBH_00049	ACPILDCK_02011
group_157		hypothetical protein	2	2	1	1	2887	5	102		587	587	587	NFCOAHBH_00057	ACPILDCK_02172
group_1571		hypothetical protein	2	2	1	1	1896	138	5		1829	1829	1829	NFCOAHBH_00634	ACPILDCK_01297
group_1572		hypothetical protein	2	2	1	1	1897	138	4		728	728	728	NFCOAHBH_00635	ACPILDCK_01296
group_1573		hypothetical protein	2	2	1	1	3038	384	1		899	899	899	NFCOAHBH_00637	ACPILDCK_01294
rluD		Ribosomal large subunit pseudouridine synthase D	2	2	1	1	2888	5	103		938	986	962	NFCOAHBH_00058	ACPILDCK_02171
group_159		hypothetical protein	2	2	1	1	2893	5	107		1037	1037	1037	NFCOAHBH_00061	ACPILDCK_02168
suhB_2		Fructose-1,6-bisphosphatase/inositol-1-monophosphatase	2	2	1	1	2896	5	110		812	815	813	NFCOAHBH_00064	ACPILDCK_02165
gtf1_1		Glycosyltransferase Gtf1	2	2	1	1	2898	5	113		1049	1049	1049	NFCOAHBH_00066	ACPILDCK_02163
cutA		Divalent-cation tolerance protein CutA	2	2	1	1	2596	96	11		320	320	320	NFCOAHBH_00704	ACPILDCK_01231
group_162		hypothetical protein	2	2	1	1	2901	5	115		1004	1004	1004	NFCOAHBH_00068	ACPILDCK_02161
kinB		Alginate biosynthesis sensor protein KinB	2	2	1	1	5917	53	11		1133	1133	1133	NFCOAHBH_00728	ACPILDCK_00256
group_163		hypothetical protein	2	2	1	1	2906	5	120		692	692	692	NFCOAHBH_00070	ACPILDCK_02159
ligA		DNA ligase	2	2	1	1	2697	91	1		2045	2045	2045	NFCOAHBH_00075	ACPILDCK_02154
group_166		hypothetical protein	2	2	1	1	2694	91	7		227	227	227	NFCOAHBH_00078	ACPILDCK_02152
group_167		hypothetical protein	2	2	1	1	2689	91	12		2387	2396	2391	NFCOAHBH_00083	ACPILDCK_02147
group_168		hypothetical protein	2	2	1	1	2686	91	11		1304	1304	1304	NFCOAHBH_00084	ACPILDCK_02146
oat2		Glutamate N-acetyltransferase 2	2	2	1	1	2685	91	10		1157	1157	1157	NFCOAHBH_00085	ACPILDCK_02145
phoR		Alkaline phosphatase synthesis sensor protein PhoR	2	2	1	1	2698	91	9		1391	1391	1391	NFCOAHBH_00086	ACPILDCK_02144
sigW_1		ECF RNA polymerase sigma factor SigW	2	2	1	1	2703	221	3		599	599	599	NFCOAHBH_00090	ACPILDCK_02140
galE1		UDP-glucose 4-epimerase	2	2	1	1	8019	1	100		989	989	989	NFCOAHBH_00850		DNPJFAJK_01927
group_173		hypothetical protein	2	2	1	1	2861	262	1		173	173	173	NFCOAHBH_00092	ACPILDCK_02138
nudL		putative Nudix hydrolase NudL	2	2	1	1	2704	262	2		671	671	671	NFCOAHBH_00093	ACPILDCK_02137
group_1768		hypothetical protein	2	2	1	1	7037	100	1		2003	2003	2003	NFCOAHBH_00907	ACPILDCK_01638
group_177		hypothetical protein	2	2	1	1	2842	85	12		488	488	488	NFCOAHBH_00107		DNPJFAJK_00923
group_178		hypothetical protein	2	2	1	1	2727	85	15		575	575	575	NFCOAHBH_00110	ACPILDCK_02119
group_1797		hypothetical protein	2	2	1	1	7184	2	91		302	302	302	NFCOAHBH_00949	ACPILDCK_00922
mazG		Nucleoside triphosphate pyrophosphohydrolase	2	2	1	1	2734	62	24		815	815	815	NFCOAHBH_00115	ACPILDCK_02114
yvdD		LOG family protein YvdD	2	2	1	1	2804	62	27		557	578	567	NFCOAHBH_00118	ACPILDCK_03315
group_1815		hypothetical protein	2	2	1	1	7689	56	28		788	788	788	NFCOAHBH_00973	ACPILDCK_00901
group_182		hypothetical protein	2	2	1	1	2809	62	13		638	638	638	NFCOAHBH_00122	ACPILDCK_03311
cshA		DEAD-box ATP-dependent RNA helicase CshA	2	2	1	1	2812	62	10		1541	1541	1541	NFCOAHBH_00125	ACPILDCK_03308
bfr		Bacterioferritin	2	2	1	1	144	32	21		467	467	467	NFCOAHBH_01019	ACPILDCK_00843
glpT		Glycerol-3-phosphate transporter	2	2	1	1	2816	62	7		1331	1331	1331	NFCOAHBH_00128	ACPILDCK_03304
rapA		RNA polymerase-associated protein RapA	2	2	1	1	776	12	48		2855	2855	2855	NFCOAHBH_00133	ACPILDCK_01581
cph2		hypothetical protein	2	2	1	1	4272	19	25		1058	1058	1058	NFCOAHBH_01056	ACPILDCK_02713
group_187		hypothetical protein	2	2	1	1	783	12	38		575	584	579	NFCOAHBH_00137	ACPILDCK_01574
group_1874		hypothetical protein	2	2	1	1	4301	29	42		500	500	500	NFCOAHBH_01074	ACPILDCK_02693
group_188		hypothetical protein	2	2	1	1	787	12	34		209	209	209	NFCOAHBH_00140	ACPILDCK_01571
rbfA		Ribosome-binding factor A	2	2	1	1	4143	204	4		353	353	353	NFCOAHBH_01090	ACPILDCK_01102
group_189		hypothetical protein	2	2	1	1	788	12	33		1337	1337	1337	NFCOAHBH_00141	ACPILDCK_01570
wecG		UDP-N-acetyl-D-mannosaminuronic acid transferase	2	2	1	1	5847	48	32		827	827	827	NFCOAHBH_01112	ACPILDCK_03124
group_190		hypothetical protein	2	2	1	1	805	12	16		2087	2090	2088	NFCOAHBH_00150	ACPILDCK_01561
group_1903		hypothetical protein	2	2	1	1	5647	21	24		1163	1163	1163	NFCOAHBH_01119	ACPILDCK_03117
group_191		hypothetical protein	2	2	1	1	807	12	14		416	419	417	NFCOAHBH_00152	ACPILDCK_01560
group_1923	hupR1_1	Hydrogenase transcriptional regulatory protein hupR1	2	2	1	1	5766	135	12		470	470	470	NFCOAHBH_01152	ACPILDCK_02542
auaH		Aurachin B dehydrogenase	2	2	1	1	3447	13	15		965	965	965	NFCOAHBH_00163	ACPILDCK_01551
group_1930		hypothetical protein	2	2	1	1	5740	383	1		2159	2159	2159	NFCOAHBH_01164	ACPILDCK_02558
group_1931		hypothetical protein	2	2	1	1	5655	130	9		809	809	809	NFCOAHBH_01166	ACPILDCK_02560
mdtC_2		Multidrug resistance protein MdtC	2	2	1	1	3449	13	20		3146	3155	3150	NFCOAHBH_00165	ACPILDCK_01549
group_1947		hypothetical protein	2	2	1	1	6977	11	38		1397	1397	1397	NFCOAHBH_01187	ACPILDCK_02906
group_1948		hypothetical protein	2	2	1	1	6978	11	39		1394	1394	1394	NFCOAHBH_01188	ACPILDCK_02905
group_1949		hypothetical protein	2	2	1	1	6980	11	41		524	524	524	NFCOAHBH_01190	ACPILDCK_02903
group_195	caiA_1	Crotonobetainyl-CoA dehydrogenase	2	2	1	1	3454	13	24		1760	1760	1760	NFCOAHBH_00168	ACPILDCK_01547
clpB		Chaperone protein ClpB	2	2	1	1	6985	11	58		2573	2579	2576	NFCOAHBH_01195	ACPILDCK_02900
group_196	choD_3	Cholesterol oxidase	2	2	1	1	3471	13	67		1568	1568	1568	NFCOAHBH_00178	ACPILDCK_02680
group_1961		hypothetical protein	2	2	1	1	5577	220	3		1985	1985	1985	NFCOAHBH_01204	ACPILDCK_02890
group_1963		hypothetical protein	2	2	1	1	5517	386	1		263	263	263	NFCOAHBH_01212	ACPILDCK_02882
group_197		hypothetical protein	2	2	1	1	3473	13	58		710	710	710	NFCOAHBH_00179	ACPILDCK_02678
group_1970		hypothetical protein	2	2	1	1	5538	69	18		236	236	236	NFCOAHBH_01223	ACPILDCK_02871
group_198		hypothetical protein	2	2	1	1	3475	13	57		4193	4193	4193	NFCOAHBH_00181	ACPILDCK_02677
choD_2		Cholesterol oxidase	2	2	1	1	3476	13	56		1724	1724	1724	NFCOAHBH_00182	ACPILDCK_02676
group_200		hypothetical protein	2	2	1	1	3478	13	55		434	434	434	NFCOAHBH_00183	ACPILDCK_02675
kdsD		Arabinose 5-phosphate isomerase KdsD	2	2	1	1	2244	16	57		968	968	968	NFCOAHBH_01289	ACPILDCK_01404
acrC		Acryloyl-CoA reductase (NADH)	2	2	1	1	1141	9	53		1175	1175	1175	NFCOAHBH_00191	ACPILDCK_02766
dcd		dCTP deaminase	2	2	1	1	2307	16	18		521	521	521	NFCOAHBH_01314	ACPILDCK_01429
group_202		hypothetical protein	2	2	1	1	1140	9	54		1040	1040	1040	NFCOAHBH_00192	ACPILDCK_02767
sasA_14		Adaptive-response sensory-kinase SasA	2	2	1	1	1137	9	57		2063	2132	2097	NFCOAHBH_00195	ACPILDCK_02770
group_204		hypothetical protein	2	2	1	1	1640	9	70		1379	1382	1380	NFCOAHBH_00215	ACPILDCK_02783
sufC		Vegetative protein 296	2	2	1	1	1641	9	36		767	767	767	NFCOAHBH_00216	ACPILDCK_02784
bnzC		Benzene 1,2-dioxygenase system ferredoxin subunit	2	2	1	1	1643	9	33		311	311	311	NFCOAHBH_00218	ACPILDCK_02786
csd		putative cysteine desulfurase	2	2	1	1	1647	9	32		1241	1241	1241	NFCOAHBH_00219	ACPILDCK_02787
group_2075		hypothetical protein	2	2	1	1	4887	3	69		1325	1325	1325	NFCOAHBH_01392	ACPILDCK_00668
yheS_1		putative ABC transporter ATP-binding protein YheS	2	2	1	1	1653	9	26		1496	1496	1496	NFCOAHBH_00225	ACPILDCK_00005
trpS		Tryptophan--tRNA ligase	2	2	1	1	1657	9	22		968	968	968	NFCOAHBH_00229	ACPILDCK_00008
group_210		hypothetical protein	2	2	1	1	1658	9	21		1820	1820	1820	NFCOAHBH_00230	ACPILDCK_00009
group_2105		hypothetical protein	2	2	1	1	5228	140	11		413	413	413	NFCOAHBH_01442	ACPILDCK_02796
lolA_1		Outer-membrane lipoprotein carrier protein	2	2	1	1	1717	9	20		593	593	593	NFCOAHBH_00231		DNPJFAJK_02062
group_2115		hypothetical protein	2	2	1	1	5245	115	3		488	488	488	NFCOAHBH_01458	ACPILDCK_02811
rfbE		CDP-paratose 2-epimerase	2	2	1	1	705	8	46		1037	1037	1037	NFCOAHBH_00256	ACPILDCK_02968
nuoB		NADH-quinone oxidoreductase subunit B	2	2	1	1	911	17	18		560	560	560	NFCOAHBH_01477	ACPILDCK_00137
mltG		Endolytic murein transglycosylase	2	2	1	1	700	8	43		1016	1016	1016	NFCOAHBH_00259	ACPILDCK_02971
slyA_1		Transcriptional regulator SlyA	2	2	1	1	907	17	25		458	458	458	NFCOAHBH_01481	ACPILDCK_00133
group_2138		hypothetical protein	2	2	1	1	904	17	28		260	260	260	NFCOAHBH_01487	ACPILDCK_00130
group_214		hypothetical protein	2	2	1	1	1836	8	30		956	956	956	NFCOAHBH_00269	ACPILDCK_02976
hisE		Phosphoribosyl-ATP pyrophosphatase	2	2	1	1	756	17	50		278	278	278	NFCOAHBH_01506	ACPILDCK_00110
group_215		hypothetical protein	2	2	1	1	1844	8	25		602	602	602	NFCOAHBH_00273	ACPILDCK_02981
group_217		hypothetical protein	2	2	1	1	1846	67	1		701	761	731	NFCOAHBH_00275	ACPILDCK_02042
dnaJ_1		Chaperone protein DnaJ	2	2	1	1	1847	67	9		716	716	716	NFCOAHBH_00276	ACPILDCK_02043
cheY_1		Chemotaxis protein CheY	2	2	1	1	6046	137	1		407	407	407	NFCOAHBH_01574	ACPILDCK_00395
group_219		hypothetical protein	2	2	1	1	1864	67	24		698	698	698	NFCOAHBH_00287	ACPILDCK_02054
group_220		hypothetical protein	2	2	1	1	3065	103	4		257	257	257	NFCOAHBH_00299	ACPILDCK_02066
group_2204		hypothetical protein	2	2	1	1	6760	152	5		314	314	314	NFCOAHBH_01604	ACPILDCK_00364
group_221		hypothetical protein	2	2	1	1	1810	54	6		824	824	824	NFCOAHBH_00303	ACPILDCK_02071
group_222		hypothetical protein	2	2	1	1	1809	54	7		1520	1520	1520	NFCOAHBH_00304	ACPILDCK_02072
rsmA		Ribosomal RNA small subunit methyltransferase A	2	2	1	1	1808	54	8		905	905	905	NFCOAHBH_00305	ACPILDCK_02073
mkl		putative ribonucleotide transport ATP-binding protein mkl	2	2	1	1	6859	26	12		764	764	764	NFCOAHBH_01660	ACPILDCK_00306
group_224	yadG_2	putative ABC transporter ATP-binding protein YadG	2	2	1	1	1802	54	30		935	941	938	NFCOAHBH_00309	ACPILDCK_02077
recQ_1		ATP-dependent DNA helicase RecQ	2	2	1	1	1798	54	26		1448	1454	1451	NFCOAHBH_00313	ACPILDCK_02081
group_2255		hypothetical protein	2	2	1	1	1094	14	57		593	605	599	NFCOAHBH_01700	ACPILDCK_01516
group_227		hypothetical protein	2	2	1	1	1787	150	3		1064	1067	1065	NFCOAHBH_00320	ACPILDCK_02088
pomA_1		Chemotaxis protein PomA	2	2	1	1	1014	44	23		758	758	758	NFCOAHBH_01722	ACPILDCK_01497
group_228		hypothetical protein	2	2	1	1	1785	150	5		671	671	671	NFCOAHBH_00322	ACPILDCK_02090
group_2286		hypothetical protein	2	2	1	1	1468	84	16		560	560	560	NFCOAHBH_01746	ACPILDCK_01477
rcsC_3		Sensor histidine kinase RcsC	2	2	1	1	1782	150	8		1130	1130	1130	NFCOAHBH_00324	ACPILDCK_02092
purQ		Phosphoribosylformylglycinamidine synthase subunit PurQ	2	2	1	1	1774	157	3		659	659	659	NFCOAHBH_00327	ACPILDCK_02095
group_231		hypothetical protein	2	2	1	1	3969	40	36		1298	1298	1298	NFCOAHBH_00335	ACPILDCK_02107
ribH		6,7-dimethyl-8-ribityllumazine synthase	2	2	1	1	1327	33	26		461	461	461	NFCOAHBH_01784	ACPILDCK_02751
group_2313		hypothetical protein	2	2	1	1	1317	127	5		152	152	152	NFCOAHBH_01790	ACPILDCK_02757
novN		Decarbamoylnovobiocin carbamoyltransferase	2	2	1	1	1315	127	3		1859	1859	1859	NFCOAHBH_01792	ACPILDCK_02759
group_232		hypothetical protein	2	2	1	1	3978	40	23		419	419	419	NFCOAHBH_00344	ACPILDCK_03386
group_2324		hypothetical protein	2	2	1	1	467	6	58		800	800	800	NFCOAHBH_01802	ACPILDCK_02495
group_233		hypothetical protein	2	2	1	1	3994	40	10		188	188	188	NFCOAHBH_00353	ACPILDCK_03154
group_2333		hypothetical protein	2	2	1	1	507	72	21		347	347	347	NFCOAHBH_01816	ACPILDCK_02507
swrD		Swarming motility protein SwrD	2	2	1	1	513	72	15		224	224	224	NFCOAHBH_01822	ACPILDCK_03181
group_234		hypothetical protein	2	2	1	1	3995	40	5		791	791	791	NFCOAHBH_00355	ACPILDCK_03153
pyrB		Aspartate carbamoyltransferase	2	2	1	1	7538	111	11		926	926	926	NFCOAHBH_00361	ACPILDCK_03147
group_2364		hypothetical protein	2	2	1	1	3191	198	2		1055	1058	1056	NFCOAHBH_01867	ACPILDCK_02323
group_237		hypothetical protein	2	2	1	1	6915	197	3		1478	1478	1478	NFCOAHBH_00378	ACPILDCK_02404
cysA		Sulfate/thiosulfate import ATP-binding protein CysA	2	2	1	1	7315	22	41		1070	1070	1070	NFCOAHBH_01897	ACPILDCK_01034
lepA_2		Elongation factor 4	2	2	1	1	6904	41	9		1805	1805	1805	NFCOAHBH_00383	ACPILDCK_02409
group_2398		hypothetical protein	2	2	1	1	4425	73	13		527	527	527	NFCOAHBH_01936	ACPILDCK_00997
fabH		3-oxoacyl-[acyl-carrier-protein] synthase 3	2	2	1	1	4420	73	3		974	974	974	NFCOAHBH_01941	ACPILDCK_00992
group_2402		hypothetical protein	2	2	1	1	4433	73	1		554	554	554	NFCOAHBH_01943	ACPILDCK_00990
group_2404		hypothetical protein	2	2	1	1	4455	61	23		458	458	458	NFCOAHBH_01947	ACPILDCK_00987
group_241		hypothetical protein	2	2	1	1	5684	50	2		680	680	680	NFCOAHBH_00388	ACPILDCK_02419
menH_4		Tropinesterase	2	2	1	1	5680	50	9		878	878	878	NFCOAHBH_00392	ACPILDCK_02422
group_2421		hypothetical protein	2	2	1	1	6673	77	20		1061	1061	1061	NFCOAHBH_01977	ACPILDCK_00412
group_2423		hypothetical protein	2	2	1	1	6059	77	18		1772	1772	1772	NFCOAHBH_01979	ACPILDCK_00414
serA		D-3-phosphoglycerate dehydrogenase	2	2	1	1	5670	50	28		1223	1223	1223	NFCOAHBH_00396	ACPILDCK_02428
group_2438		Magnesium transporter MgtE	2	2	1	1	6609	125	7		1391	1391	1391	NFCOAHBH_02006	ACPILDCK_00442
group_244		hypothetical protein	2	2	1	1	5667	50	25		911	911	911	NFCOAHBH_00399	ACPILDCK_02431
group_2440	sasA_4	Adaptive-response sensory-kinase SasA	2	2	1	1	6071	125	9		1148	1148	1148	NFCOAHBH_02009	ACPILDCK_00445
trxB		Thioredoxin reductase	2	2	1	1	5662	50	21		947	947	947	NFCOAHBH_00401	ACPILDCK_02433
patA_1		Peptidoglycan O-acetyltransferase	2	2	1	1	5660	50	17		1436	1436	1436	NFCOAHBH_00403	ACPILDCK_02435
group_2460		hypothetical protein	2	2	1	1	7706	25	45		743	743	743	NFCOAHBH_02040	ACPILDCK_00877
rsbW_1		Serine-protein kinase RsbW	2	2	1	1	6503	75	20		428	428	428	NFCOAHBH_00407	ACPILDCK_02439
group_249		hypothetical protein	2	2	1	1	6500	75	19		1718	1718	1718	NFCOAHBH_00409	ACPILDCK_02442
group_2497		hypothetical protein	2	2	1	1	4483	20	53		320	320	320	NFCOAHBH_02086	ACPILDCK_02239
group_250		hypothetical protein	2	2	1	1	6532	75	11		1334	1340	1337	NFCOAHBH_00414	ACPILDCK_02447
group_2506		hypothetical protein	2	2	1	1	3874	38	11		428	428	428	NFCOAHBH_02100	ACPILDCK_01612
rplD		50S ribosomal protein L4	2	2	1	1	3834	258	1		635	635	635	NFCOAHBH_02106	ACPILDCK_00050
group_251		hypothetical protein	2	2	1	1	6534	75	9		146	146	146	NFCOAHBH_00416	ACPILDCK_02449
rplX		50S ribosomal protein L24	2	2	1	1	3819	409	1		353	353	353	NFCOAHBH_02116	ACPILDCK_00060
rplO		50S ribosomal protein L15	2	2	1	1	3811	273	1		542	542	542	NFCOAHBH_02123	ACPILDCK_00067
group_252		hypothetical protein	2	2	1	1	6535	75	7		689	689	689	NFCOAHBH_00417	ACPILDCK_02450
fixN		Cytochrome c oxidase subunit 1 , bacteroid	2	2	1	1	6536	75	6		1430	1436	1433	NFCOAHBH_00418	ACPILDCK_02451
group_2536		hypothetical protein	2	2	1	1	1692	8	96		194	194	194	NFCOAHBH_02164	ACPILDCK_00030
rplY		50S ribosomal protein L25	2	2	1	1	1408	14	6		638	638	638	NFCOAHBH_02172	ACPILDCK_00038
prs		Ribose-phosphate pyrophosphokinase	2	2	1	1	1407	14	7		938	938	938	NFCOAHBH_02173	ACPILDCK_00039
group_255		hypothetical protein	2	2	1	1	6495	88	14		1235	1235	1235	NFCOAHBH_00422	ACPILDCK_00461
group_256		hypothetical protein	2	2	1	1	6561	88	7		296	296	296	NFCOAHBH_00429	ACPILDCK_00469
smc_1		hypothetical protein	2	2	1	1	6563	88	5		3419	3428	3423	NFCOAHBH_00431	ACPILDCK_00472
map		Methionine aminopeptidase	2	2	1	1	6566	52	11		722	722	722	NFCOAHBH_00433	ACPILDCK_00474
lon_1		Lon protease	2	2	1	1	6570	52	24		656	656	656	NFCOAHBH_00437	ACPILDCK_00505
group_261		D-beta-D-heptose 1-phosphate adenylyltransferase	2	2	1	1	6573	52	22		476	476	476	NFCOAHBH_00439	ACPILDCK_00507
group_2612		hypothetical protein	2	2	1	1	2513	70	1		182	182	182	NFCOAHBH_02274	ACPILDCK_02022
argG		Argininosuccinate synthase	2	2	1	1	2458	141	3		1211	1211	1211	NFCOAHBH_02277	ACPILDCK_02019
pyrG		CTP synthase	2	2	1	1	6574	52	21		1622	1622	1622	NFCOAHBH_00440	ACPILDCK_00508
group_2629		hypothetical protein	2	2	1	1	2672	89	5		236	236	236	NFCOAHBH_02304	ACPILDCK_01161
kdsA		2-dehydro-3-deoxyphosphooctonate aldolase	2	2	1	1	6576	52	20		863	863	863	NFCOAHBH_00441	ACPILDCK_00509
rpoN		RNA polymerase sigma-54 factor	2	2	1	1	6484	393	1		1421	1421	1421	NFCOAHBH_00445	ACPILDCK_00513
sasA_5		Adaptive-response sensory-kinase SasA	2	2	1	1	6224	122	5		1790	1790	1790	NFCOAHBH_00448	ACPILDCK_00516
atoC		Regulatory protein AtoC	2	2	1	1	6223	122	6		1340	1340	1340	NFCOAHBH_00449	ACPILDCK_00517
priA		Primosomal protein N'	2	2	1	1	6221	122	9		1943	1943	1943	NFCOAHBH_00451	ACPILDCK_00519
group_269		hypothetical protein	2	2	1	1	6225	122	3		995	995	995	NFCOAHBH_00453	ACPILDCK_00521
rpe		Ribulose-phosphate 3-epimerase	2	2	1	1	6226	122	2		644	653	648	NFCOAHBH_00454	ACPILDCK_00522
group_2704		hypothetical protein	2	2	1	1	5480	2	17		323	323	323	NFCOAHBH_02425	ACPILDCK_00943
adh1		Long-chain-alcohol dehydrogenase 1	2	2	1	1	5478	2	16		1166	1166	1166	NFCOAHBH_02426	ACPILDCK_00944
trmD		tRNA (guanine-N(1)-)-methyltransferase	2	2	1	1	6470	116	8		668	668	668	NFCOAHBH_00458	ACPILDCK_00526
group_2713		hypothetical protein	2	2	1	1	7393	249	1		260	260	260	NFCOAHBH_02452	ACPILDCK_00970
rnhB		Ribonuclease HII	2	2	1	1	6467	116	10		671	671	671	NFCOAHBH_00460	ACPILDCK_00528
group_273		hypothetical protein	2	2	1	1	6231	116	2		1184	1184	1184	NFCOAHBH_00463	ACPILDCK_00531
group_274		hypothetical protein	2	2	1	1	6232	116	1		350	350	350	NFCOAHBH_00464	ACPILDCK_00532
hfq		RNA-binding protein Hfq	2	2	1	1	8120	30	15		248	248	248	NFCOAHBH_02511	ACPILDCK_01843
group_2750		hypothetical protein	2	2	1	1	8117	30	12		737	737	737	NFCOAHBH_02514	ACPILDCK_01846
comM		Competence protein ComM	2	2	1	1	6227	148	8		1538	1538	1538	NFCOAHBH_00466	ACPILDCK_00534
rpmG		50S ribosomal protein L33	2	2	1	1	5004	10	41		164	164	164	NFCOAHBH_02531	ACPILDCK_00786
dksA		RNA polymerase-binding transcription factor DksA	2	2	1	1	5005	10	40		458	458	458	NFCOAHBH_02532	ACPILDCK_00787
group_277		hypothetical protein	2	2	1	1	6238	148	5		905	905	905	NFCOAHBH_00469	ACPILDCK_00537
group_278		hypothetical protein	2	2	1	1	6239	148	3		1796	1805	1800	NFCOAHBH_00470	ACPILDCK_00538
group_280		hypothetical protein	2	2	1	1	6250	101	9		569	569	569	NFCOAHBH_00474	ACPILDCK_00542
group_281		hypothetical protein	2	2	1	1	6249	101	10		629	629	629	NFCOAHBH_00475	ACPILDCK_00543
ftsA_1		Cell division protein FtsA	2	2	1	1	6246	101	14		1625	1625	1625	NFCOAHBH_00478	ACPILDCK_00546
group_2820		Adenine deaminase	2	2	1	1	304	4	115		1328	1328	1328	NFCOAHBH_02611	ACPILDCK_00227
group_283		hypothetical protein	2	2	1	1	6436	101	3		3590	3596	3593	NFCOAHBH_00482	ACPILDCK_00549
bcp_1		Putative peroxiredoxin bcp	2	2	1	1	4829	60	17		479	479	479	NFCOAHBH_02636	ACPILDCK_00744
xseB		Exodeoxyribonuclease 7 small subunit	2	2	1	1	6256	92	7		284	290	287	NFCOAHBH_00484	ACPILDCK_00552
exbD_2		Biopolymer transport protein ExbD	2	2	1	1	4809	10	70		404	404	404	NFCOAHBH_02654	ACPILDCK_00762
xseA		Exodeoxyribonuclease 7 large subunit	2	2	1	1	6255	92	8		1268	1268	1268	NFCOAHBH_00485	ACPILDCK_00553
group_286		hypothetical protein	2	2	1	1	6253	92	10		554	584	569	NFCOAHBH_00487	ACPILDCK_00555
group_2866		hypothetical protein	2	2	1	1	1234	4	37		545	545	545	NFCOAHBH_02683	ACPILDCK_03034
group_287		hypothetical protein	2	2	1	1	6259	92	12		1559	1559	1559	NFCOAHBH_00489	ACPILDCK_00557
leuA_2		2-isopropylmalate synthase	2	2	1	1	6262	92	4		1550	1550	1550	NFCOAHBH_00491	ACPILDCK_00559
pth_1		Peptidyl-tRNA hydrolase	2	2	1	1	6263	92	2		569	572	570	NFCOAHBH_00492	ACPILDCK_00560
group_2895		tRNA-Phe(gaa)	2	2	1	1	3862	38	34		72	72	72	NFCOAHBH_02732	ACPILDCK_01603
group_2896		hypothetical protein	2	2	1	1	3863	38	35		242	242	242	NFCOAHBH_02733	ACPILDCK_01604
xerC_1		Tyrosine recombinase XerC	2	2	1	1	6264	92	1		935	935	935	NFCOAHBH_00493	ACPILDCK_00561
group_2900		hypothetical protein	2	2	1	1	3852	38	39		2012	2012	2012	NFCOAHBH_02737	ACPILDCK_01593
purA		Adenylosuccinate synthetase	2	2	1	1	3850	38	4		1277	1277	1277	NFCOAHBH_02739	ACPILDCK_01591
hslU		ATP-dependent protease ATPase subunit HslU	2	2	1	1	6422	151	5		1433	1439	1436	NFCOAHBH_00495	ACPILDCK_00563
group_292		hypothetical protein	2	2	1	1	6420	151	7		830	860	845	NFCOAHBH_00497	ACPILDCK_00565
group_2922		hypothetical protein	2	2	1	1	4095	22	12		818	818	818	NFCOAHBH_02769	ACPILDCK_01057
group_293		hypothetical protein	2	2	1	1	6418	151	8		254	260	257	NFCOAHBH_00498	ACPILDCK_00566
cheB_4		Chemotaxis response regulator protein-glutamate methylesterase	2	2	1	1	4111	139	1		1067	1067	1067	NFCOAHBH_02788	ACPILDCK_01083
ykuI		putative EAL-domain containing protein YkuI	2	2	1	1	1151	28	3		1244	1244	1244	NFCOAHBH_02803	ACPILDCK_02292
apbC		Iron-sulfur cluster carrier protein	2	2	1	1	6407	151	2		1043	1043	1043	NFCOAHBH_00500	ACPILDCK_00568
clpS_2		ATP-dependent Clp protease adapter protein ClpS	2	2	1	1	5544	69	24		314	314	314	NFCOAHBH_02835	ACPILDCK_01704
hldD_1		ADP-L-glycero-D-manno-heptose-6-epimerase	2	2	1	1	6277	193	5		971	974	972	NFCOAHBH_00509	ACPILDCK_00577
axeA		Cephalosporin-C deacetylase	2	2	1	1	7128	2	110		965	965	965	NFCOAHBH_02845	ACPILDCK_01693
hisF		Imidazole glycerol phosphate synthase subunit HisF	2	2	1	1	7135	2	115		770	770	770	NFCOAHBH_02850	ACPILDCK_01687
fabG_1		3-oxoacyl-[acyl-carrier-protein] reductase	2	2	1	1	6278	411	1		770	770	770	NFCOAHBH_00511	ACPILDCK_00579
rssB_3		Regulator of RpoS	2	2	1	1	7153	2	134		992	992	992	NFCOAHBH_02863	ACPILDCK_01674
folE		GTP cyclohydrolase 1	2	2	1	1	2028	5	59		551	551	551	NFCOAHBH_02884	ACPILDCK_01178
group_2993		hypothetical protein	2	2	1	1	2037	5	52		620	620	620	NFCOAHBH_02892	ACPILDCK_01185
group_3008		hypothetical protein	2	2	1	1	401	46	29		848	848	848	NFCOAHBH_02910	ACPILDCK_02654
pcrA_1		ATP-dependent DNA helicase PcrA	2	2	1	1	6298	36	11		2192	2192	2192	NFCOAHBH_00517	ACPILDCK_00585
group_3013		hypothetical protein	2	2	1	1	409	46	2		1118	1118	1118	NFCOAHBH_02917	ACPILDCK_02659
nhaP2		K(+)/H(+) antiporter NhaP2	2	2	1	1	3487	13	46		1466	1466	1466	NFCOAHBH_02925	ACPILDCK_02666
group_302		hypothetical protein	2	2	1	1	6297	36	16		431	431	431	NFCOAHBH_00518	ACPILDCK_00586
group_3020		hypothetical protein	2	2	1	1	3482	13	51		506	506	506	NFCOAHBH_02929	ACPILDCK_02671
group_3027		hypothetical protein	2	2	1	1	4712	80	20		368	368	368	NFCOAHBH_02942	ACPILDCK_02615
menE		2-succinylbenzoate--CoA ligase	2	2	1	1	6292	36	21		2045	2045	2045	NFCOAHBH_00523	ACPILDCK_00591
group_3032		hypothetical protein	2	2	1	1	4227	31	43		527	527	527	NFCOAHBH_02950	ACPILDCK_02605
ptsI		Phosphoenolpyruvate-protein phosphotransferase	2	2	1	1	6290	36	23		1742	1760	1751	NFCOAHBH_00525	ACPILDCK_00593
prfB		Peptide chain release factor 2	2	2	1	1	993	43	27		1103	1103	1103	NFCOAHBH_02969	ACPILDCK_00165
lpxC		UDP-3-O-acyl-N-acetylglucosamine deacetylase	2	2	1	1	6289	36	25		905	905	905	NFCOAHBH_00526	ACPILDCK_00594
group_306		putative protein	2	2	1	1	6287	36	26		665	665	665	NFCOAHBH_00527	ACPILDCK_00596
group_307		putative protein	2	2	1	1	6286	36	27		674	674	674	NFCOAHBH_00528	ACPILDCK_00597
group_308		putative protein	2	2	1	1	6285	36	28		683	683	683	NFCOAHBH_00529	ACPILDCK_00598
group_309		hypothetical protein	2	2	1	1	6307	36	31		1319	1319	1319	NFCOAHBH_00532	ACPILDCK_00601
group_310		hypothetical protein	2	2	1	1	6308	36	33		1166	1166	1166	NFCOAHBH_00533	ACPILDCK_00602
lipA		Lipoyl synthase	2	2	1	1	6311	36	6		908	908	908	NFCOAHBH_00535	ACPILDCK_00604
group_312		hypothetical protein	2	2	1	1	6315	36	3		1034	1034	1034	NFCOAHBH_00538	ACPILDCK_00607
group_3138		hypothetical protein	2	2	1	1	4927	3	113		398	398	398	NFCOAHBH_03102	ACPILDCK_00710
group_314		hypothetical protein	2	2	1	1	6351	18	7		554	554	554	NFCOAHBH_00548	ACPILDCK_00617
group_3146		hypothetical protein	2	2	1	1	4786	57	23		239	239	239	NFCOAHBH_03112	ACPILDCK_00720
group_315		hypothetical protein	2	2	1	1	6350	18	8		605	605	605	NFCOAHBH_00549	ACPILDCK_00618
group_3153		hypothetical protein	2	2	1	1	4795	57	29		515	515	515	NFCOAHBH_03119	ACPILDCK_00726
group_316		Deoxyguanosinetriphosphate triphosphohydrolase-like protein	2	2	1	1	6349	18	11		1145	1145	1145	NFCOAHBH_00550	ACPILDCK_00619
group_3163		hypothetical protein	2	2	1	1	4764	2	67		1340	1340	1340	NFCOAHBH_03130	ACPILDCK_02852
msrA_2		Peptide methionine sulfoxide reductase MsrA	2	2	1	1	1555	6	83		530	530	530	NFCOAHBH_00556	ACPILDCK_02478
group_318		hypothetical protein	2	2	1	1	1557	6	86		956	956	956	NFCOAHBH_00558	ACPILDCK_02476
group_319		hypothetical protein	2	2	1	1	3166	6	111		146	185	165	NFCOAHBH_00562		DNPJFAJK_01995
queD		6-carboxy-5,6,7,8-tetrahydropterin synthase	2	2	1	1	1564	6	89		386	386	386	NFCOAHBH_00563	ACPILDCK_02470
group_3206		hypothetical protein	2	2	1	1	3643	83	21		1067	1067	1067	NFCOAHBH_03197	ACPILDCK_01738
group_321		hypothetical protein	2	2	1	1	448	6	24		407	407	407	NFCOAHBH_00577	ACPILDCK_02456
group_322		hypothetical protein	2	2	1	1	449	6	80		329	329	329	NFCOAHBH_00578	ACPILDCK_02481
gcvT		Aminomethyltransferase	2	2	1	1	447	6	54		1115	1115	1115	NFCOAHBH_00580	ACPILDCK_02455
gcvH		Glycine cleavage system H protein	2	2	1	1	446	6	53		392	392	392	NFCOAHBH_00581	ACPILDCK_02454
group_325		hypothetical protein	2	2	1	1	3126	6	46		335	338	336	NFCOAHBH_00588	ACPILDCK_01339
flgB		Flagellar basal body rod protein FlgB	2	2	1	1	3142	6	35		431	431	431	NFCOAHBH_00599	ACPILDCK_01331
fliE		Flagellar hook-basal body complex protein FliE	2	2	1	1	1571	37	14		383	383	383	NFCOAHBH_00601	ACPILDCK_01329
group_329		hypothetical protein	2	2	1	1	1570	37	16		1670	1673	1671	NFCOAHBH_00602	ACPILDCK_01327
serC		Phosphoserine aminotransferase	2	2	1	1	1569	37	17		1091	1091	1091	NFCOAHBH_00603	ACPILDCK_01326
group_331		hypothetical protein	2	2	1	1	1583	37	27		602	602	602	NFCOAHBH_00609	ACPILDCK_01320
lolD_1		Lipoprotein-releasing system ATP-binding protein LolD	2	2	1	1	3076	261	2		674	689	681	NFCOAHBH_00628	ACPILDCK_01304
group_3337		hypothetical protein	2	2	1	1	8192	58	5		572	572	572	NFCOAHBH_03366	ACPILDCK_01813
group_335		hypothetical protein	2	2	1	1	1894	138	7		317	320	318	NFCOAHBH_00632	ACPILDCK_01299
soj_1		Sporulation initiation inhibitor protein Soj	2	2	1	1	1898	203	3		776	776	776	NFCOAHBH_00640	ACPILDCK_01291
ctaA		Heme A synthase	2	2	1	1	1908	113	12		953	1010	981	NFCOAHBH_00653	ACPILDCK_01279
ctaB		Protoheme IX farnesyltransferase	2	2	1	1	1907	113	7		869	869	869	NFCOAHBH_00654	ACPILDCK_01278
group_342	icd_1	Isocitrate dehydrogenase [NADP]	2	2	1	1	1906	113	6		1466	1466	1466	NFCOAHBH_00655	ACPILDCK_01277
group_343		hypothetical protein	2	2	1	1	1903	113	2		389	410	399	NFCOAHBH_00657	ACPILDCK_01274
sasA_4		Adaptive-response sensory-kinase SasA	2	2	1	1	1901	113	1		1532	1547	1539	NFCOAHBH_00658	ACPILDCK_01273
group_346		hypothetical protein	2	2	1	1	2494	78	16		728	728	728	NFCOAHBH_00665	ACPILDCK_01265
group_347		hypothetical protein	2	2	1	1	2489	78	5		587	587	587	NFCOAHBH_00670	ACPILDCK_01261
gltX1		Glutamate--tRNA ligase 1	2	2	1	1	2536	78	4		1565	1565	1565	NFCOAHBH_00671	ACPILDCK_01260
group_351		hypothetical protein	2	2	1	1	2558	45	16		830	884	857	NFCOAHBH_00681	ACPILDCK_01253
cobT		Nicotinate-nucleotide--dimethylbenzimidazole phosphoribosyltransferase	2	2	1	1	2556	45	18		1034	1034	1034	NFCOAHBH_00683	ACPILDCK_01251
clcB		Voltage-gated ClC-type chloride channel ClcB	2	2	1	1	2551	45	24		1853	1901	1877	NFCOAHBH_00689	ACPILDCK_01246
group_354		hypothetical protein	2	2	1	1	2550	45	31		776	779	777	NFCOAHBH_00690	ACPILDCK_01245
group_355		hypothetical protein	2	2	1	1	2601	96	4		911	911	911	NFCOAHBH_00700	ACPILDCK_01235
group_356		hypothetical protein	2	2	1	1	2595	96	12		794	833	813	NFCOAHBH_00705	ACPILDCK_01230
hom		Homoserine dehydrogenase	2	2	1	1	3407	96	16		1289	1289	1289	NFCOAHBH_00709	ACPILDCK_01118
hflX		GTPase HflX	2	2	1	1	3408	218	3		1823	1835	1829	NFCOAHBH_00711	ACPILDCK_01120
pabA		Aminodeoxychorismate synthase component 2	2	2	1	1	818	109	1		578	578	578	NFCOAHBH_00715	ACPILDCK_01124
trpE		Anthranilate synthase component 1	2	2	1	1	817	109	2		1421	1421	1421	NFCOAHBH_00716	ACPILDCK_01125
acdA_2		Acyl-CoA dehydrogenase	2	2	1	1	816	109	4		1163	1163	1163	NFCOAHBH_00717	ACPILDCK_01126
sasA_2		Adaptive-response sensory-kinase SasA	2	2	1	1	5906	131	12		1451	1451	1451	NFCOAHBH_00720	ACPILDCK_00268
secG		Protein-export membrane protein SecG	2	2	1	1	5919	53	9		347	350	348	NFCOAHBH_00726	ACPILDCK_00258
group_365		hypothetical protein	2	2	1	1	5916	53	16		992	992	992	NFCOAHBH_00729	ACPILDCK_00255
recO		DNA repair protein RecO	2	2	1	1	7768	53	29		782	782	782	NFCOAHBH_00741	ACPILDCK_01968
group_367		hypothetical protein	2	2	1	1	7770	53	31		2420	2420	2420	NFCOAHBH_00743	ACPILDCK_01966
rplI		50S ribosomal protein L9	2	2	1	1	7756	404	1		449	449	449	NFCOAHBH_00747	ACPILDCK_01962
rfbA		Glucose-1-phosphate thymidylyltransferase 1	2	2	1	1	7801	7	53		884	884	884	NFCOAHBH_00757		DNPJFAJK_02695
wecA_2		UDP-N-acetylgalactosamine-undecaprenyl-phosphate N-acetylgalactosaminephosphotransferase	2	2	1	1	7823	7	69		1265	1265	1265	NFCOAHBH_00772		DNPJFAJK_02709
wbpI		UDP-2,3-diacetamido-2,3-dideoxy-D-glucuronate 2-epimerase	2	2	1	1	7825	7	66		1130	1130	1130	NFCOAHBH_00774		DNPJFAJK_02711
rfbF		Glucose-1-phosphate cytidylyltransferase	2	2	1	1	7919	1	175		764	773	768	NFCOAHBH_00787	ACPILDCK_01921
ubiE_2		Ubiquinone/menaquinone biosynthesis C-methyltransferase UbiE	2	2	1	1	8006	1	228		665	665	665	NFCOAHBH_00840		DNPJFAJK_01939
group_377		hypothetical protein	2	2	1	1	8007	1	111		434	434	434	NFCOAHBH_00841		DNPJFAJK_01938
group_378		hypothetical protein	2	2	1	1	8008	1	110		392	395	393	NFCOAHBH_00842		DNPJFAJK_01937
hldE_2		Bifunctional protein HldE	2	2	1	1	8017	1	102		1583	1583	1583	NFCOAHBH_00848		DNPJFAJK_01929
gmhA		Phosphoheptose isomerase	2	2	1	1	8042	1	99		557	557	557	NFCOAHBH_00851		DNPJFAJK_01926
fcl_1		GDP-L-fucose synthase	2	2	1	1	8040	1	68		944	950	947	NFCOAHBH_00853	ACPILDCK_01868
group_382		hypothetical protein	2	2	1	1	8020	1	54		158	347	252	NFCOAHBH_00860	ACPILDCK_01863
czcA_3		Cobalt-zinc-cadmium resistance protein CzcA	2	2	1	1	4393	68	10		3299	3302	3300	NFCOAHBH_00862	ACPILDCK_02228
thyX		Thymidylate synthase ThyX	2	2	1	1	4391	68	9		1574	1688	1631	NFCOAHBH_00863	ACPILDCK_02227
yxeP		N-acetyldiaminopimelate deacetylase	2	2	1	1	4390	68	8		1190	1190	1190	NFCOAHBH_00864	ACPILDCK_02226
group_386		hypothetical protein	2	2	1	1	4387	68	3		518	518	518	NFCOAHBH_00867	ACPILDCK_02223
group_387		hypothetical protein	2	2	1	1	4384	68	2		1151	1151	1151	NFCOAHBH_00868	ACPILDCK_02222
group_389		hypothetical protein	2	2	1	1	7013	99	9		647	647	647	NFCOAHBH_00891	ACPILDCK_02196
fliG_1		Flagellar motor switch protein FliG	2	2	1	1	7017	396	1		968	968	968	NFCOAHBH_00895	ACPILDCK_02192
feoB		Fe(2+) transporter FeoB	2	2	1	1	7034	100	17		2114	2114	2114	NFCOAHBH_00904	ACPILDCK_01635
ilvB		Acetolactate synthase large subunit	2	2	1	1	7054	379	1		1709	1709	1709	NFCOAHBH_00911	ACPILDCK_01642
group_397		hypothetical protein	2	2	1	1	7078	106	12		2288	2291	2289	NFCOAHBH_00923	ACPILDCK_01654
srkA		Stress response kinase A	2	2	1	1	7077	106	13		1046	1148	1097	NFCOAHBH_00924	ACPILDCK_01655
group_399		hypothetical protein	2	2	1	1	7076	106	14		365	365	365	NFCOAHBH_00925	ACPILDCK_01656
group_400	fbp_1	FK506-binding protein	2	2	1	1	7075	106	15		386	389	387	NFCOAHBH_00926	ACPILDCK_01657
ettA		Energy-dependent translational throttle protein EttA	2	2	1	1	7167	2	149		1868	1871	1869	NFCOAHBH_00934	ACPILDCK_01664
icmF		Fused isobutyryl-CoA mutase	2	2	1	1	7208	56	11		3377	3377	3377	NFCOAHBH_00961	ACPILDCK_00912
group_404		hypothetical protein	2	2	1	1	7205	56	15		1265	1265	1265	NFCOAHBH_00964	ACPILDCK_00909
rssB_2		Regulator of RpoS	2	2	1	1	7202	56	18		914	914	914	NFCOAHBH_00966	ACPILDCK_00907
group_406		hypothetical protein	2	2	1	1	7200	56	20		1454	1454	1454	NFCOAHBH_00968	ACPILDCK_00905
rhdA		Thiosulfate sulfurtransferase	2	2	1	1	7686	56	22		848	851	849	NFCOAHBH_00970	ACPILDCK_00903
group_408		hypothetical protein	2	2	1	1	94	215	4		281	281	281	NFCOAHBH_00977	ACPILDCK_03011
atpG		ATP synthase gamma chain	2	2	1	1	90	410	1		860	860	860	NFCOAHBH_00980	ACPILDCK_03008
atpF		ATP synthase subunit b	2	2	1	1	88	268	2		521	521	521	NFCOAHBH_00983	ACPILDCK_03005
atpB		ATP synthase subunit a	2	2	1	1	4516	20	32		1085	1088	1086	NFCOAHBH_00985	ACPILDCK_03003
group_413		hypothetical protein	2	2	1	1	4523	20	38		995	1001	998	NFCOAHBH_00990	ACPILDCK_02997
group_414		hypothetical protein	2	2	1	1	4524	20	39		803	809	806	NFCOAHBH_00991	ACPILDCK_02996
group_415		hypothetical protein	2	2	1	1	4525	20	41		551	551	551	NFCOAHBH_00992	ACPILDCK_02995
smc		Chromosome partition protein Smc	2	2	1	1	4532	165	8		2792	2792	2792	NFCOAHBH_00998	ACPILDCK_02250
group_419		hypothetical protein	2	2	1	1	4155	32	33		3026	3032	3029	NFCOAHBH_01006	ACPILDCK_03366
aspC		Aspartate aminotransferase	2	2	1	1	4153	32	35		1112	1112	1112	NFCOAHBH_01007	ACPILDCK_03367
lolD_2		Lipoprotein-releasing system ATP-binding protein LolD	2	2	1	1	135	32	38		710	719	714	NFCOAHBH_01010	ACPILDCK_00829
group_422		hypothetical protein	2	2	1	1	136	32	39		1238	1238	1238	NFCOAHBH_01011	ACPILDCK_00830
mdoB_1		Phosphoglycerol transferase I	2	2	1	1	139	32	26		1988	1988	1988	NFCOAHBH_01014	ACPILDCK_00833
group_424		hypothetical protein	2	2	1	1	140	32	25		1919	1925	1922	NFCOAHBH_01015	ACPILDCK_00834
group_425		hypothetical protein	2	2	1	1	143	32	22		1118	1118	1118	NFCOAHBH_01018	ACPILDCK_00842
argB_1		Acetylglutamate kinase	2	2	1	1	8269	32	19		1115	1115	1115	NFCOAHBH_01021	ACPILDCK_00845
group_428		hypothetical protein	2	2	1	1	8272	175	1		1724	1724	1724	NFCOAHBH_01024	ACPILDCK_02982
group_429		hypothetical protein	2	2	1	1	8299	19	44		1214	1214	1214	NFCOAHBH_01037	ACPILDCK_02736
group_430		hypothetical protein	2	2	1	1	8304	19	49		497	497	497	NFCOAHBH_01042	ACPILDCK_02731
group_431		hypothetical protein	2	2	1	1	8305	19	50		1508	1508	1508	NFCOAHBH_01043	ACPILDCK_02729
nhaC		Na(+)/H(+) antiporter NhaC	2	2	1	1	11	19	56		1412	1430	1421	NFCOAHBH_01049	ACPILDCK_02720
group_433		hypothetical protein	2	2	1	1	7	19	31		1091	1109	1100	NFCOAHBH_01051	ACPILDCK_02718
lldD		L-lactate dehydrogenase	2	2	1	1	6	19	29		2282	2282	2282	NFCOAHBH_01052	ACPILDCK_02717
mnmA		tRNA-specific 2-thiouridylase MnmA	2	2	1	1	5	19	28		1130	1136	1133	NFCOAHBH_01053	ACPILDCK_02716
group_436		hypothetical protein	2	2	1	1	3	19	26		230	230	230	NFCOAHBH_01055	ACPILDCK_02714
yggS		Pyridoxal phosphate homeostasis protein	2	2	1	1	4275	29	14		668	668	668	NFCOAHBH_01059	ACPILDCK_02710
group_438		hypothetical protein	2	2	1	1	4280	29	16		749	758	753	NFCOAHBH_01061	ACPILDCK_02708
hppA1		Putative K(+)-stimulated pyrophosphate-energized sodium pump	2	2	1	1	4285	29	20		2117	2117	2117	NFCOAHBH_01066	ACPILDCK_02704
group_440		hypothetical protein	2	2	1	1	4299	29	28		881	881	881	NFCOAHBH_01072	ACPILDCK_02695
group_441		hypothetical protein	2	2	1	1	4300	29	43		446	446	446	NFCOAHBH_01073	ACPILDCK_02694
hsaB		Flavin-dependent monooxygenase, reductase subunit HsaB	2	2	1	1	4306	29	33		479	662	570	NFCOAHBH_01079	ACPILDCK_02688
tuaD		UDP-glucose 6-dehydrogenase TuaD	2	2	1	1	4307	29	32		1310	1310	1310	NFCOAHBH_01080	ACPILDCK_01114
group_444		hypothetical protein	2	2	1	1	4310	29	30		755	755	755	NFCOAHBH_01082	ACPILDCK_01112
rimP		Ribosome maturation factor RimP	2	2	1	1	4146	23	4		488	488	488	NFCOAHBH_01093	ACPILDCK_01099
pgsA_2		CDP-diacylglycerol--glycerol-3-phosphate 3-phosphatidyltransferase	2	2	1	1	5630	48	19		674	674	674	NFCOAHBH_01098	ACPILDCK_02383
lysS		Lysine--tRNA ligase	2	2	1	1	5619	48	30		1487	1487	1487	NFCOAHBH_01110	ACPILDCK_03126
group_450		hypothetical protein	2	2	1	1	5844	48	31		386	422	404	NFCOAHBH_01111	ACPILDCK_03125
group_451		hypothetical protein	2	2	1	1	5851	48	6		278	278	278	NFCOAHBH_01115	ACPILDCK_03121
group_452		hypothetical protein	2	2	1	1	5853	48	3		782	782	782	NFCOAHBH_01117	ACPILDCK_03119
group_454		Bifunctional protein	2	2	1	1	5640	21	33		389	389	389	NFCOAHBH_01126	ACPILDCK_02515
group_455		hypothetical protein	2	2	1	1	5788	21	38		737	740	738	NFCOAHBH_01129	ACPILDCK_02518
arnC_2		Undecaprenyl-phosphate 4-deoxy-4-formamido-L-arabinose transferase	2	2	1	1	5793	21	41		1133	1133	1133	NFCOAHBH_01132	ACPILDCK_02521
group_457		hypothetical protein	2	2	1	1	5794	21	42		308	308	308	NFCOAHBH_01133	ACPILDCK_02522
czcA_4		Cobalt-zinc-cadmium resistance protein CzcA	2	2	1	1	5796	21	43		3332	3350	3341	NFCOAHBH_01134	ACPILDCK_02523
mdtA_1		Multidrug resistance protein MdtA	2	2	1	1	5798	21	45		1001	1001	1001	NFCOAHBH_01136	ACPILDCK_02525
group_460		hypothetical protein	2	2	1	1	5799	21	46		1397	1409	1403	NFCOAHBH_01137	ACPILDCK_02526
secA		Protein translocase subunit SecA	2	2	1	1	5804	21	15		2708	2732	2720	NFCOAHBH_01140	ACPILDCK_02529
group_462		hypothetical protein	2	2	1	1	5809	21	7		1013	1022	1017	NFCOAHBH_01145	ACPILDCK_02535
group_463		hypothetical protein	2	2	1	1	5811	359	1		458	458	458	NFCOAHBH_01148	ACPILDCK_02538
group_465		hypothetical protein	2	2	1	1	5753	171	4		344	344	344	NFCOAHBH_01159	ACPILDCK_02553
group_468		hypothetical protein	2	2	1	1	5657	104	12		869	1013	941	NFCOAHBH_01174	ACPILDCK_02568
cat		Catalase	2	2	1	1	6948	104	11		1457	1457	1457	NFCOAHBH_01180	ACPILDCK_02574
group_470		hypothetical protein	2	2	1	1	6975	11	36		257	1418	837	NFCOAHBH_01185	ACPILDCK_02907
group_471		hypothetical protein	2	2	1	1	6979	11	40		371	371	371	NFCOAHBH_01189	ACPILDCK_02904
rssB_5		Chemotaxis response regulator protein-glutamate methylesterase	2	2	1	1	6981	11	45		1478	1478	1478	NFCOAHBH_01191	ACPILDCK_02902
ftsY		Signal recognition particle receptor FtsY	2	2	1	1	5569	394	1		1298	1301	1299	NFCOAHBH_01208	ACPILDCK_02886
group_476		hypothetical protein	2	2	1	1	5529	69	6		1061	1061	1061	NFCOAHBH_01215	ACPILDCK_02879
psd		Phosphatidylserine decarboxylase proenzyme	2	2	1	1	5527	69	8		2078	2231	2154	NFCOAHBH_01217	ACPILDCK_02877
group_478		hypothetical protein	2	2	1	1	5535	69	17		665	665	665	NFCOAHBH_01222	ACPILDCK_02872
mch		Beta-methylmalyl-CoA dehydratase	2	2	1	1	5541	69	21		1178	1421	1299	NFCOAHBH_01226	ACPILDCK_01707
lpxD_2		UDP-3-O-acylglucosamine N-acyltransferase	2	2	1	1	2002	51	9		1058	1058	1058	NFCOAHBH_01228	ACPILDCK_01218
petH		Ferredoxin--NADP reductase	2	2	1	1	2003	51	7		932	932	932	NFCOAHBH_01229	ACPILDCK_01219
group_482	ybaB_1	Nucleoid-associated protein YbaB	2	2	1	1	2011	124	7		347	347	347	NFCOAHBH_01233	ACPILDCK_01225
recR		Recombination protein RecR	2	2	1	1	2010	124	8		593	593	593	NFCOAHBH_01234	ACPILDCK_01226
group_484		hypothetical protein	2	2	1	1	2009	124	9		1574	1574	1574	NFCOAHBH_01235	ACPILDCK_01227
mltF_1		Membrane-bound lytic murein transglycosylase F	2	2	1	1	2008	124	6		842	842	842	NFCOAHBH_01236	ACPILDCK_01228
serS		Serine--tRNA ligase	2	2	1	1	1983	124	4		1253	1253	1253	NFCOAHBH_01238	ACPILDCK_01343
ycfH		putative metal-dependent hydrolase YcfH	2	2	1	1	1984	124	2		809	809	809	NFCOAHBH_01239	ACPILDCK_01344
spo0J		Stage 0 sporulation protein J	2	2	1	1	2141	71	11		875	875	875	NFCOAHBH_01244	ACPILDCK_01353
soj_2		Sporulation initiation inhibitor protein Soj	2	2	1	1	2142	71	23		761	761	761	NFCOAHBH_01245	ACPILDCK_01354
mnmG		tRNA uridine 5-carboxymethylaminomethyl modification enzyme MnmG	2	2	1	1	2147	71	18		1907	1907	1907	NFCOAHBH_01250	ACPILDCK_01365
group_493		hypothetical protein	2	2	1	1	2149	375	1		938	938	938	NFCOAHBH_01252	ACPILDCK_01367
dnaN		Beta sliding clamp	2	2	1	1	1981	217	2		1121	1121	1121	NFCOAHBH_01254	ACPILDCK_01369
recF		DNA replication and repair protein RecF	2	2	1	1	1980	217	3		1097	1097	1097	NFCOAHBH_01255	ACPILDCK_01370
group_500		hypothetical protein	2	2	1	1	2185	86	18		1088	1088	1088	NFCOAHBH_01264	ACPILDCK_01379
maf		Septum formation protein Maf	2	2	1	1	2189	86	16		557	563	560	NFCOAHBH_01266	ACPILDCK_01381
group_502	fabG_3	3-oxoacyl-[acyl-carrier-protein] reductase FabG	2	2	1	1	2193	86	11		743	743	743	NFCOAHBH_01269	ACPILDCK_01384
group_503		hypothetical protein	2	2	1	1	1974	158	6		704	704	704	NFCOAHBH_01277	ACPILDCK_01392
hslO		33 kDa chaperonin	2	2	1	1	2253	16	50		854	857	855	NFCOAHBH_01282	ACPILDCK_01397
rfaH		Transcription antitermination protein RfaH	2	2	1	1	2243	16	44		539	539	539	NFCOAHBH_01290	ACPILDCK_01405
group_507		hypothetical protein	2	2	1	1	2237	16	41		872	872	872	NFCOAHBH_01293	ACPILDCK_01409
group_508		UDP-glucose 4-epimerase	2	2	1	1	2236	16	40		938	938	938	NFCOAHBH_01294	ACPILDCK_01410
pntA_1		NAD(P) transhydrogenase subunit alpha	2	2	1	1	2235	16	39		1169	1169	1169	NFCOAHBH_01295	ACPILDCK_01411
hisS		Histidine--tRNA ligase	2	2	1	1	2233	16	37		1319	1319	1319	NFCOAHBH_01297	ACPILDCK_01413
group_511		hypothetical protein	2	2	1	1	2231	16	35		1148	1148	1148	NFCOAHBH_01298	ACPILDCK_01414
lapB_3		Lipopolysaccharide assembly protein B	2	2	1	1	2223	16	31		908	908	908	NFCOAHBH_01303	ACPILDCK_01418
cysE		Serine acetyltransferase	2	2	1	1	2221	16	28		716	716	716	NFCOAHBH_01305	ACPILDCK_01420
group_514		hypothetical protein	2	2	1	1	2219	16	27		893	932	912	NFCOAHBH_01306	ACPILDCK_01421
group_515		hypothetical protein	2	2	1	1	2218	16	26		1415	1415	1415	NFCOAHBH_01307	ACPILDCK_01422
gltT		Proton/sodium-glutamate symport protein	2	2	1	1	2215	16	23		1283	1286	1284	NFCOAHBH_01309	ACPILDCK_01424
group_517		hypothetical protein	2	2	1	1	2214	16	22		3182	3182	3182	NFCOAHBH_01310	ACPILDCK_01425
group_518		hypothetical protein	2	2	1	1	2306	16	19		470	470	470	NFCOAHBH_01313	ACPILDCK_01428
group_520		hypothetical protein	2	2	1	1	2303	154	6		368	368	368	NFCOAHBH_01318	ACPILDCK_01433
group_522		hypothetical protein	2	2	1	1	2331	156	6		581	581	581	NFCOAHBH_01328	ACPILDCK_01442
hisA		1-(5-phosphoribosyl)-5-[(5-phosphoribosylamino)methylideneamino] imidazole-4-carboxamide isomerase	2	2	1	1	2375	15	26		725	725	725	NFCOAHBH_01346	ACPILDCK_01973
group_525		hypothetical protein	2	2	1	1	1956	15	55		434	494	464	NFCOAHBH_01353	ACPILDCK_03222
group_526		hypothetical protein	2	2	1	1	4918	3	122		1718	1721	1719	NFCOAHBH_01364	ACPILDCK_00701
group_527		hypothetical protein	2	2	1	1	4916	3	108		1607	1664	1635	NFCOAHBH_01366	ACPILDCK_00700
scpA_1		Methylmalonyl-CoA mutase large subunit	2	2	1	1	4911	3	96		2012	2012	2012	NFCOAHBH_01371	ACPILDCK_00692
group_529		hypothetical protein	2	2	1	1	4908	3	93		650	650	650	NFCOAHBH_01374	ACPILDCK_00687
group_530		hypothetical protein	2	2	1	1	4906	3	91		806	821	813	NFCOAHBH_01376	ACPILDCK_00686
nadK		NAD kinase	2	2	1	1	4904	3	89		899	899	899	NFCOAHBH_01378	ACPILDCK_00683
group_532		hypothetical protein	2	2	1	1	4903	3	88		341	341	341	NFCOAHBH_01379	ACPILDCK_00682
group_5325		hypothetical protein	2	2	1	1	6972	11	33		440	440	440		ACPILDCK_02909	DNPJFAJK_02235
htpG		Chaperone protein HtpG	2	2	1	1	4899	3	80		1811	1823	1817	NFCOAHBH_01383	ACPILDCK_00677
group_534		hypothetical protein	2	2	1	1	4893	3	76		938	938	938	NFCOAHBH_01387	ACPILDCK_00673
group_535		hypothetical protein	2	2	1	1	4890	3	71		989	1100	1044	NFCOAHBH_01390	ACPILDCK_00670
group_536		hypothetical protein	2	2	1	1	4886	3	68		1061	1067	1064	NFCOAHBH_01393	ACPILDCK_00667
group_537		hypothetical protein	2	2	1	1	4884	3	66		371	371	371	NFCOAHBH_01394	ACPILDCK_00664
group_538		hypothetical protein	2	2	1	1	4882	3	65		422	422	422	NFCOAHBH_01395	ACPILDCK_00663
group_539		hypothetical protein	2	2	1	1	4879	3	61		212	257	234	NFCOAHBH_01397	ACPILDCK_00660
group_540		NADH dehydrogenase-like protein	2	2	1	1	4875	3	57		1268	1271	1269	NFCOAHBH_01399	ACPILDCK_00657
yfkJ		Low molecular weight protein-tyrosine-phosphatase YfkJ	2	2	1	1	4874	3	56		551	551	551	NFCOAHBH_01400	ACPILDCK_00656
group_542		putative oxidoreductase	2	2	1	1	4873	3	55		746	746	746	NFCOAHBH_01401	ACPILDCK_00655
noc_1		Nucleoid occlusion protein	2	2	1	1	5176	3	51		707	707	707	NFCOAHBH_01405	ACPILDCK_02912
group_544		hypothetical protein	2	2	1	1	5178	3	50		917	986	951	NFCOAHBH_01406	ACPILDCK_02913
group_545		hypothetical protein	2	2	1	1	5192	3	42		905	905	905	NFCOAHBH_01414	ACPILDCK_02921
hemL		Glutamate-1-semialdehyde 2,1-aminomutase	2	2	1	1	5193	3	41		1325	1325	1325	NFCOAHBH_01415	ACPILDCK_02922
metF		5,10-methylenetetrahydrofolate reductase	2	2	1	1	5200	3	30		872	872	872	NFCOAHBH_01421	ACPILDCK_02929
group_548		hypothetical protein	2	2	1	1	5201	3	28		2513	2513	2513	NFCOAHBH_01422	ACPILDCK_02930
noc_2		Nucleoid occlusion protein	2	2	1	1	5203	3	26		845	845	845	NFCOAHBH_01424	ACPILDCK_02932
group_551		hypothetical protein	2	2	1	1	5216	87	5		1010	1010	1010	NFCOAHBH_01427	ACPILDCK_02935
group_552		hypothetical protein	2	2	1	1	5213	87	8		386	386	386	NFCOAHBH_01429	ACPILDCK_02937
asd2		Aspartate-semialdehyde dehydrogenase 2	2	2	1	1	5387	87	14		1049	1049	1049	NFCOAHBH_01435	ACPILDCK_02943
group_554		hypothetical protein	2	2	1	1	5227	140	9		278	278	278	NFCOAHBH_01441	ACPILDCK_02795
group_555		hypothetical protein	2	2	1	1	5234	115	2		662	662	662	NFCOAHBH_01450	ACPILDCK_02804
rcsC_8		Sensor histidine kinase RcsC	2	2	1	1	5232	115	11		2306	2306	2306	NFCOAHBH_01452	ACPILDCK_02806
group_557		hypothetical protein	2	2	1	1	5241	115	9		800	800	800	NFCOAHBH_01454	ACPILDCK_02807
alr1		Alanine racemase 1	2	2	1	1	5244	115	4		1139	1184	1161	NFCOAHBH_01457	ACPILDCK_02810
ndhB_1		NAD(P)H-quinone oxidoreductase subunit 2, chloroplastic	2	2	1	1	970	43	13		1478	1478	1478	NFCOAHBH_01467	ACPILDCK_00147
nqo1		NADH-quinone oxidoreductase subunit 1	2	2	1	1	943	251	2		1334	1334	1334	NFCOAHBH_01473	ACPILDCK_00141
group_561		putative enoyl-CoA hydratase 1	2	2	1	1	908	17	23		464	464	464	NFCOAHBH_01480	ACPILDCK_00134
coaX		Type III pantothenate kinase	2	2	1	1	736	17	29		773	773	773	NFCOAHBH_01488	ACPILDCK_00129
group_563		Modification methylase Eco57IB	2	2	1	1	738	17	31		1637	1637	1637	NFCOAHBH_01490	ACPILDCK_00127
group_564		hypothetical protein	2	2	1	1	739	17	32		503	503	503	NFCOAHBH_01491	ACPILDCK_00126
group_565		hypothetical protein	2	2	1	1	740	17	33		1229	1229	1229	NFCOAHBH_01492	ACPILDCK_00125
group_566		hypothetical protein	2	2	1	1	742	17	34		671	671	671	NFCOAHBH_01493	ACPILDCK_00123
cheR_1		Chemotaxis protein methyltransferase	2	2	1	1	745	17	37		872	872	872	NFCOAHBH_01496	ACPILDCK_00120
group_568		hypothetical protein	2	2	1	1	747	17	38		521	521	521	NFCOAHBH_01497	ACPILDCK_00119
group_569		hypothetical protein	2	2	1	1	749	17	41		356	362	359	NFCOAHBH_01499	ACPILDCK_00117
mraY		Phospho-N-acetylmuramoyl-pentapeptide-transferase	2	2	1	1	751	17	43		1112	1112	1112	NFCOAHBH_01501	ACPILDCK_00115
ftsW_1		putative peptidoglycan glycosyltransferase FtsW	2	2	1	1	752	17	44		1148	1154	1151	NFCOAHBH_01502	ACPILDCK_00114
murG		UDP-N-acetylglucosamine--N-acetylmuramyl-(pentapeptide) pyrophosphoryl-undecaprenol N-acetylglucosamine transferase	2	2	1	1	753	17	45		1076	1076	1076	NFCOAHBH_01503	ACPILDCK_00113
group_573		hypothetical protein	2	2	1	1	762	17	53		1208	1211	1209	NFCOAHBH_01509	ACPILDCK_00106
alkH		Aldehyde dehydrogenase	2	2	1	1	767	395	1		1481	1484	1482	NFCOAHBH_01514	ACPILDCK_00101
lon_2		Lon protease	2	2	1	1	725	161	8		2477	2513	2495	NFCOAHBH_01517	ACPILDCK_00098
group_577		hypothetical protein	2	2	1	1	3281	149	10		809	809	809	NFCOAHBH_01525	ACPILDCK_02374
group_579		hypothetical protein	2	2	1	1	683	408	1		707	707	707	NFCOAHBH_01528	ACPILDCK_00086
group_581		hypothetical protein	2	2	1	1	666	35	37		2138	2138	2138	NFCOAHBH_01539	ACPILDCK_00079
group_582		hypothetical protein	2	2	1	1	664	35	14		548	548	548	NFCOAHBH_01541	ACPILDCK_02951
iolX		scyllo-inositol 2-dehydrogenase (NAD(+))	2	2	1	1	662	35	13		968	968	968	NFCOAHBH_01542	ACPILDCK_02950
dnaJ_2		Chaperone protein DnaJ	2	2	1	1	3311	35	12		1109	1115	1112	NFCOAHBH_01543	ACPILDCK_02949
spoVD		Stage V sporulation protein D	2	2	1	1	3309	238	3		1673	1673	1673	NFCOAHBH_01547	ACPILDCK_02381
group_588		hypothetical protein	2	2	1	1	3284	149	7		431	431	431	NFCOAHBH_01552	ACPILDCK_02373
ktrA		Ktr system potassium uptake protein A	2	2	1	1	3272	147	6		719	719	719	NFCOAHBH_01556	ACPILDCK_02368
group_590		hypothetical protein	2	2	1	1	3270	147	7		1799	1799	1799	NFCOAHBH_01557	ACPILDCK_02367
norM		Multidrug resistance protein NorM	2	2	1	1	3266	147	2		1061	1373	1217	NFCOAHBH_01561	ACPILDCK_02364
galE		UDP-glucose 4-epimerase	2	2	1	1	3219	95	6		971	971	971	NFCOAHBH_01565	ACPILDCK_02359
group_594		hypothetical protein	2	2	1	1	3220	95	8		743	743	743	NFCOAHBH_01566	ACPILDCK_02358
group_595		hypothetical protein	2	2	1	1	6686	126	9		365	365	365	NFCOAHBH_01570	ACPILDCK_00399
mutS		DNA mismatch repair protein MutS	2	2	1	1	6050	137	10		2546	2546	2546	NFCOAHBH_01577	ACPILDCK_00391
group_597		hypothetical protein	2	2	1	1	6052	137	8		743	743	743	NFCOAHBH_01579	ACPILDCK_00389
bioB		Biotin synthase	2	2	1	1	6732	79	21		1064	1082	1073	NFCOAHBH_01581	ACPILDCK_00387
bioD1		ATP-dependent dethiobiotin synthetase BioD 1	2	2	1	1	6729	79	20		665	665	665	NFCOAHBH_01583	ACPILDCK_00385
mdh		Malate dehydrogenase	2	2	1	1	6727	79	17		980	980	980	NFCOAHBH_01585	ACPILDCK_00383
group_601		Aspartate aminotransferase	2	2	1	1	6719	79	6		1217	1217	1217	NFCOAHBH_01593	ACPILDCK_00375
group_602		hypothetical protein	2	2	1	1	6041	117	3		992	992	992	NFCOAHBH_01596	ACPILDCK_00372
group_603		hypothetical protein	2	2	1	1	6039	117	10		623	623	623	NFCOAHBH_01598	ACPILDCK_00370
glpK_1		Glycerol kinase	2	2	1	1	6763	117	5		1490	1490	1490	NFCOAHBH_01602	ACPILDCK_00366
mtr		Mycothione reductase	2	2	1	1	6758	152	7		1382	1382	1382	NFCOAHBH_01606	ACPILDCK_00362
yadG_2		putative ABC transporter ATP-binding protein YadG	2	2	1	1	6030	152	4		917	917	917	NFCOAHBH_01607	ACPILDCK_00361
group_608	yadH_1	Inner membrane transport permease YadH	2	2	1	1	6032	152	3		773	773	773	NFCOAHBH_01608	ACPILDCK_00360
gshAB		Glutathione biosynthesis bifunctional protein GshAB	2	2	1	1	6026	162	5		1031	1031	1031	NFCOAHBH_01613	ACPILDCK_00355
gshA		Glutamate--cysteine ligase	2	2	1	1	6024	162	4		1562	1562	1562	NFCOAHBH_01614	ACPILDCK_00354
ggt		Glutathione hydrolase proenzyme	2	2	1	1	6023	162	3		1733	1733	1733	NFCOAHBH_01615	ACPILDCK_00353
cysM		Cysteine synthase B	2	2	1	1	6794	49	18		1001	1001	1001	NFCOAHBH_01622	ACPILDCK_00346
leuD1		3-isopropylmalate dehydratase small subunit 1	2	2	1	1	6793	49	19		620	620	620	NFCOAHBH_01623	ACPILDCK_00345
leuC1		3-isopropylmalate dehydratase large subunit 1	2	2	1	1	6792	49	22		1397	1397	1397	NFCOAHBH_01624	ACPILDCK_00344
gmhA1		Phosphoheptose isomerase	2	2	1	1	6789	49	29		587	587	587	NFCOAHBH_01627	ACPILDCK_00341
group_617		hypothetical protein	2	2	1	1	6022	49	6		929	929	929	NFCOAHBH_01637	ACPILDCK_00329
group_619		hypothetical protein	2	2	1	1	6010	90	6		980	980	980	NFCOAHBH_01640	ACPILDCK_00326
group_620		hypothetical protein	2	2	1	1	5998	90	8		875	875	875	NFCOAHBH_01642	ACPILDCK_00324
argH		Argininosuccinate lyase	2	2	1	1	6001	90	9		1412	1412	1412	NFCOAHBH_01643	ACPILDCK_00323
qmcA_1		Protein QmcA	2	2	1	1	6004	90	12		947	947	947	NFCOAHBH_01646	ACPILDCK_00320
qmcA_2		Protein QmcA	2	2	1	1	6005	90	13		932	932	932	NFCOAHBH_01647	ACPILDCK_00319
ftsH_1		ATP-dependent zinc metalloprotease FtsH	2	2	1	1	6009	90	15		1298	1298	1298	NFCOAHBH_01650	ACPILDCK_00316
group_626		hypothetical protein	2	2	1	1	6831	216	4		1643	1643	1643	NFCOAHBH_01653	ACPILDCK_00312
group_629		hypothetical protein	2	2	1	1	6840	255	3		1529	1529	1529	NFCOAHBH_01658	ACPILDCK_00308
group_631		hypothetical protein	2	2	1	1	6858	26	13		749	749	749	NFCOAHBH_01661	ACPILDCK_00305
group_632		hypothetical protein	2	2	1	1	6850	26	18		851	851	851	NFCOAHBH_01666	ACPILDCK_00299
group_633		hypothetical protein	2	2	1	1	6845	26	20		1262	1262	1262	NFCOAHBH_01668	ACPILDCK_00297
group_634		hypothetical protein	2	2	1	1	5992	26	21		1238	1238	1238	NFCOAHBH_01669	ACPILDCK_00296
fliG_3		Flagellar motor switch protein FliG	2	2	1	1	5876	159	5		1010	1010	1010	NFCOAHBH_01680	ACPILDCK_02389
group_636		hypothetical protein	2	2	1	1	5874	159	7		308	374	341	NFCOAHBH_01682	ACPILDCK_02387
gloA		Lactoylglutathione lyase	2	2	1	1	1055	14	40		422	422	422	NFCOAHBH_01685	ACPILDCK_01533
group_638		hypothetical protein	2	2	1	1	1057	14	37		1085	1091	1088	NFCOAHBH_01687	ACPILDCK_01535
group_639		hypothetical protein	2	2	1	1	1058	14	36		779	779	779	NFCOAHBH_01688	ACPILDCK_01536
group_640		hypothetical protein	2	2	1	1	1059	14	35		797	797	797	NFCOAHBH_01689	ACPILDCK_01537
polA		DNA polymerase I	2	2	1	1	1060	14	34		2759	2765	2762	NFCOAHBH_01690	ACPILDCK_01538
yafJ		Putative glutamine amidotransferase YafJ	2	2	1	1	1066	14	31		776	782	779	NFCOAHBH_01692	ACPILDCK_01540
group_643		hypothetical protein	2	2	1	1	1095	14	64		596	596	596	NFCOAHBH_01702	ACPILDCK_01515
group_644		hypothetical protein	2	2	1	1	1030	118	1		1343	1349	1346	NFCOAHBH_01707	ACPILDCK_01510
group_645		hypothetical protein	2	2	1	1	1028	118	12		1073	1073	1073	NFCOAHBH_01709	ACPILDCK_01508
leuS		Leucine--tRNA ligase	2	2	1	1	1026	118	10		2591	2591	2591	NFCOAHBH_01711	ACPILDCK_01506
group_648		hypothetical protein	2	2	1	1	1015	44	22		959	959	959	NFCOAHBH_01721	ACPILDCK_01498
group_649		hypothetical protein	2	2	1	1	1013	44	25		284	1340	812	NFCOAHBH_01724	ACPILDCK_01496
group_650		hypothetical protein	2	2	1	1	842	44	29		1013	1013	1013	NFCOAHBH_01726	ACPILDCK_01494
caiA_1		Crotonobetainyl-CoA dehydrogenase	2	2	1	1	852	44	10		1691	1691	1691	NFCOAHBH_01736	ACPILDCK_01486
glnD_3		Bifunctional uridylyltransferase/uridylyl-removing enzyme	2	2	1	1	853	44	2		2630	2735	2682	NFCOAHBH_01737	ACPILDCK_01485
metG		Methionine--tRNA ligase	2	2	1	1	854	44	1		2108	2114	2111	NFCOAHBH_01738	ACPILDCK_01484
group_655		hypothetical protein	2	2	1	1	1467	84	17		875	875	875	NFCOAHBH_01745	ACPILDCK_01478
group_656		hypothetical protein	2	2	1	1	1473	84	13		1673	1700	1686	NFCOAHBH_01748	ACPILDCK_01475
swrC		Swarming motility protein SwrC	2	2	1	1	1478	84	6		3104	3113	3108	NFCOAHBH_01752	ACPILDCK_01471
group_658		hypothetical protein	2	2	1	1	1485	210	3		599	599	599	NFCOAHBH_01754	ACPILDCK_01469
proA		Gamma-glutamyl phosphate reductase	2	2	1	1	1495	132	8		1250	1250	1250	NFCOAHBH_01764	ACPILDCK_01459
obg		GTPase Obg	2	2	1	1	1489	132	2		1097	1097	1097	NFCOAHBH_01766	ACPILDCK_01457
adhT_1		Alcohol dehydrogenase	2	2	1	1	1362	33	21		1013	1019	1016	NFCOAHBH_01772	ACPILDCK_01451
sufE		Cysteine desulfuration protein SufE	2	2	1	1	1342	33	22		398	398	398	NFCOAHBH_01773	ACPILDCK_02739
group_665		hypothetical protein	2	2	1	1	1338	33	33		137	137	137	NFCOAHBH_01777	ACPILDCK_02744
bepA_4		Beta-barrel assembly-enhancing protease	2	2	1	1	1321	127	9		2066	2066	2066	NFCOAHBH_01786	ACPILDCK_02753
group_667		hypothetical protein	2	2	1	1	1318	127	6		1154	1154	1154	NFCOAHBH_01789	ACPILDCK_02756
group_668		hypothetical protein	2	2	1	1	462	6	71		923	923	923	NFCOAHBH_01797	ACPILDCK_02490
ftsZ		Cell division protein FtsZ	2	2	1	1	427	256	2		1205	1208	1206	NFCOAHBH_01805	ACPILDCK_02498
nadA		Quinolinate synthase A	2	2	1	1	497	72	9		974	974	974	NFCOAHBH_01809	ACPILDCK_02502
rimI		Ribosomal-protein-alanine acetyltransferase	2	2	1	1	501	72	13		449	449	449	NFCOAHBH_01815	ACPILDCK_02506
liuE		3-hydroxy-3-isohexenylglutaryl-CoA/hydroxy-methylglutaryl-CoA lyase	2	2	1	1	543	105	11		896	965	930	NFCOAHBH_01834	ACPILDCK_03170
group_676		hypothetical protein	2	2	1	1	1456	128	9		1070	1070	1070	NFCOAHBH_01843	ACPILDCK_03159
group_677		hypothetical protein	2	2	1	1	1454	128	11		2456	2459	2457	NFCOAHBH_01845	ACPILDCK_01629
group_678		hypothetical protein	2	2	1	1	1450	128	2		404	404	404	NFCOAHBH_01850	ACPILDCK_01625
group_680		hypothetical protein	2	2	1	1	1387	172	4		797	797	797	NFCOAHBH_01852	ACPILDCK_01623
group_681		Methylmalonyl-CoA carboxyltransferase 12S subunit	2	2	1	1	1391	190	4		1610	1610	1610	NFCOAHBH_01860	ACPILDCK_01615
nrgA		Ammonium transporter	2	2	1	1	1392	190	1		1277	1283	1280	NFCOAHBH_01862	ACPILDCK_01614
prmC		Release factor glutamine methyltransferase	2	2	1	1	3188	184	1		860	905	882	NFCOAHBH_01864	ACPILDCK_02320
dadD		5'-deoxyadenosine deaminase	2	2	1	1	3190	198	4		1250	1250	1250	NFCOAHBH_01868	ACPILDCK_02324
ktrB		Ktr system potassium uptake protein B	2	2	1	1	3197	143	7		1619	1619	1619	NFCOAHBH_01871	ACPILDCK_02327
group_687		hypothetical protein	2	2	1	1	3201	143	5		764	764	764	NFCOAHBH_01874	ACPILDCK_02330
group_688		hypothetical protein	2	2	1	1	3202	143	4		1013	1019	1016	NFCOAHBH_01875	ACPILDCK_02331
coaBC_1		Coenzyme A biosynthesis bifunctional protein CoaBC	2	2	1	1	1540	146	11		686	686	686	NFCOAHBH_01880	ACPILDCK_02342
group_691		hypothetical protein	2	2	1	1	3210	390	1		2546	2585	2565	NFCOAHBH_01883	ACPILDCK_02345
group_694		hypothetical protein	2	2	1	1	4075	22	35		404	440	422	NFCOAHBH_01891	ACPILDCK_01040
pdxH		Pyridoxine/pyridoxamine 5'-phosphate oxidase	2	2	1	1	4072	22	36		644	644	644	NFCOAHBH_01892	ACPILDCK_01039
group_696		hypothetical protein	2	2	1	1	7312	22	38		665	665	665	NFCOAHBH_01894	ACPILDCK_01037
lcp		hypothetical protein	2	2	1	1	7313	22	39		1118	1118	1118	NFCOAHBH_01895	ACPILDCK_01036
cysW		Sulfate transport system permease protein CysW	2	2	1	1	7316	22	42		839	839	839	NFCOAHBH_01898	ACPILDCK_01033
cysT		Sulfate transport system permease protein CysT	2	2	1	1	7317	22	45		836	836	836	NFCOAHBH_01899	ACPILDCK_01032
ribE		Riboflavin synthase	2	2	1	1	4669	160	2		596	605	600	NFCOAHBH_01902	ACPILDCK_01029
secF		Protein translocase subunit SecF	2	2	1	1	4674	160	6		938	938	938	NFCOAHBH_01904	ACPILDCK_01027
group_703		hypothetical protein	2	2	1	1	4692	168	4		1118	1118	1118	NFCOAHBH_01911	ACPILDCK_01020
group_704		hypothetical protein	2	2	1	1	4407	66	18		1172	1196	1184	NFCOAHBH_01922	ACPILDCK_01011
group_705		hypothetical protein	2	2	1	1	4410	66	24		227	227	227	NFCOAHBH_01924	ACPILDCK_01009
group_706		Long-chain-fatty-acid--CoA ligase	2	2	1	1	4412	66	22		1613	1625	1619	NFCOAHBH_01926	ACPILDCK_01007
group_707		hypothetical protein	2	2	1	1	4413	66	21		1565	1565	1565	NFCOAHBH_01927	ACPILDCK_01006
group_708		hypothetical protein	2	2	1	1	4414	66	20		524	524	524	NFCOAHBH_01928	ACPILDCK_01005
glcK		Glucokinase	2	2	1	1	4431	73	4		896	896	896	NFCOAHBH_01930	ACPILDCK_01003
sasA_6		Adaptive-response sensory-kinase SasA	2	2	1	1	4428	73	9		1844	1892	1868	NFCOAHBH_01933	ACPILDCK_01000
fabF		3-oxoacyl-[acyl-carrier-protein] synthase 2	2	2	1	1	4426	73	12		1292	1292	1292	NFCOAHBH_01935	ACPILDCK_00998
prpC		Protein phosphatase PrpC	2	2	1	1	4424	73	14		818	818	818	NFCOAHBH_01937	ACPILDCK_00996
group_713		hypothetical protein	2	2	1	1	4421	73	17		1736	1748	1742	NFCOAHBH_01940	ACPILDCK_00993
pknD_1		Serine/threonine-protein kinase PknD	2	2	1	1	4432	73	2		5354	5354	5354	NFCOAHBH_01942	ACPILDCK_00991
group_716		hypothetical protein	2	2	1	1	4457	61	21		1460	1460	1460	NFCOAHBH_01945	ACPILDCK_00988
group_717		hypothetical protein	2	2	1	1	4449	61	13		1388	1388	1388	NFCOAHBH_01955	ACPILDCK_00983
group_718		hypothetical protein	2	2	1	1	4447	61	11		1211	1211	1211	NFCOAHBH_01957	ACPILDCK_00981
group_719		hypothetical protein	2	2	1	1	4446	61	10		1286	1286	1286	NFCOAHBH_01958	ACPILDCK_03453
group_720		hypothetical protein	2	2	1	1	4445	61	9		527	527	527	NFCOAHBH_01959	ACPILDCK_03454
group_721		Crotonyl-CoA hydratase	2	2	1	1	4444	61	8		800	800	800	NFCOAHBH_01960	ACPILDCK_03455
group_722		hypothetical protein	2	2	1	1	7361	61	4		941	941	941	NFCOAHBH_01962	ACPILDCK_03183
group_723		hypothetical protein	2	2	1	1	7362	61	3		449	449	449	NFCOAHBH_01963	ACPILDCK_03185
group_725		hypothetical protein	2	2	1	1	7363	298	1		941	941	941	NFCOAHBH_01965	ACPILDCK_03187
rpmB		50S ribosomal protein L28	2	2	1	1	6691	126	12		284	284	284	NFCOAHBH_01967	ACPILDCK_00402
uvrC		UvrABC system protein C	2	2	1	1	6682	77	8		1829	1829	1829	NFCOAHBH_01971	ACPILDCK_00406
group_728		Alpha-monoglucosyldiacylglycerol synthase	2	2	1	1	6677	77	12		1310	1310	1310	NFCOAHBH_01975	ACPILDCK_00411
group_729		Long-chain-fatty-acid--CoA ligase FadD15	2	2	1	1	6063	77	15		1937	1937	1937	NFCOAHBH_01981	ACPILDCK_00416
tldD		Metalloprotease TldD	2	2	1	1	6645	121	9		1385	1385	1385	NFCOAHBH_01987	ACPILDCK_00423
pmbA		Metalloprotease PmbA	2	2	1	1	6646	121	5		1334	1334	1334	NFCOAHBH_01988	ACPILDCK_00424
group_732		hypothetical protein	2	2	1	1	6640	97	2		1193	1193	1193	NFCOAHBH_01992	ACPILDCK_00428
group_733		hypothetical protein	2	2	1	1	6621	97	15		188	188	188	NFCOAHBH_01994	ACPILDCK_00430
group_734	pcrA_2	ATP-dependent DNA helicase PcrA	2	2	1	1	6623	97	13		1997	2006	2001	NFCOAHBH_01996	ACPILDCK_00432
slyD		FKBP-type peptidyl-prolyl cis-trans isomerase SlyD	2	2	1	1	6624	97	12		470	473	471	NFCOAHBH_01997	ACPILDCK_00433
fadH		2,4-dienoyl-CoA reductase	2	2	1	1	6627	97	7		2009	2009	2009	NFCOAHBH_02000	ACPILDCK_00436
group_737		hypothetical protein	2	2	1	1	6610	125	6		1022	1022	1022	NFCOAHBH_02005	ACPILDCK_00441
group_738	rcsC_3	Sensor histidine kinase RcsC	2	2	1	1	6070	125	10		2519	2519	2519	NFCOAHBH_02008	ACPILDCK_00444
group_740		hypothetical protein	2	2	1	1	6099	257	1		443	443	443	NFCOAHBH_02011	ACPILDCK_00447
group_741		hypothetical protein	2	2	1	1	6098	257	2		212	263	237	NFCOAHBH_02012	ACPILDCK_00448
tyrS		Tyrosine--tRNA ligase	2	2	1	1	6080	142	10		1217	1217	1217	NFCOAHBH_02020	ACPILDCK_00455
group_743		hypothetical protein	2	2	1	1	6079	142	9		1196	1196	1196	NFCOAHBH_02021	ACPILDCK_00456
group_744		hypothetical protein	2	2	1	1	7696	25	36		1460	1463	1461	NFCOAHBH_02031	ACPILDCK_00894
perR		hypothetical protein	2	2	1	1	7698	25	38		431	467	449	NFCOAHBH_02033	ACPILDCK_00893
group_746		hypothetical protein	2	2	1	1	7708	25	47		506	506	506	NFCOAHBH_02042	ACPILDCK_00875
corA		Cobalt/magnesium transport protein CorA	2	2	1	1	4512	20	42		1019	1019	1019	NFCOAHBH_02078	ACPILDCK_02994
group_748		hypothetical protein	2	2	1	1	4491	20	43		725	728	726	NFCOAHBH_02079	ACPILDCK_02245
lgt		Prolipoprotein diacylglyceryl transferase	2	2	1	1	4489	20	47		935	935	935	NFCOAHBH_02082	ACPILDCK_02243
group_750		hypothetical protein	2	2	1	1	4486	20	48		1016	1016	1016	NFCOAHBH_02083	ACPILDCK_02242
group_751		hypothetical protein	2	2	1	1	4484	20	51		1934	1937	1935	NFCOAHBH_02085	ACPILDCK_02240
group_753		hypothetical protein	2	2	1	1	4405	68	13		290	290	290	NFCOAHBH_02089	ACPILDCK_02236
group_754		hypothetical protein	2	2	1	1	4404	68	14		1388	1388	1388	NFCOAHBH_02090	ACPILDCK_02235
tsaD		tRNA N6-adenosine threonylcarbamoyltransferase	2	2	1	1	4403	68	15		1016	1016	1016	NFCOAHBH_02091	ACPILDCK_02234
group_756		hypothetical protein	2	2	1	1	4402	68	20		764	764	764	NFCOAHBH_02092	ACPILDCK_02233
rplC		50S ribosomal protein L3	2	2	1	1	3835	258	2		620	620	620	NFCOAHBH_02105	ACPILDCK_00049
rplB		50S ribosomal protein L2	2	2	1	1	3832	366	1		839	842	840	NFCOAHBH_02108	ACPILDCK_00052
rpsQ		30S ribosomal protein S17	2	2	1	1	3820	269	3		269	269	269	NFCOAHBH_02114	ACPILDCK_00058
group_765		hypothetical protein	2	2	1	1	3812	273	2		179	179	179	NFCOAHBH_02122	ACPILDCK_00066
adk		Adenylate kinase	2	2	1	1	3791	391	1		545	545	545	NFCOAHBH_02125	ACPILDCK_00069
group_768		hypothetical protein	2	2	1	1	3798	35	38		770	770	770	NFCOAHBH_02135	ACPILDCK_00078
mdtC_1		Multidrug resistance protein MdtC	2	2	1	1	3445	13	13		3320	3323	3321	NFCOAHBH_00161	ACPILDCK_01553
gloB_2		Hydroxyacylglutathione hydrolase	2	2	1	1	694	35	39		1022	1022	1022	NFCOAHBH_02136	ACPILDCK_02953
hupR1_1		Hydrogenase transcriptional regulatory protein hupR1	2	2	1	1	693	35	40		407	440	423	NFCOAHBH_02137	ACPILDCK_00088
group_771		hypothetical protein	2	2	1	1	583	35	7		959	959	959	NFCOAHBH_02141	ACPILDCK_00091
group_772		hypothetical protein	2	2	1	1	584	35	6		887	899	893	NFCOAHBH_02142	ACPILDCK_00092
tktA		Transketolase 2	2	2	1	1	585	35	5		824	824	824	NFCOAHBH_02143	ACPILDCK_00093
group_774		hypothetical protein	2	2	1	1	1683	8	83		875	875	875	NFCOAHBH_02156	ACPILDCK_00025
nudC		NADH pyrophosphatase	2	2	1	1	1698	8	85		548	548	548	NFCOAHBH_02158	ACPILDCK_00023
glmU_1		Bifunctional protein GlmU	2	2	1	1	1406	14	8		761	761	761	NFCOAHBH_02174	ACPILDCK_00040
ispE		4-diphosphocytidyl-2-C-methyl-D-erythritol kinase	2	2	1	1	1405	14	13		893	893	893	NFCOAHBH_02176	ACPILDCK_00042
group_778		hypothetical protein	2	2	1	1	1084	14	47		1091	1094	1092	NFCOAHBH_02182	ACPILDCK_01526
group_779		hypothetical protein	2	2	1	1	1081	14	44		467	467	467	NFCOAHBH_02185	ACPILDCK_01529
group_780		hypothetical protein	2	2	1	1	6136	18	48		491	491	491	NFCOAHBH_02200	ACPILDCK_00635
group_781		hypothetical protein	2	2	1	1	6137	18	47		893	896	894	NFCOAHBH_02201	ACPILDCK_00636
group_782		hypothetical protein	2	2	1	1	6139	18	45		1484	1484	1484	NFCOAHBH_02203	ACPILDCK_00638
group_783		hypothetical protein	2	2	1	1	6144	18	44		1070	1079	1074	NFCOAHBH_02204	ACPILDCK_00639
group_784		hypothetical protein	2	2	1	1	6152	18	41		698	707	702	NFCOAHBH_02207	ACPILDCK_00646
yvqK		Cob(I)yrinic acid a,c-diamide adenosyltransferase	2	2	1	1	6591	52	27		551	551	551	NFCOAHBH_02217	ACPILDCK_00502
group_7850		hypothetical protein	2	2	1	1	8154	369	1		1106	1109	1107	NFCOAHBH_03264	ACPILDCK_01803
ispH		4-hydroxy-3-methylbut-2-enyl diphosphate reductase	2	2	1	1	6165	208	3		938	998	968	NFCOAHBH_02224	ACPILDCK_00497
group_7861		hypothetical protein	2	2	1	1	8136	30	27		1103	1112	1107	NFCOAHBH_02496	ACPILDCK_01829
rssB_4		Regulator of RpoS	2	2	1	1	6167	208	2		1259	1262	1260	NFCOAHBH_02226	ACPILDCK_00495
group_789		hypothetical protein	2	2	1	1	6180	133	7		2747	2747	2747	NFCOAHBH_02234	ACPILDCK_00487
group_791		hypothetical protein	2	2	1	1	6200	213	3		308	308	308	NFCOAHBH_02238	ACPILDCK_00483
czcA_2		Cobalt-zinc-cadmium resistance protein CzcA	2	2	1	1	6186	52	6		3242	3242	3242	NFCOAHBH_02241	ACPILDCK_00479
yheS_2		putative ABC transporter ATP-binding protein YheS	2	2	1	1	3354	109	12		1943	1943	1943	NFCOAHBH_02248	ACPILDCK_01132
fecI		putative RNA polymerase sigma factor FecI	2	2	1	1	3367	5	88		590	590	590	NFCOAHBH_02252	ACPILDCK_02186
gpmI_2		2,3-bisphosphoglycerate-independent phosphoglycerate mutase	2	2	1	1	3370	5	85		1640	1640	1640	NFCOAHBH_02256	ACPILDCK_02189
group_797		hypothetical protein	2	2	1	1	3371	5	84		1856	2003	1929	NFCOAHBH_02257	ACPILDCK_02040
ssb		Single-stranded DNA-binding protein	2	2	1	1	7755	7	45		449	455	452	NFCOAHBH_00749	ACPILDCK_01960
group_800		hypothetical protein	2	2	1	1	829	70	15		1061	1061	1061	NFCOAHBH_02263	ACPILDCK_02033
mhqR		HTH-type transcriptional regulator MhqR	2	2	1	1	2507	70	20		449	449	449	NFCOAHBH_02268	ACPILDCK_02028
choD_3		Cholesterol oxidase	2	2	1	1	2509	70	22		1739	1739	1739	NFCOAHBH_02270	ACPILDCK_02026
group_805		hypothetical protein	2	2	1	1	2964	141	7		1157	1157	1157	NFCOAHBH_02279	ACPILDCK_02015
group_8054		hypothetical protein	2	2	1	1	1308	416	1		950	956	953	NFCOAHBH_00331	ACPILDCK_02103
group_806	btuD_4	Vitamin B12 import ATP-binding protein BtuD	2	2	1	1	2962	141	9		929	929	929	NFCOAHBH_02281	ACPILDCK_01136
mpl		UDP-N-acetylmuramate--L-alanyl-gamma-D-glutamyl-meso-2,6-diaminoheptandioate ligase	2	2	1	1	2939	174	5		1397	1397	1397	NFCOAHBH_02286	ACPILDCK_01141
yejB		Inner membrane ABC transporter permease protein YejB	2	2	1	1	2682	89	14		1010	1010	1010	NFCOAHBH_02297	ACPILDCK_01154
yejE		Inner membrane ABC transporter permease protein YejE	2	2	1	1	2681	89	13		1043	1043	1043	NFCOAHBH_02298	ACPILDCK_01155
oppD		Oligopeptide transport ATP-binding protein OppD	2	2	1	1	2680	89	12		989	989	989	NFCOAHBH_02299	ACPILDCK_01156
btuD_4		Vitamin B12 import ATP-binding protein BtuD	2	2	1	1	2679	89	11		962	962	962	NFCOAHBH_02300	ACPILDCK_01157
group_814		hypothetical protein	2	2	1	1	2671	89	4		206	206	206	NFCOAHBH_02305	ACPILDCK_01162
group_817		hypothetical protein	2	2	1	1	68	19	19		899	899	899	NFCOAHBH_02309	ACPILDCK_02726
group_818		hypothetical protein	2	2	1	1	64	19	15		257	272	264	NFCOAHBH_02313	ACPILDCK_03104
cyoE		Decaprenyl-phosphate phosphoribosyltransferase	2	2	1	1	3199	143	8		893	899	896	NFCOAHBH_01872	ACPILDCK_02328
group_819		hypothetical protein	2	2	1	1	357	155	9		1763	1763	1763	NFCOAHBH_02321	ACPILDCK_03109
group_8196		hypothetical protein	2	2	1	1	833	365	1		683	689	686	NFCOAHBH_01885	ACPILDCK_02347
group_820		hypothetical protein	2	2	1	1	360	155	6		1655	1661	1658	NFCOAHBH_02324	ACPILDCK_03069
entS		Enterobactin exporter EntS	2	2	1	1	3536	102	15		1256	1256	1256	NFCOAHBH_02329	ACPILDCK_03065
group_822		hypothetical protein	2	2	1	1	3537	102	13		578	578	578	NFCOAHBH_02330	ACPILDCK_03064
pcrA_3		ATP-dependent DNA helicase PcrA	2	2	1	1	3543	102	12		2024	2024	2024	NFCOAHBH_02331	ACPILDCK_03063
group_824		putative glycosyltransferase	2	2	1	1	3548	102	6		998	998	998	NFCOAHBH_02336	ACPILDCK_03057
alaA_2		LL-diaminopimelate aminotransferase	2	2	1	1	3555	55	26		1304	1304	1304	NFCOAHBH_02343	ACPILDCK_03049
purM		Phosphoribosylformylglycinamidine cyclo-ligase	2	2	1	1	4733	55	17		1034	1034	1034	NFCOAHBH_02346	ACPILDCK_03046
dgcE		putative diguanylate cyclase DgcE	2	2	1	1	4734	55	14		971	971	971	NFCOAHBH_02347	ACPILDCK_02638
pyk_2		Pyruvate kinase	2	2	1	1	4735	55	13		1427	1427	1427	NFCOAHBH_02349	ACPILDCK_02637
group_829		hypothetical protein	2	2	1	1	4738	55	10		1109	1109	1109	NFCOAHBH_02352	ACPILDCK_02634
group_830		hypothetical protein	2	2	1	1	4742	55	6		485	542	513	NFCOAHBH_02355	ACPILDCK_02632
radA		DNA repair protein RadA	2	2	1	1	7263	212	3		1379	1379	1379	NFCOAHBH_02358	ACPILDCK_02629
group_832		hypothetical protein	2	2	1	1	3941	2	51		341	341	341	NFCOAHBH_02361	ACPILDCK_02855
group_834		hypothetical protein	2	2	1	1	7561	196	3		443	443	443	NFCOAHBH_02373	ACPILDCK_03319
group_835		hypothetical protein	2	2	1	1	7560	196	1		500	500	500	NFCOAHBH_02374	ACPILDCK_03318
group_838		hypothetical protein	2	2	1	1	3912	93	12		998	998	998	NFCOAHBH_02387	ACPILDCK_03238
group_839		hypothetical protein	2	2	1	1	3909	93	17		200	200	200	NFCOAHBH_02388	ACPILDCK_03239
group_840		hypothetical protein	2	2	1	1	206	28	36		551	551	551	NFCOAHBH_02396	ACPILDCK_02274
group_842		hypothetical protein	2	2	1	1	7636	232	3		1982	1982	1982	NFCOAHBH_02402	ACPILDCK_02264
rlmN		putative dual-specificity RNA methyltransferase RlmN	2	2	1	1	225	94	11		1061	1166	1113	NFCOAHBH_02408	ACPILDCK_02258
pyrE		Orotate phosphoribosyltransferase	2	2	1	1	5488	2	24		563	563	563	NFCOAHBH_02420	ACPILDCK_00938
group_846		hypothetical protein	2	2	1	1	5483	2	20		698	698	698	NFCOAHBH_02422	ACPILDCK_00940
group_847		hypothetical protein	2	2	1	1	5482	2	19		740	740	740	NFCOAHBH_02423	ACPILDCK_00941
group_848		hypothetical protein	2	2	1	1	5477	2	15		881	881	881	NFCOAHBH_02427	ACPILDCK_00945
aroB_2		3-dehydroquinate synthase	2	2	1	1	5476	2	14		1091	1091	1091	NFCOAHBH_02428	ACPILDCK_00946
rppH_2		RNA pyrophosphohydrolase	2	2	1	1	5475	2	13		464	572	518	NFCOAHBH_02429	ACPILDCK_00947
rnc		Ribonuclease 3	2	2	1	1	5474	2	12		743	800	771	NFCOAHBH_02430	ACPILDCK_00948
group_853		hypothetical protein	2	2	1	1	5165	63	7		191	191	191	NFCOAHBH_02434	ACPILDCK_00951
group_854		hypothetical protein	2	2	1	1	5164	63	8		2030	2030	2030	NFCOAHBH_02435	ACPILDCK_00952
group_855		hypothetical protein	2	2	1	1	5162	63	10		470	470	470	NFCOAHBH_02437	ACPILDCK_00955
dxs_1		1-deoxy-D-xylulose-5-phosphate synthase	2	2	1	1	5159	63	11		1907	1907	1907	NFCOAHBH_02438	ACPILDCK_00956
group_857		hypothetical protein	2	2	1	1	5158	63	14		2171	2312	2241	NFCOAHBH_02439	ACPILDCK_00957
trpB		Tryptophan synthase beta chain	2	2	1	1	4040	63	17		1202	1202	1202	NFCOAHBH_02442	ACPILDCK_00960
group_859		hypothetical protein	2	2	1	1	4042	63	21		1727	1727	1727	NFCOAHBH_02444	ACPILDCK_00962
group_860		Trans,polycis-polyprenyl diphosphate synthase ((2Z,6E)-farnesyl diphosphate specific)	2	2	1	1	4045	63	2		725	725	725	NFCOAHBH_02447	ACPILDCK_00965
frr		Ribosome-recycling factor	2	2	1	1	4046	63	1		554	554	554	NFCOAHBH_02448	ACPILDCK_00966
rpsB		30S ribosomal protein S2	2	2	1	1	7394	249	2		860	863	861	NFCOAHBH_02451	ACPILDCK_00969
acpS		Holo-[acyl-carrier-protein] synthase	2	2	1	1	7390	119	1		374	380	377	NFCOAHBH_02455	ACPILDCK_00973
dacA		Diadenylate cyclase	2	2	1	1	7387	119	8		821	824	822	NFCOAHBH_02457	ACPILDCK_00975
patA_6		Peptidoglycan O-acetyltransferase	2	2	1	1	4657	98	4		1454	1454	1454	NFCOAHBH_02464	ACPILDCK_03191
group_869		hypothetical protein	2	2	1	1	4658	98	5		605	605	605	NFCOAHBH_02465	ACPILDCK_03192
crt		Short-chain-enoyl-CoA hydratase	2	2	1	1	4660	98	8		773	773	773	NFCOAHBH_02467	ACPILDCK_03194
rho		Transcription termination factor Rho	2	2	1	1	7444	260	2		1445	1451	1448	NFCOAHBH_00357	ACPILDCK_03151
group_871		hypothetical protein	2	2	1	1	4662	98	15		1382	1382	1382	NFCOAHBH_02468	ACPILDCK_03195
group_872		hypothetical protein	2	2	1	1	4667	98	12		1565	1709	1637	NFCOAHBH_02471	ACPILDCK_03198
sbp_2		Sulfate-binding protein	2	2	1	1	8193	58	6		1004	1004	1004	NFCOAHBH_02480	ACPILDCK_01814
group_875		hypothetical protein	2	2	1	1	8194	58	7		1829	1832	1830	NFCOAHBH_02481	ACPILDCK_01815
ywnA		Putative HTH-type transcriptional regulator YwnA	2	2	1	1	8200	58	17		419	419	419	NFCOAHBH_02487	ACPILDCK_01820
group_877		hypothetical protein	2	2	1	1	8201	58	18		1310	1394	1352	NFCOAHBH_02488	ACPILDCK_01821
group_878		hypothetical protein	2	2	1	1	8202	58	19		305	305	305	NFCOAHBH_02489	ACPILDCK_01822
group_879		hypothetical protein	2	2	1	1	8204	58	21		374	425	399	NFCOAHBH_02491	ACPILDCK_01824
group_880		hypothetical protein	2	2	1	1	8205	58	24		1292	1292	1292	NFCOAHBH_02492	ACPILDCK_01825
group_882		hypothetical protein	2	2	1	1	8131	30	32		1535	1535	1535	NFCOAHBH_02502	ACPILDCK_01834
nadB		L-aspartate oxidase	2	2	1	1	8128	30	35		1598	1598	1598	NFCOAHBH_02505	ACPILDCK_01837
group_884		hypothetical protein	2	2	1	1	8125	30	36		1817	1817	1817	NFCOAHBH_02506	ACPILDCK_01838
miaA		tRNA dimethylallyltransferase	2	2	1	1	8121	30	16		914	914	914	NFCOAHBH_02510	ACPILDCK_01842
rfbM		Mannose-1-phosphate guanylyltransferase RfbM	2	2	1	1	8118	30	13		1061	1061	1061	NFCOAHBH_02513	ACPILDCK_01845
group_887		hypothetical protein	2	2	1	1	8112	30	7		518	518	518	NFCOAHBH_02517	ACPILDCK_01849
guaB_2		Inosine-5'-monophosphate dehydrogenase	2	2	1	1	8110	30	5		440	440	440	NFCOAHBH_02519	ACPILDCK_01851
group_889	cheB_5	Chemotaxis response regulator protein-glutamate methylesterase	2	2	1	1	8109	30	4		1466	1475	1470	NFCOAHBH_02520	ACPILDCK_01852
cbs		Putative cystathionine beta-synthase	2	2	1	1	8107	1	43		980	980	980	NFCOAHBH_02522	ACPILDCK_01854
group_891		hypothetical protein	2	2	1	1	8101	1	48		314	314	314	NFCOAHBH_02527	ACPILDCK_01860
ypjD		putative protein YpjD	2	2	1	1	5018	10	33		344	344	344	NFCOAHBH_02539	ACPILDCK_00794
patA_5		Peptidoglycan O-acetyltransferase	2	2	1	1	5021	10	30		1397	1397	1397	NFCOAHBH_02541	ACPILDCK_00796
btuB_2		Colicin I receptor	2	2	1	1	5056	82	21		2093	2102	2097	NFCOAHBH_02556	ACPILDCK_00811
pbsA1		Heme oxygenase 1	2	2	1	1	5058	82	19		677	677	677	NFCOAHBH_02558	ACPILDCK_00813
group_897		hypothetical protein	2	2	1	1	5064	82	15		1508	1508	1508	NFCOAHBH_02562	ACPILDCK_00817
apt		Adenine phosphoribosyltransferase	2	2	1	1	5065	82	11		533	533	533	NFCOAHBH_02563	ACPILDCK_00818
pglF		UDP-N-acetyl-alpha-D-glucosamine C6 dehydratase	2	2	1	1	4942	107	5		1868	1892	1880	NFCOAHBH_02567	ACPILDCK_00823
group_900		hypothetical protein	2	2	1	1	4939	107	17		2132	2132	2132	NFCOAHBH_02569	ACPILDCK_00825
group_901		hypothetical protein	2	2	1	1	273	4	68		2225	2225	2225	NFCOAHBH_02583	ACPILDCK_03271
czcA_1		Cobalt-zinc-cadmium resistance protein CzcA	2	2	1	1	275	4	73		3116	3116	3116	NFCOAHBH_02585	ACPILDCK_00248
group_903		hypothetical protein	2	2	1	1	285	4	82		671	671	671	NFCOAHBH_02593	ACPILDCK_00245
group_904		hypothetical protein	2	2	1	1	286	4	84		1256	1256	1256	NFCOAHBH_02594	ACPILDCK_00243
group_905		hypothetical protein	2	2	1	1	288	4	88		530	530	530	NFCOAHBH_02596	ACPILDCK_00241
tmung		Type-4 uracil-DNA glycosylase	2	2	1	1	292	4	92		548	548	548	NFCOAHBH_02598	ACPILDCK_00238
pgi		Glucose-6-phosphate isomerase B	2	2	1	1	295	4	128		1337	1337	1337	NFCOAHBH_02600	ACPILDCK_00236
group_908		hypothetical protein	2	2	1	1	299	4	124		998	998	998	NFCOAHBH_02604	ACPILDCK_00232
rcsC_12		Sensor histidine kinase RcsC	2	2	1	1	300	4	123		1511	1520	1515	NFCOAHBH_02605	ACPILDCK_00231
arnB		UDP-4-amino-4-deoxy-L-arabinose--oxoglutarate aminotransferase	2	2	1	1	303	4	116		1199	1199	1199	NFCOAHBH_02610	ACPILDCK_00228
group_911		hypothetical protein	2	2	1	1	308	4	111		902	902	902	NFCOAHBH_02613	ACPILDCK_00224
group_912		hypothetical protein	2	2	1	1	311	4	108		410	410	410	NFCOAHBH_02616	ACPILDCK_00221
metH		Methionine synthase	2	2	1	1	5132	60	9		3743	3743	3743	NFCOAHBH_02628	ACPILDCK_00736
group_915		hypothetical protein	2	2	1	1	4823	60	13		1748	1748	1748	NFCOAHBH_02632	ACPILDCK_00740
argB		Acetylglutamate kinase	2	2	1	1	4824	60	14		911	911	911	NFCOAHBH_02633	ACPILDCK_00741
group_917		hypothetical protein	2	2	1	1	4830	60	18		368	368	368	NFCOAHBH_02637	ACPILDCK_00745
group_918		hypothetical protein	2	2	1	1	4832	60	19		1100	1100	1100	NFCOAHBH_02638	ACPILDCK_00746
xerC_2		Tyrosine recombinase XerC	2	2	1	1	4834	60	23		896	896	896	NFCOAHBH_02640	ACPILDCK_00748
aroK		Shikimate kinase 1	2	2	1	1	4835	60	21		539	539	539	NFCOAHBH_02641	ACPILDCK_00749
group_921		hypothetical protein	2	2	1	1	4836	60	20		851	851	851	NFCOAHBH_02642	ACPILDCK_00750
group_923		hypothetical protein	2	2	1	1	4815	10	80		407	407	407	NFCOAHBH_02648	ACPILDCK_00756
group_924		hypothetical protein	2	2	1	1	4814	10	75		1418	1418	1418	NFCOAHBH_02649	ACPILDCK_00757
group_925		hypothetical protein	2	2	1	1	4813	10	74		1355	1355	1355	NFCOAHBH_02650	ACPILDCK_00758
group_926		hypothetical protein	2	2	1	1	4812	10	73		2399	2402	2400	NFCOAHBH_02651	ACPILDCK_00759
group_927		hypothetical protein	2	2	1	1	4811	10	72		458	458	458	NFCOAHBH_02652	ACPILDCK_00760
group_928		hypothetical protein	2	2	1	1	4810	10	71		638	638	638	NFCOAHBH_02653	ACPILDCK_00761
group_929		hypothetical protein	2	2	1	1	4808	10	69		614	614	614	NFCOAHBH_02655	ACPILDCK_00763
mutB_2		Methylmalonyl-CoA mutase large subunit	2	2	1	1	4983	10	62		2198	2198	2198	NFCOAHBH_02663	ACPILDCK_00770
alx		Putative membrane-bound redox modulator Alx	2	2	1	1	4987	10	60		989	989	989	NFCOAHBH_02665	ACPILDCK_00772
sufS		Cysteine desulfurase SufS	2	2	1	1	4993	10	55		1157	1157	1157	NFCOAHBH_02668	ACPILDCK_00775
mcd		(2S)-methylsuccinyl-CoA dehydrogenase	2	2	1	1	1227	4	55		1676	1676	1676	NFCOAHBH_02678	ACPILDCK_03258
group_934		hypothetical protein	2	2	1	1	1230	4	46		1160	1160	1160	NFCOAHBH_02681	ACPILDCK_03038
group_935		hypothetical protein	2	2	1	1	1233	4	38		473	473	473	NFCOAHBH_02682	ACPILDCK_03037
group_936		hypothetical protein	2	2	1	1	1235	4	36		476	488	482	NFCOAHBH_02684	ACPILDCK_03033
tdh_2		L-threonine 3-dehydrogenase	2	2	1	1	1236	4	35		1022	1022	1022	NFCOAHBH_02685	ACPILDCK_03032
group_938		hypothetical protein	2	2	1	1	1186	47	8		491	491	491	NFCOAHBH_02693	ACPILDCK_03023
group_939		hypothetical protein	2	2	1	1	1181	47	13		1574	1583	1578	NFCOAHBH_02698	ACPILDCK_03018
rbn_3		Ribonuclease BN	2	2	1	1	1179	47	15		827	827	827	NFCOAHBH_02700	ACPILDCK_03016
group_941		hypothetical protein	2	2	1	1	1258	47	19		767	767	767	NFCOAHBH_02702	ACPILDCK_03014
group_942		hypothetical protein	2	2	1	1	1265	47	29		362	362	362	NFCOAHBH_02706	ACPILDCK_02311
rplA		50S ribosomal protein L1	2	2	1	1	1249	209	2		692	692	692	NFCOAHBH_02714	ACPILDCK_02303
rplL		50S ribosomal protein L7/L12	2	2	1	1	1251	209	4		380	380	380	NFCOAHBH_02716	ACPILDCK_02301
btuD_5		Vitamin B12 import ATP-binding protein BtuD	2	2	1	1	3858	38	27		1889	1889	1889	NFCOAHBH_02728	ACPILDCK_01599
group_946		hypothetical protein	2	2	1	1	2794	12	56		1091	1094	1092	NFCOAHBH_02743	ACPILDCK_01586
group_947		hypothetical protein	2	2	1	1	2789	12	63		905	905	905	NFCOAHBH_02748	ACPILDCK_03083
mdtB		Multidrug resistance protein MdtB	2	2	1	1	2782	12	70		3053	3053	3053	NFCOAHBH_02755	ACPILDCK_03076
group_949		hypothetical protein	2	2	1	1	4085	22	22		1061	1061	1061	NFCOAHBH_02762	ACPILDCK_01050
czcB		Cobalt-zinc-cadmium resistance protein CzcB	2	2	1	1	4090	22	16		1178	1178	1178	NFCOAHBH_02765	ACPILDCK_01053
glyA		Serine hydroxymethyltransferase	2	2	1	1	4093	22	14		1247	1247	1247	NFCOAHBH_02767	ACPILDCK_01055
group_952		hypothetical protein	2	2	1	1	4094	22	13		608	608	608	NFCOAHBH_02768	ACPILDCK_01056
rbn_4		Ribonuclease BN	2	2	1	1	4096	22	11		953	956	954	NFCOAHBH_02770	ACPILDCK_01058
cheW_2		Chemotaxis protein CheW	2	2	1	1	4109	139	6		497	497	497	NFCOAHBH_02786	ACPILDCK_01081
group_958		hypothetical protein	2	2	1	1	4110	139	2		3194	3215	3204	NFCOAHBH_02787	ACPILDCK_01082
scpA		Segregation and condensation protein A	2	2	1	1	4583	372	1		785	785	785	NFCOAHBH_02790	ACPILDCK_01085
group_962		hypothetical protein	2	2	1	1	4581	170	5		1091	1091	1091	NFCOAHBH_02792	ACPILDCK_01087
cmk		Cytidylate kinase	2	2	1	1	4117	170	2		692	692	692	NFCOAHBH_02795	ACPILDCK_01090
rpmF		50S ribosomal protein L32	2	2	1	1	4572	23	10		200	200	200	NFCOAHBH_02799		DNPJFAJK_00693
plsX		Phosphate acyltransferase	2	2	1	1	4150	23	9		1007	1007	1007	NFCOAHBH_02800	ACPILDCK_01095
adhT_2		Alcohol dehydrogenase	2	2	1	1	1280	340	2		1031	1034	1032	NFCOAHBH_02801	ACPILDCK_02295
group_967		hypothetical protein	2	2	1	1	598	28	7		593	593	593	NFCOAHBH_02806	ACPILDCK_02289
uvrB		UvrABC system protein B	2	2	1	1	599	28	8		2000	2000	2000	NFCOAHBH_02807	ACPILDCK_02288
trmL		tRNA (cytidine(34)-2'-O)-methyltransferase	2	2	1	1	601	28	11		461	461	461	NFCOAHBH_02809	ACPILDCK_02286
rpsA_2		30S ribosomal protein S1	2	2	1	1	606	28	16		1145	1154	1149	NFCOAHBH_02810	ACPILDCK_02285
group_971		hypothetical protein	2	2	1	1	611	28	22		1469	1508	1488	NFCOAHBH_02815	ACPILDCK_02280
fecA		Fe(3+) dicitrate transport protein FecA	2	2	1	1	616	28	25		2417	2423	2420	NFCOAHBH_02817	ACPILDCK_02278
ppk		Polyphosphate kinase	2	2	1	1	26	24	27		2138	2138	2138	NFCOAHBH_02821	ACPILDCK_03088
group_975		hypothetical protein	2	2	1	1	27	24	1		1550	1553	1551	NFCOAHBH_02822	ACPILDCK_03089
dxs_2		1-deoxy-D-xylulose-5-phosphate synthase	2	2	1	1	5545	69	25		962	962	962	NFCOAHBH_02836	ACPILDCK_01703
group_979		hypothetical protein	2	2	1	1	5546	283	1		398	398	398	NFCOAHBH_02838	ACPILDCK_01701
caiA_4		Crotonobetainyl-CoA dehydrogenase	2	2	1	1	7122	2	106		1757	1757	1757	NFCOAHBH_02841	ACPILDCK_01699
group_982		hypothetical protein	2	2	1	1	7125	2	107		791	791	791	NFCOAHBH_02842	ACPILDCK_01696
asnS		Asparagine--tRNA ligase	2	2	1	1	7126	2	108		1307	1307	1307	NFCOAHBH_02843	ACPILDCK_01695
folD		Bifunctional protein FolD protein	2	2	1	1	7127	2	109		854	854	854	NFCOAHBH_02844	ACPILDCK_01694
group_985		Putative TrmH family tRNA/rRNA methyltransferase	2	2	1	1	7131	2	112		659	761	710	NFCOAHBH_02847	ACPILDCK_01691
wcaJ		UDP-glucose:undecaprenyl-phosphate glucose-1-phosphate transferase	2	2	1	1	7138	2	120		1415	1415	1415	NFCOAHBH_02853	ACPILDCK_01684
lptD		LPS-assembly protein LptD	2	2	1	1	7140	2	121		2978	2984	2981	NFCOAHBH_02854	ACPILDCK_01683
group_988		hypothetical protein	2	2	1	1	7142	2	124		707	710	708	NFCOAHBH_02856	ACPILDCK_01681
mfd		Transcription-repair-coupling factor	2	2	1	1	7146	2	125		3515	3530	3522	NFCOAHBH_02857	ACPILDCK_01680
group_990		hypothetical protein	2	2	1	1	7150	2	132		392	392	392	NFCOAHBH_02861	ACPILDCK_01676
cheB_5		Chemotaxis response regulator protein-glutamate methylesterase	2	2	1	1	7161	2	139		1430	1430	1430	NFCOAHBH_02867	ACPILDCK_01670
group_992		hypothetical protein	2	2	1	1	2658	5	96		1448	1448	1448	NFCOAHBH_02876	ACPILDCK_02178
group_993		hypothetical protein	2	2	1	1	2661	5	77		674	674	674	NFCOAHBH_02878	ACPILDCK_01172
acsA_2		Acetyl-coenzyme A synthetase	2	2	1	1	2030	5	58		1964	1964	1964	NFCOAHBH_02885	ACPILDCK_01179
group_995		hypothetical protein	2	2	1	1	2032	5	56		1415	1415	1415	NFCOAHBH_02887	ACPILDCK_01181
ndhI		NAD(P)H-quinone oxidoreductase subunit I, chloroplastic	2	2	1	1	2034	5	55		821	821	821	NFCOAHBH_02889	ACPILDCK_01182
ndhH		NAD(P)H-quinone oxidoreductase subunit H, chloroplastic	2	2	1	1	2035	5	54		1409	1409	1409	NFCOAHBH_02890	ACPILDCK_01183
ndhB_2		NAD(P)H-quinone oxidoreductase subunit 2, chloroplastic	2	2	1	1	2036	5	53		1208	1220	1214	NFCOAHBH_02891	ACPILDCK_01184
group_999		hypothetical protein	2	2	1	1	2038	5	51		581	887	734	NFCOAHBH_02893	ACPILDCK_01186
group_102		hypothetical protein	1	1	1	1	214	94	17		254	254	254	NFCOAHBH_02414
group_103		hypothetical protein	1	1	1	1	211	94	20		5135	5135	5135	NFCOAHBH_02417
group_104		hypothetical protein	1	1	1	15	3	183	1		3032	3032	3032	NFCOAHBH_03344
group_11		hypothetical protein	1	1	1	1	221	94	2		767	767	767		ACPILDCK_02254
group_1106		hypothetical protein	1	1	1	1	6881	429	16		557	557	557			DNPJFAJK_00470
group_1107		hypothetical protein	1	1	1	1	1284	500	3		557	557	557			DNPJFAJK_03058
group_1108		hypothetical protein	1	1	1	1	235	503	11		557	557	557			DNPJFAJK_02120
group_1109		IS3 family transposase IS1501	1	1	1	1	2151	601	1		299	299	299			DNPJFAJK_01081
group_1110		IS3 family transposase IS1501	1	1	1	1	5689	41	26		299	299	299			DNPJFAJK_02535
group_1111		IS3 family transposase IS1501	1	1	1	1	5596	11	30		299	299	299			DNPJFAJK_02237
group_1112		hypothetical protein	1	1	1	1	6216	649	4		614	614	614			DNPJFAJK_01296
group_1113		hypothetical protein	1	1	1	1	6922	455	16		530	530	530			DNPJFAJK_02203
group_1120		hypothetical protein	1	1	1	1	1711	608	3		695	695	695			DNPJFAJK_02067
group_1121		Putative O-methyltransferase	1	1	1	1	1709	608	5		470	470	470			DNPJFAJK_02069
group_1122		hypothetical protein	1	1	1	1	3697	599	1		563	563	563			DNPJFAJK_02070
group_1123		hypothetical protein	1	1	1	1	8238	444	6		341	341	341			DNPJFAJK_02881
group_1124		hypothetical protein	1	1	1	1	3698	599	5		536	536	536			DNPJFAJK_02071
group_1125		hypothetical protein	1	1	1	1	4371	573	4		200	200	200			DNPJFAJK_02940
group_1126		hypothetical protein	1	1	1	1	3709	433	2		128	128	128			DNPJFAJK_02079
group_1127		hypothetical protein	1	1	1	1	916	440	18		179	179	179			DNPJFAJK_02758
group_1128		IS110 family transposase ISLin1	1	1	1	1	619	24	2		380	380	380			DNPJFAJK_02251
group_1129		hypothetical protein	1	1	1	122	1	736	1	Investigate	101	101	101			DNPJFAJK_03890
group_1132		hypothetical protein	1	1	1	1	3888	481	4		2192	2192	2192			DNPJFAJK_02542
group_1133		hypothetical protein	1	1	1	1	3890	481	6		773	773	773			DNPJFAJK_02544
group_1136		hypothetical protein	1	1	1	86	4	430	33		1325	1325	1325			DNPJFAJK_02993
group_1137		hypothetical protein	1	1	1	86	1	430	1		1058	1058	1058			DNPJFAJK_02996
group_1138		hypothetical protein	1	1	1	1	1297	647	4		248	248	248			DNPJFAJK_03036
group_1139		hypothetical protein	1	1	1	1	7628	592	3		248	248	248			DNPJFAJK_03344
group_1147		hypothetical protein	1	1	1	94	13	502	4		194	194	194			DNPJFAJK_03737
group_1148		hypothetical protein	1	1	1	94	5	502	8		374	374	374			DNPJFAJK_03745
group_1150		hypothetical protein	1	1	1	4	13	76	10		398	398	398			DNPJFAJK_03753
group_1151		hypothetical protein	1	1	1	4	15	76	12		362	362	362			DNPJFAJK_03755
group_1153		hypothetical protein	1	1	1	121	2	691	2	Investigate	173	173	173			DNPJFAJK_03854
group_1154		hypothetical protein	1	1	1	146	1	720	1	Investigate	173	173	173			DNPJFAJK_03882
group_1155		hypothetical protein	1	1	1	149	2	723	1	Investigate	302	302	302			DNPJFAJK_03861
group_1156		hypothetical protein	1	1	1	148	1	699	1	Investigate	131	131	131			DNPJFAJK_03891
group_1158		hypothetical protein	1	1	1	1	7645	25	31		1976	1976	1976		ACPILDCK_00880
group_1159		hypothetical protein	1	1	1	1	7648	25	28		2024	2024	2024		ACPILDCK_00883
group_1160		hypothetical protein	1	1	1	1	2668	5	65		2660	2660	2660		ACPILDCK_01165
group_1161		hypothetical protein	1	1	1	1	2663	5	75		1568	1568	1568		ACPILDCK_01170
group_1162		hypothetical protein	1	1	1	1	3689	27	8		1697	1697	1697		ACPILDCK_01751
group_1163		hypothetical protein	1	1	1	1	3651	27	18		1331	1331	1331		ACPILDCK_01789
group_1164		hypothetical protein	1	1	1	1	3648	27	15		998	998	998		ACPILDCK_01792
group_1165		hypothetical protein	1	1	1	1	3185	184	5		572	572	572		ACPILDCK_02317
group_1166		IS630 family transposase ISCARN39	1	1	1	1	8183	164	3		983	983	983		ACPILDCK_01807
group_1167		IS630 family transposase ISCARN39	1	1	1	1	5704	41	13		413	413	413		ACPILDCK_02413
group_1168		hypothetical protein	1	1	1	1	7904	1	149		272	272	272		ACPILDCK_01915
group_1169		hypothetical protein	1	1	1	5	13	114	16		203	203	203		ACPILDCK_03356
group_1170		hypothetical protein	1	1	1	6	14	112	16		206	206	206		ACPILDCK_03428
group_1171		hypothetical protein	1	1	1	19	1	179	5		206	206	206		ACPILDCK_03542
group_1172		hypothetical protein	1	1	1	1	1949	15	48		1160	1160	1160	NFCOAHBH_00001
group_1173		hypothetical protein	1	1	1	1	1950	15	49		605	605	605	NFCOAHBH_00002
group_1174		hypothetical protein	1	1	1	1	1948	15	60		1493	1493	1493	NFCOAHBH_00004
group_1175		hypothetical protein	1	1	1	1	1947	15	61		2180	2180	2180	NFCOAHBH_00005
menF		Isochorismate synthase MenF	1	1	1	1	1946	15	62		1775	1775	1775	NFCOAHBH_00006
group_1177	thpR	RNA 2',3'-cyclic phosphodiesterase	1	1	1	1	1945	15	63		566	566	566	NFCOAHBH_00007
group_1179		hypothetical protein	1	1	1	1	1943	15	67		284	284	284	NFCOAHBH_00009
group_1180		hypothetical protein	1	1	1	1	1935	15	41		929	929	929	NFCOAHBH_00011
group_1181	thiD	Hydroxymethylpyrimidine/phosphomethylpyrimidine kinase	1	1	1	1	2400	15	40		812	812	812	NFCOAHBH_00012
group_1182	ogt	Methylated-DNA--protein-cysteine methyltransferase	1	1	1	1	2401	15	39		407	407	407	NFCOAHBH_00013
group_1183	sasA_1	Adaptive-response sensory-kinase SasA	1	1	1	1	2402	15	38		1832	1832	1832	NFCOAHBH_00014
group_1184	rsgA_1	Small ribosomal subunit biogenesis GTPase RsgA	1	1	1	1	2403	15	37		956	956	956	NFCOAHBH_00015
group_1185		hypothetical protein	1	1	1	1	2404	15	36		1328	1328	1328	NFCOAHBH_00016
group_1186		hypothetical protein	1	1	1	1	2408	15	12		1625	1625	1625	NFCOAHBH_00018
group_1187	rbn_1	Ribonuclease BN	1	1	1	1	2410	15	9		815	815	815	NFCOAHBH_00021
group_1188		hypothetical protein	1	1	1	1	2398	15	3		350	350	350	NFCOAHBH_00022
group_1189		hypothetical protein	1	1	1	1	2399	15	4		653	653	653	NFCOAHBH_00023
group_1190		hypothetical protein	1	1	1	1	1925	108	4		1226	1226	1226	NFCOAHBH_00027
group_1192		hypothetical protein	1	1	1	1	1919	108	10		287	287	287	NFCOAHBH_00032
group_1193		hypothetical protein	1	1	1	1	1918	108	11		347	347	347	NFCOAHBH_00033
group_1194		hypothetical protein	1	1	1	1	1915	108	1		1457	1457	1457	NFCOAHBH_00036
group_1195		hypothetical protein	1	1	1	1	2431	180	2		1895	1895	1895	NFCOAHBH_00039
group_1196		hypothetical protein	1	1	1	1	2430	180	3		134	134	134	NFCOAHBH_00040
group_1197		hypothetical protein	1	1	1	1	2427	180	1		461	461	461	NFCOAHBH_00042
group_1198	yidD	Putative membrane protein insertion efficiency factor	1	1	1	1	2441	333	1		254	254	254	NFCOAHBH_00045
group_1199	yidC	Membrane protein insertase YidC	1	1	1	1	2440	333	2		1868	1868	1868	NFCOAHBH_00046
group_12		hypothetical protein	1	1	1	28	4	229	1		2546	2546	2546		ACPILDCK_03490
group_1200		hypothetical protein	1	1	1	1	2445	195	4		2108	2108	2108	NFCOAHBH_00050
group_1201		hypothetical protein	1	1	1	1	2454	5	7		431	431	431	NFCOAHBH_00052
group_1202		hypothetical protein	1	1	1	1	2453	5	8		179	179	179	NFCOAHBH_00053
group_1203		hypothetical protein	1	1	1	1	2884	5	9		305	305	305	NFCOAHBH_00054
group_1204		hypothetical protein	1	1	1	1	2885	5	10		389	389	389	NFCOAHBH_00055
group_1205		hypothetical protein	1	1	1	1	2886	5	11		158	158	158	NFCOAHBH_00056
yafV		Omega-amidase YafV	1	1	1	1	2889	5	6		842	842	842	NFCOAHBH_00059
group_1207		hypothetical protein	1	1	1	1	2890	5	5		809	809	809	NFCOAHBH_00060
group_1208		hypothetical protein	1	1	1	1	2894	5	106		875	875	875	NFCOAHBH_00062
group_1210		hypothetical protein	1	1	1	1	2897	5	4		1448	1448	1448	NFCOAHBH_00065
group_1211	gtf1_2	Glycosyltransferase Gtf1	1	1	1	1	2899	5	112		1061	1061	1061	NFCOAHBH_00067
rmd_1		GDP-6-deoxy-D-mannose reductase	1	1	1	1	2900	5	3		953	953	953	NFCOAHBH_00069
group_1213		hypothetical protein	1	1	1	1	2905	5	119		545	545	545	NFCOAHBH_00071
rpoE		ECF RNA polymerase sigma-E factor	1	1	1	1	2904	5	118		509	509	509	NFCOAHBH_00072
group_1215		hypothetical protein	1	1	1	1	2903	5	117		362	362	362	NFCOAHBH_00073
group_1216		hypothetical protein	1	1	1	1	2696	91	2		1523	1523	1523	NFCOAHBH_00076
group_1218		hypothetical protein	1	1	1	1	2693	91	6		284	284	284	NFCOAHBH_00079
group_1219		hypothetical protein	1	1	1	1	2687	91	5		1133	1133	1133	NFCOAHBH_00080
group_1220		hypothetical protein	1	1	1	1	2688	91	4		695	695	695	NFCOAHBH_00081
group_1221		hypothetical protein	1	1	1	1	2701	221	5		446	446	446	NFCOAHBH_00088
group_1222		hypothetical protein	1	1	1	1	2702	221	4		395	395	395	NFCOAHBH_00089
group_1223		hypothetical protein	1	1	1	1	2851	290	2		773	773	773	NFCOAHBH_00096
group_1224		hypothetical protein	1	1	1	1	2852	290	1		467	467	467	NFCOAHBH_00097
yhfP		Putative quinone oxidoreductase YhfP	1	1	1	1	2713	186	1		1019	1019	1019	NFCOAHBH_00099
group_1226		hypothetical protein	1	1	1	1	2714	186	2		557	557	557	NFCOAHBH_00100
group_1227		hypothetical protein	1	1	1	1	2715	186	3		359	359	359	NFCOAHBH_00101
group_1228		hypothetical protein	1	1	1	1	2716	186	4		488	488	488	NFCOAHBH_00102
group_1229		hypothetical protein	1	1	1	1	2717	186	5		731	731	731	NFCOAHBH_00103
napG		Ferredoxin-type protein NapG	1	1	1	1	2718	186	6		707	707	707	NFCOAHBH_00104
group_1231	lnt	Apolipoprotein N-acyltransferase	1	1	1	1	2722	85	5		1772	1772	1772	NFCOAHBH_00106
group_1232		hypothetical protein	1	1	1	1	2723	85	13		1130	1130	1130	NFCOAHBH_00108
group_1233		hypothetical protein	1	1	1	1	2724	85	14		419	419	419	NFCOAHBH_00109
group_1234		hypothetical protein	1	1	1	1	2737	62	21		716	716	716	NFCOAHBH_00112
rssB_1		Regulator of RpoS	1	1	1	1	2736	62	22		773	773	773	NFCOAHBH_00113
group_1236		hypothetical protein	1	1	1	1	2735	62	23		383	383	383	NFCOAHBH_00114
group_1237		hypothetical protein	1	1	1	1	2732	62	25		521	521	521	NFCOAHBH_00116
group_1238		hypothetical protein	1	1	1	1	2731	62	26		1310	1310	1310	NFCOAHBH_00117
group_1239		hypothetical protein	1	1	1	1	2805	62	14		1040	1040	1040	NFCOAHBH_00119
group_1240		hypothetical protein	1	1	1	1	2806	62	3		944	944	944	NFCOAHBH_00120
group_1241	hcaB_1	3-phenylpropionate-dihydrodiol/cinnamic acid-dihydrodiol dehydrogenase	1	1	1	1	2810	62	2		800	800	800	NFCOAHBH_00123
group_1242	egtB	Hercynine oxygenase	1	1	1	1	2811	62	1		1325	1325	1325	NFCOAHBH_00124
group_1243		hypothetical protein	1	1	1	1	2798	62	9		1802	1802	1802	NFCOAHBH_00126
group_1244		hypothetical protein	1	1	1	1	2799	62	8		656	656	656	NFCOAHBH_00127
group_1246		hypothetical protein	1	1	1	1	2762	12	13		173	173	173	NFCOAHBH_00131
queE		7-carboxy-7-deazaguanine synthase	1	1	1	1	2761	12	12		713	713	713	NFCOAHBH_00132
group_1248	pheT	Phenylalanine--tRNA ligase beta subunit	1	1	1	1	773	12	41		2408	2408	2408	NFCOAHBH_00134
group_1249	caiE	Carnitine operon protein CaiE	1	1	1	1	774	12	40		569	569	569	NFCOAHBH_00135
group_1250		hypothetical protein	1	1	1	1	775	12	39		629	629	629	NFCOAHBH_00136
group_1251		hypothetical protein	1	1	1	1	785	12	36		1223	1223	1223	NFCOAHBH_00138
group_1253		hypothetical protein	1	1	1	1	789	12	24		227	227	227	NFCOAHBH_00142
ribD		Riboflavin biosynthesis protein RibD	1	1	1	1	790	12	23		653	653	653	NFCOAHBH_00143
pbpF		Penicillin-binding protein 1F	1	1	1	1	791	12	22		632	632	632	NFCOAHBH_00144
group_1256		hypothetical protein	1	1	1	1	792	12	21		2591	2591	2591	NFCOAHBH_00145
group_1257		hypothetical protein	1	1	1	1	793	12	20		1055	1055	1055	NFCOAHBH_00146
group_1258		hypothetical protein	1	1	1	1	794	12	19		167	167	167	NFCOAHBH_00147
group_1259		hypothetical protein	1	1	1	1	795	12	18		794	794	794	NFCOAHBH_00148
group_1260		hypothetical protein	1	1	1	1	796	12	17		137	137	137	NFCOAHBH_00149
group_1261		hypothetical protein	1	1	1	1	806	12	15		647	647	647	NFCOAHBH_00151
group_1262		Monoacylglycerol lipase	1	1	1	1	419	13	1		1028	1028	1028	NFCOAHBH_00154
group_1263		hypothetical protein	1	1	1	1	418	13	2		2393	2393	2393	NFCOAHBH_00155
group_1264		hypothetical protein	1	1	1	1	3440	13	3		398	398	398	NFCOAHBH_00156
group_1265	echA8_1	putative enoyl-CoA hydratase echA8	1	1	1	1	3441	13	4		800	800	800	NFCOAHBH_00157
rcsC_1		Sensor histidine kinase RcsC	1	1	1	1	3442	13	5		1118	1118	1118	NFCOAHBH_00158
group_1267		hypothetical protein	1	1	1	1	3443	13	6		101	101	101	NFCOAHBH_00159
group_1268		hypothetical protein	1	1	1	1	3444	13	7	Hypothetical protein with no hits to refseq/uniprot/clusters/cdd/tigrfams/pfam overlapping another protein with hits	182	182	182	NFCOAHBH_00160
group_1270		putative HTH-type transcriptional regulator	1	1	1	1	3448	13	16		572	572	572	NFCOAHBH_00164
group_1271		hypothetical protein	1	1	1	1	416	13	18		143	143	143	NFCOAHBH_00166
group_1272		hypothetical protein	1	1	1	1	3451	13	17		1556	1556	1556	NFCOAHBH_00167
group_1273		hypothetical protein	1	1	1	1	3455	13	25		416	416	416	NFCOAHBH_00169
group_1274		hypothetical protein	1	1	1	1	3456	13	26		212	212	212	NFCOAHBH_00170
group_1275		hypothetical protein	1	1	1	1	3457	13	27		221	221	221	NFCOAHBH_00171
group_1276		hypothetical protein	1	1	1	1	3458	13	28		1262	1262	1262	NFCOAHBH_00172
group_1277		hypothetical protein	1	1	1	1	3459	13	29		1703	1703	1703	NFCOAHBH_00173
group_1278		hypothetical protein	1	1	1	1	3460	13	30		1100	1100	1100	NFCOAHBH_00174
rcsC_2		Sensor histidine kinase RcsC	1	1	1	1	3461	13	31		2468	2468	2468	NFCOAHBH_00175
rsgA_2		Putative ribosome biogenesis GTPase RsgA	1	1	1	1	3462	13	32		1070	1070	1070	NFCOAHBH_00176
betA		Oxygen-dependent choline dehydrogenase	1	1	1	1	3463	13	68		3404	3404	3404	NFCOAHBH_00177
group_1282		hypothetical protein	1	1	1	1	3474	13	33		1835	1835	1835	NFCOAHBH_00180
group_1283		hypothetical protein	1	1	1	1	3477	13	34		1007	1007	1007	NFCOAHBH_00184
orfC		Antigen Lp49	1	1	1	1	1148	9	48		1340	1340	1340	NFCOAHBH_00187
mdoC		Glucans biosynthesis protein C	1	1	1	1	1147	9	49		1172	1172	1172	NFCOAHBH_00188
group_1287		hypothetical protein	1	1	1	1	1142	9	52		164	164	164	NFCOAHBH_00190
group_1288		hypothetical protein	1	1	1	1	1133	9	45		395	395	395	NFCOAHBH_00193
group_1289		hypothetical protein	1	1	1	1	1132	9	44		734	734	734	NFCOAHBH_00194
group_1290	yfcG	Disulfide-bond oxidoreductase YfcG	1	1	1	1	1136	9	39		656	656	656	NFCOAHBH_00196
group_1291	czcA_1	Cobalt-zinc-cadmium resistance protein CzcA	1	1	1	1	1135	9	40		3173	3173	3173	NFCOAHBH_00197
group_1292	mdtA_1	Multidrug resistance protein MdtA	1	1	1	1	1134	9	41		1034	1034	1034	NFCOAHBH_00198
group_1293		hypothetical protein	1	1	1	1	1620	9	42		1364	1364	1364	NFCOAHBH_00199
group_1294		hypothetical protein	1	1	1	1	1621	9	43		242	242	242	NFCOAHBH_00200
group_1296		hypothetical protein	1	1	1	1	1627	9	38		1151	1151	1151	NFCOAHBH_00202
group_1297		hypothetical protein	1	1	1	1	1628	9	37		371	371	371	NFCOAHBH_00203
ygbT		CRISPR-associated endonuclease Cas1	1	1	1	1	1629	9	1		884	884	884	NFCOAHBH_00204
group_1299		hypothetical protein	1	1	1	1	1630	9	80		344	344	344	NFCOAHBH_00205
group_13		hypothetical protein	1	1	1	25	2	200	5		779	779	779		ACPILDCK_03462
group_130		hypothetical protein	1	1	1	1	3748	189	6		551	551	551	NFCOAHBH_03237
group_1300		hypothetical protein	1	1	1	1	1631	9	79		545	545	545	NFCOAHBH_00206
group_1301		hypothetical protein	1	1	1	1	1632	9	78		257	257	257	NFCOAHBH_00207
group_1302		hypothetical protein	1	1	1	1	1633	9	77		800	800	800	NFCOAHBH_00208
group_1303		hypothetical protein	1	1	1	1	1634	9	76		743	743	743	NFCOAHBH_00209
casC		CRISPR system Cascade subunit CasC	1	1	1	1	1635	9	75		1073	1073	1073	NFCOAHBH_00210
group_1305		hypothetical protein	1	1	1	1	1636	9	74		173	173	173	NFCOAHBH_00211
group_1306		hypothetical protein	1	1	1	1	1637	9	73		323	323	323	NFCOAHBH_00212
casA		CRISPR system Cascade subunit CasA	1	1	1	1	1638	9	72		1601	1601	1601	NFCOAHBH_00213
group_1308	ygcB	CRISPR-associated endonuclease/helicase Cas3	1	1	1	1	1639	9	71		2795	2795	2795	NFCOAHBH_00214
group_1309		hypothetical protein	1	1	1	1	1612	9	35		1196	1196	1196	NFCOAHBH_00217
sufU		Zinc-dependent sulfurtransferase SufU	1	1	1	1	1648	9	31		434	434	434	NFCOAHBH_00220
group_1311	sufT	Fe-S protein maturation auxiliary factor SufT	1	1	1	1	1649	9	30		323	323	323	NFCOAHBH_00221
group_1312		hypothetical protein	1	1	1	1	1650	9	29		1148	1148	1148	NFCOAHBH_00222
group_1313	panS_1	Pantothenate precursors transporter PanS	1	1	1	1	1651	9	28		902	902	902	NFCOAHBH_00223
group_1314		hypothetical protein	1	1	1	1	1652	9	27		1103	1103	1103	NFCOAHBH_00224
group_1315		hypothetical protein	1	1	1	1	1654	9	25		134	134	134	NFCOAHBH_00226
group_1316		hypothetical protein	1	1	1	1	1655	9	24		1088	1088	1088	NFCOAHBH_00227
group_1317		hypothetical protein	1	1	1	1	1656	9	23		410	410	410	NFCOAHBH_00228
group_1318		hypothetical protein	1	1	1	1	1708	8	5		401	401	401	NFCOAHBH_00234
group_132		IS3 family transposase IS1501	1	1	1	1	2152	601	2		623	623	623			DNPJFAJK_01080
group_1320		hypothetical protein	1	1	1	1	1677	8	66		695	695	695	NFCOAHBH_00236
group_1321		hypothetical protein	1	1	1	1	1676	8	65		1085	1085	1085	NFCOAHBH_00237
group_1322	lig	DNA ligase	1	1	1	1	1675	8	64		1475	1475	1475	NFCOAHBH_00238
group_1323		hypothetical protein	1	1	1	1	1674	8	63		1457	1457	1457	NFCOAHBH_00239
group_1324		hypothetical protein	1	1	1	1	1673	8	62		179	179	179	NFCOAHBH_00240
group_1325		hypothetical protein	1	1	1	1	1672	8	61		317	317	317	NFCOAHBH_00241
group_1326		hypothetical protein	1	1	1	1	1671	8	60		149	149	149	NFCOAHBH_00242
group_1327		hypothetical protein	1	1	1	1	1670	8	59		161	161	161	NFCOAHBH_00243
group_1328		hypothetical protein	1	1	1	1	1669	8	58		1208	1208	1208	NFCOAHBH_00244
group_1329		hypothetical protein	1	1	1	1	1668	8	57		1883	1883	1883	NFCOAHBH_00245
group_133		IS3 family transposase IS1501	1	1	1	1	5688	41	27		251	251	251			DNPJFAJK_02536
group_1330		hypothetical protein	1	1	1	1	1667	8	56		209	209	209	NFCOAHBH_00246
yyaP_1		putative protein YyaP	1	1	1	1	1666	8	55		557	557	557	NFCOAHBH_00247
group_1332		hypothetical protein	1	1	1	1	1665	8	54		203	203	203	NFCOAHBH_00248
group_1333		hypothetical protein	1	1	1	1	1664	8	53		419	419	419	NFCOAHBH_00249
group_1334		hypothetical protein	1	1	1	1	1663	8	52		230	230	230	NFCOAHBH_00250
group_1335	vapC2_1	Ribonuclease VapC2	1	1	1	1	1662	8	51		398	398	398	NFCOAHBH_00251
group_1336	yyaP_2	putative protein YyaP	1	1	1	1	1661	8	50		608	608	608	NFCOAHBH_00252
group_1337		hypothetical protein	1	1	1	1	1660	8	49		641	641	641	NFCOAHBH_00253
group_1338		hypothetical protein	1	1	1	1	703	8	48		1199	1199	1199	NFCOAHBH_00254
group_1339		Undecaprenyl-phosphate mannosyltransferase	1	1	1	1	704	8	47		704	704	704	NFCOAHBH_00255
group_134		hypothetical protein	1	1	1	1	5597	11	31		197	197	197			DNPJFAJK_02236
group_1340		hypothetical protein	1	1	1	1	698	8	41		1445	1445	1445	NFCOAHBH_00257
group_1341		hypothetical protein	1	1	1	1	699	8	42		269	269	269	NFCOAHBH_00258
group_1342		hypothetical protein	1	1	1	1	696	8	40	Hypothetical protein with no hits to refseq/uniprot/clusters/cdd/tigrfams/pfam overlapping another protein with hits	110	110	110	NFCOAHBH_00260
hisI		Phosphoribosyl-AMP cyclohydrolase	1	1	1	1	695	8	39		563	563	563	NFCOAHBH_00261
group_1345		hypothetical protein	1	1	1	1	1830	8	36		3002	3002	3002	NFCOAHBH_00263
group_1346		hypothetical protein	1	1	1	1	1831	8	35		263	263	263	NFCOAHBH_00264
group_1347		hypothetical protein	1	1	1	1	1832	8	34		548	548	548	NFCOAHBH_00265
group_1348		hypothetical protein	1	1	1	1	1833	8	33		437	437	437	NFCOAHBH_00266
group_1349	glpF	Glycerol uptake facilitator protein	1	1	1	1	1834	8	32		722	722	722	NFCOAHBH_00267
group_135		hypothetical protein	1	1	1	97	3	521	6		1022	1022	1022			DNPJFAJK_03725
group_1350		hypothetical protein	1	1	1	1	1835	8	31		1919	1919	1919	NFCOAHBH_00268
group_1351		hypothetical protein	1	1	1	1	1841	8	22		1796	1796	1796	NFCOAHBH_00270
group_1352		hypothetical protein	1	1	1	1	1842	8	23		1739	1739	1739	NFCOAHBH_00271
group_1353	ribF	Riboflavin biosynthesis protein RibF	1	1	1	1	1843	8	24		959	959	959	NFCOAHBH_00272
group_1354		hypothetical protein	1	1	1	1	1848	67	10		992	992	992	NFCOAHBH_00277
group_1355		hypothetical protein	1	1	1	1	1849	67	11		293	293	293	NFCOAHBH_00278
group_1356		hypothetical protein	1	1	1	1	1850	67	12		326	326	326	NFCOAHBH_00279
coaE		Dephospho-CoA kinase	1	1	1	1	1851	67	13		662	662	662	NFCOAHBH_00280
group_1358		hypothetical protein	1	1	1	1	1852	67	14		713	713	713	NFCOAHBH_00281
group_1359		hypothetical protein	1	1	1	1	1853	67	15		647	647	647	NFCOAHBH_00282
group_136		hypothetical protein	1	1	1	97	5	521	8		1349	1349	1349			DNPJFAJK_03727
group_1360		hypothetical protein	1	1	1	1	1854	67	16		602	602	602	NFCOAHBH_00283
group_1361	rlmCD_1	23S rRNA (uracil-C(5))-methyltransferase RlmCD	1	1	1	1	1855	67	17		1181	1181	1181	NFCOAHBH_00284
group_1362		hypothetical protein	1	1	1	1	1856	67	18		2315	2315	2315	NFCOAHBH_00285
group_1363		hypothetical protein	1	1	1	1	1857	67	19		1085	1085	1085	NFCOAHBH_00286
group_1364		hypothetical protein	1	1	1	1	1865	67	23		1463	1463	1463	NFCOAHBH_00288
alkA		DNA-3-methyladenine glycosylase	1	1	1	1	1866	67	22		686	686	686	NFCOAHBH_00289
group_1366		hypothetical protein	1	1	1	1	1816	103	14		752	752	752	NFCOAHBH_00291
group_1368		hypothetical protein	1	1	1	1	3057	103	1		686	686	686	NFCOAHBH_00293
group_1369		hypothetical protein	1	1	1	1	3058	103	2		578	578	578	NFCOAHBH_00294
group_137		hypothetical protein	1	1	1	4	9	76	6		1373	1373	1373			DNPJFAJK_03749
group_1371		hypothetical protein	1	1	1	1	3062	103	10		1490	1490	1490	NFCOAHBH_00296
group_1372		hypothetical protein	1	1	1	1	3063	103	9		650	650	650	NFCOAHBH_00297
group_1373		hypothetical protein	1	1	1	1	3064	103	8		1061	1061	1061	NFCOAHBH_00298
group_1374		hypothetical protein	1	1	1	1	1726	54	2		482	482	482	NFCOAHBH_00301
group_1375	yxlF	putative ABC transporter ATP-binding protein YxlF	1	1	1	1	1727	54	3		914	914	914	NFCOAHBH_00302
group_1376		hypothetical protein	1	1	1	1	1807	54	9		2093	2093	2093	NFCOAHBH_00306
hcaB_2		3-phenylpropionate-dihydrodiol/cinnamic acid-dihydrodiol dehydrogenase	1	1	1	1	1803	54	10		875	875	875	NFCOAHBH_00307
group_1379	recD	RecBCD enzyme subunit RecD	1	1	1	1	1728	54	23		1847	1847	1847	NFCOAHBH_00310
recB		RecBCD enzyme subunit RecB	1	1	1	1	1731	54	24		3164	3164	3164	NFCOAHBH_00311
recC		RecBCD enzyme subunit RecC	1	1	1	1	1732	54	25		3395	3395	3395	NFCOAHBH_00312
group_1382		hypothetical protein	1	1	1	1	1730	54	17		548	548	548	NFCOAHBH_00314
group_1383		hypothetical protein	1	1	1	1	1729	54	16		485	485	485	NFCOAHBH_00315
group_1384		hypothetical protein	1	1	1	1	1789	54	15		392	392	392	NFCOAHBH_00316
group_1385		hypothetical protein	1	1	1	1	1790	54	14		386	386	386	NFCOAHBH_00317
yejF		putative ABC transporter ATP-binding protein YejF	1	1	1	1	1791	54	13		758	758	758	NFCOAHBH_00318
fbpC2		Fe(3+) ions import ATP-binding protein FbpC 2	1	1	1	1	1763	150	4		647	647	647	NFCOAHBH_00321
group_1388		hypothetical protein	1	1	1	1	1783	150	7		692	692	692	NFCOAHBH_00323
group_1389	purC	Phosphoribosylaminoimidazole-succinocarboxamide synthase	1	1	1	1	1764	150	1		860	860	860	NFCOAHBH_00325
group_1390		hypothetical protein	1	1	1	1	1773	157	2		1100	1100	1100	NFCOAHBH_00328
group_1391		hypothetical protein	1	1	1	1	1300	157	1		830	830	830	NFCOAHBH_00329
group_1392		hypothetical protein	1	1	1	1	1295	40	34		545	545	545	NFCOAHBH_00333
group_1393		hypothetical protein	1	1	1	1	3968	40	35		1097	1097	1097	NFCOAHBH_00334
menH_1		2-succinyl-6-hydroxy-2,4-cyclohexadiene-1-carboxylate synthase	1	1	1	1	3970	40	37		878	878	878	NFCOAHBH_00336
group_1395		hypothetical protein	1	1	1	1	3971	40	38		947	947	947	NFCOAHBH_00337
group_1396		hypothetical protein	1	1	1	1	3972	40	39		710	710	710	NFCOAHBH_00338
group_1397		hypothetical protein	1	1	1	1	3973	40	40		845	845	845	NFCOAHBH_00339
group_1398		hypothetical protein	1	1	1	1	3974	40	41		1028	1028	1028	NFCOAHBH_00340
group_1399		hypothetical protein	1	1	1	1	3975	40	26		1523	1523	1523	NFCOAHBH_00341
group_14		hypothetical protein	1	1	1	76	2	297	2	Investigate	1676	1676	1676		ACPILDCK_03531
group_1400		hypothetical protein	1	1	1	1	3976	40	25		584	584	584	NFCOAHBH_00342
group_1401		hypothetical protein	1	1	1	1	3977	40	24		419	419	419	NFCOAHBH_00343
group_1402		hypothetical protein	1	1	1	1	3979	40	20		824	824	824	NFCOAHBH_00345
group_1404		hypothetical protein	1	1	1	1	3984	40	16		698	698	698	NFCOAHBH_00347
group_1405		hypothetical protein	1	1	1	1	3985	40	15		1385	1385	1385	NFCOAHBH_00348
group_1406		hypothetical protein	1	1	1	1	3986	40	14		314	314	314	NFCOAHBH_00349
group_1407		hypothetical protein	1	1	1	1	3987	40	13		239	239	239	NFCOAHBH_00350
group_1408		hypothetical protein	1	1	1	1	3988	40	12		1799	1799	1799	NFCOAHBH_00351
group_1409		hypothetical protein	1	1	1	1	3989	40	11		923	923	923	NFCOAHBH_00352
group_1410		hypothetical protein	1	1	1	1	3990	40	6		1109	1109	1109	NFCOAHBH_00354
group_1411		hypothetical protein	1	1	1	1	7445	260	1		1175	1175	1175	NFCOAHBH_00358
group_1412		hypothetical protein	1	1	1	1	7452	111	2		365	365	365	NFCOAHBH_00360
group_1413		putative protein	1	1	1	1	7537	111	10		1043	1043	1043	NFCOAHBH_00362
group_1414	ispG	4-hydroxy-3-methylbut-2-en-1-yl diphosphate synthase (ferredoxin)	1	1	1	1	7536	111	9		1991	1991	1991	NFCOAHBH_00363
group_1415		hypothetical protein	1	1	1	1	7535	111	8		308	308	308	NFCOAHBH_00364
group_1416		hypothetical protein	1	1	1	1	7534	111	7		245	245	245	NFCOAHBH_00365
group_1417		hypothetical protein	1	1	1	1	7533	111	6		116	116	116	NFCOAHBH_00366
group_1418		hypothetical protein	1	1	1	1	7532	111	5		623	623	623	NFCOAHBH_00367
group_1419		hypothetical protein	1	1	1	1	7531	111	4		1301	1301	1301	NFCOAHBH_00368
group_1420		hypothetical protein	1	1	1	1	7458	187	1		407	407	407	NFCOAHBH_00370
group_1421		hypothetical protein	1	1	1	1	7457	187	2		257	257	257	NFCOAHBH_00371
group_1422		hypothetical protein	1	1	1	1	7456	187	3		386	386	386	NFCOAHBH_00372
group_1423		hypothetical protein	1	1	1	1	7455	187	4		323	323	323	NFCOAHBH_00373
group_1424		hypothetical protein	1	1	1	1	7454	187	6		2666	2666	2666	NFCOAHBH_00374
group_1425		hypothetical protein	1	1	1	1	7453	187	5		416	416	416	NFCOAHBH_00375
group_1426		hypothetical protein	1	1	1	1	5598	401	1		272	272	272	NFCOAHBH_00376
group_1427		hypothetical protein	1	1	1	1	6908	197	5		347	347	347	NFCOAHBH_00379
group_1428		hypothetical protein	1	1	1	1	6909	197	4		638	638	638	NFCOAHBH_00380
group_1429		hypothetical protein	1	1	1	1	6905	41	5		746	746	746	NFCOAHBH_00382
group_1430		hypothetical protein	1	1	1	1	6902	41	7		371	371	371	NFCOAHBH_00384
group_1431		hypothetical protein	1	1	1	1	6901	41	6		950	950	950	NFCOAHBH_00385
group_1432		hypothetical protein	1	1	1	1	5683	50	5		1535	1535	1535	NFCOAHBH_00389
group_1433		hypothetical protein	1	1	1	1	5682	50	6		464	464	464	NFCOAHBH_00390
group_1434		hypothetical protein	1	1	1	1	5681	50	7		137	137	137	NFCOAHBH_00391
group_1435		hypothetical protein	1	1	1	1	5673	50	10		215	215	215	NFCOAHBH_00393
group_1436		hypothetical protein	1	1	1	1	5672	50	11		428	428	428	NFCOAHBH_00394
group_1437		hypothetical protein	1	1	1	1	5671	50	12		305	305	305	NFCOAHBH_00395
group_1438		hypothetical protein	1	1	1	1	5665	50	27		566	566	566	NFCOAHBH_00397
group_1439		hypothetical protein	1	1	1	1	5666	50	26		3662	3662	3662	NFCOAHBH_00398
group_1440		hypothetical protein	1	1	1	1	5663	50	22		749	749	749	NFCOAHBH_00400
group_1441		hypothetical protein	1	1	1	1	5659	50	20		1403	1403	1403	NFCOAHBH_00402
group_1442		hypothetical protein	1	1	1	1	6510	50	16		962	962	962	NFCOAHBH_00404
group_1443		hypothetical protein	1	1	1	1	6511	50	15		770	770	770	NFCOAHBH_00405
group_1444		hypothetical protein	1	1	1	1	6499	75	21		410	410	410	NFCOAHBH_00408
group_1445		hypothetical protein	1	1	1	1	6528	75	16		746	746	746	NFCOAHBH_00410
group_1446		hypothetical protein	1	1	1	1	6529	75	1		173	173	173	NFCOAHBH_00411
copA_1		putative copper-importing P-type ATPase A	1	1	1	1	6530	75	2		2441	2441	2441	NFCOAHBH_00412
group_1448		hypothetical protein	1	1	1	1	6531	75	3		488	488	488	NFCOAHBH_00413
ccoP1		Cbb3-type cytochrome c oxidase subunit CcoP1	1	1	1	1	6524	75	8		533	533	533	NFCOAHBH_00415
group_1450		hypothetical protein	1	1	1	1	6537	75	5		605	605	605	NFCOAHBH_00419
group_1451		hypothetical protein	1	1	1	1	6538	75	4		1022	1022	1022	NFCOAHBH_00420
group_1452		hypothetical protein	1	1	1	1	6494	88	15		797	797	797	NFCOAHBH_00423
group_1454		hypothetical protein	1	1	1	1	6492	88	17		1010	1010	1010	NFCOAHBH_00425
group_1455		hypothetical protein	1	1	1	1	6558	88	18		1697	1697	1697	NFCOAHBH_00426
group_1456		hypothetical protein	1	1	1	1	6559	88	9		755	755	755	NFCOAHBH_00427
group_1457	btuD_1	Vitamin B12 import ATP-binding protein BtuD	1	1	1	1	6560	88	8		917	917	917	NFCOAHBH_00428
ubiE_1		Ubiquinone/menaquinone biosynthesis C-methyltransferase UbiE	1	1	1	1	6562	88	6		761	761	761	NFCOAHBH_00430
group_1459		hypothetical protein	1	1	1	1	6567	52	12		917	917	917	NFCOAHBH_00434
group_1460		hypothetical protein	1	1	1	1	6568	52	13		392	392	392	NFCOAHBH_00435
group_1461	queG	Epoxyqueuosine reductase	1	1	1	1	6569	52	14		932	932	932	NFCOAHBH_00436
group_1462	hldE_1	Bifunctional protein HldE	1	1	1	1	6572	52	15		1013	1013	1013	NFCOAHBH_00438
lptC		Lipopolysaccharide export system protein LptC	1	1	1	1	6577	52	19		578	578	578	NFCOAHBH_00442
group_1464		hypothetical protein	1	1	1	1	6578	52	18		1370	1370	1370	NFCOAHBH_00443
group_1465		hypothetical protein	1	1	1	1	6218	122	7		845	845	845	NFCOAHBH_00450
group_1466	fmt_1	Methionyl-tRNA formyltransferase	1	1	1	1	6219	122	4		947	947	947	NFCOAHBH_00452
group_1467	rimM	Ribosome maturation factor RimM	1	1	1	1	6471	116	6		530	530	530	NFCOAHBH_00457
group_1468	rplS	50S ribosomal protein L19	1	1	1	1	6465	116	3		410	410	410	NFCOAHBH_00459
group_1469		hypothetical protein	1	1	1	1	6466	116	5		749	749	749	NFCOAHBH_00461
group_1470	flhB	Flagellar biosynthetic protein FlhB	1	1	1	1	6228	116	4		272	272	272	NFCOAHBH_00462
group_1471		hypothetical protein	1	1	1	1	6234	148	1		374	374	374	NFCOAHBH_00467
group_1472		hypothetical protein	1	1	1	1	6235	148	4		1010	1010	1010	NFCOAHBH_00468
group_1474	xcpT	Type II secretion system protein G	1	1	1	1	6251	101	7		476	476	476	NFCOAHBH_00473
group_1476		hypothetical protein	1	1	1	1	6241	101	13		1226	1226	1226	NFCOAHBH_00477
group_1477		hypothetical protein	1	1	1	1	6244	101	6		527	527	527	NFCOAHBH_00479
group_1478		hypothetical protein	1	1	1	1	6243	101	5		926	926	926	NFCOAHBH_00480
group_1479		hypothetical protein	1	1	1	1	6242	101	4		2516	2516	2516	NFCOAHBH_00481
group_1481		hypothetical protein	1	1	1	1	6257	92	11		638	638	638	NFCOAHBH_00488
group_1482	mutS2_1	Endonuclease MutS2	1	1	1	1	6261	92	3		311	311	311	NFCOAHBH_00490
group_1483		hypothetical protein	1	1	1	1	6419	151	4		1370	1370	1370	NFCOAHBH_00496
group_1484	cpdA	3',5'-cyclic adenosine monophosphate phosphodiesterase CpdA	1	1	1	1	6416	151	1		878	878	878	NFCOAHBH_00499
ubiX		Flavin prenyltransferase UbiX	1	1	1	1	6265	231	4		614	614	614	NFCOAHBH_00502
ubiA		4-hydroxybenzoate octaprenyltransferase	1	1	1	1	6267	231	3		914	914	914	NFCOAHBH_00503
group_1487		hypothetical protein	1	1	1	1	6268	231	2		653	653	653	NFCOAHBH_00504
group_1488		hypothetical protein	1	1	1	1	6269	231	1		995	995	995	NFCOAHBH_00505
group_1489	nth_1	Endonuclease III	1	1	1	1	6274	193	1		1166	1166	1166	NFCOAHBH_00507
group_1490		4-hydroxybenzoate decarboxylase subunit C	1	1	1	1	6273	193	2		1757	1757	1757	NFCOAHBH_00508
group_1493		hypothetical protein	1	1	1	1	6296	36	17		845	845	845	NFCOAHBH_00519
group_1494		hypothetical protein	1	1	1	1	6295	36	18		1175	1175	1175	NFCOAHBH_00520
group_1495		hypothetical protein	1	1	1	1	6294	36	19		605	605	605	NFCOAHBH_00521
group_1496	resA	Thiol-disulfide oxidoreductase ResA	1	1	1	1	6293	36	20		497	497	497	NFCOAHBH_00522
group_1497		hypothetical protein	1	1	1	1	6291	36	22		683	683	683	NFCOAHBH_00524
yhaZ		putative protein YhaZ	1	1	1	1	6305	36	8		1106	1106	1106	NFCOAHBH_00530
group_1499		hypothetical protein	1	1	1	1	6306	36	7		293	293	293	NFCOAHBH_00531
group_1500		hypothetical protein	1	1	1	1	6309	36	32		293	293	293	NFCOAHBH_00534
rluB		Ribosomal large subunit pseudouridine synthase B	1	1	1	1	6310	36	5		746	746	746	NFCOAHBH_00536
group_1502		hypothetical protein	1	1	1	1	6314	36	4		1418	1418	1418	NFCOAHBH_00537
group_1503		hypothetical protein	1	1	1	1	6357	241	1		728	728	728	NFCOAHBH_00540
group_1504		hypothetical protein	1	1	1	1	6358	241	2		626	626	626	NFCOAHBH_00541
group_1505	purH	Bifunctional purine biosynthesis protein PurH	1	1	1	1	6359	241	3		1535	1535	1535	NFCOAHBH_00542
group_1506	purN	Phosphoribosylglycinamide formyltransferase	1	1	1	1	6360	241	4		626	626	626	NFCOAHBH_00543
group_1507		hypothetical protein	1	1	1	1	6354	18	1		419	419	419	NFCOAHBH_00545
group_1508		hypothetical protein	1	1	1	1	6353	18	2		485	485	485	NFCOAHBH_00546
group_1509		hypothetical protein	1	1	1	1	6352	18	3		497	497	497	NFCOAHBH_00547
group_1510		hypothetical protein	1	1	1	1	6348	18	10		770	770	770	NFCOAHBH_00551
group_1511		hypothetical protein	1	1	1	1	6347	18	9		644	644	644	NFCOAHBH_00552
group_1512		hypothetical protein	1	1	1	1	1551	6	1		587	587	587	NFCOAHBH_00553
group_1513	caiA_2	Crotonobetainyl-CoA dehydrogenase	1	1	1	1	1552	6	2		1712	1712	1712	NFCOAHBH_00554
group_1514		hypothetical protein	1	1	1	1	1553	6	3		1280	1280	1280	NFCOAHBH_00555
group_1515		hypothetical protein	1	1	1	1	1556	6	85		1073	1073	1073	NFCOAHBH_00557
quiP		Acyl-homoserine lactone acylase QuiP	1	1	1	1	1565	6	95		2516	2516	2516	NFCOAHBH_00560
group_1518		hypothetical protein	1	1	1	1	1566	6	96		233	233	233	NFCOAHBH_00561
group_1519	queC	7-cyano-7-deazaguanine synthase	1	1	1	1	1563	6	87		728	728	728	NFCOAHBH_00564
group_1520		hypothetical protein	1	1	1	1	3161	6	4		188	188	188	NFCOAHBH_00567
group_1521		hypothetical protein	1	1	1	1	3160	6	5		536	536	536	NFCOAHBH_00568
group_1522		hypothetical protein	1	1	1	1	3159	6	6		158	158	158	NFCOAHBH_00569
group_1523		hypothetical protein	1	1	1	1	3158	6	7		194	194	194	NFCOAHBH_00570
group_1524		hypothetical protein	1	1	1	1	3157	6	8		485	485	485	NFCOAHBH_00571
group_1525		hypothetical protein	1	1	1	1	3156	6	9		524	524	524	NFCOAHBH_00572
group_1526		hypothetical protein	1	1	1	1	3155	6	10		1328	1328	1328	NFCOAHBH_00573
group_1527		hypothetical protein	1	1	1	1	3154	6	11		272	272	272	NFCOAHBH_00574
group_1528		hypothetical protein	1	1	1	1	3153	6	12		494	494	494	NFCOAHBH_00575
group_1529	glpQ_1	Glycerophosphodiester phosphodiesterase	1	1	1	1	3152	6	13		992	992	992	NFCOAHBH_00576
group_1530		hypothetical protein	1	1	1	1	433	6	55		482	482	482	NFCOAHBH_00579
group_1531	gcvP	Glycine dehydrogenase (decarboxylating)	1	1	1	1	443	6	52		2900	2900	2900	NFCOAHBH_00582
group_1532		hypothetical protein	1	1	1	1	3118	6	51		290	290	290	NFCOAHBH_00583
group_1533	ppnP	Pyrimidine/purine nucleoside phosphorylase	1	1	1	1	3119	6	50		314	314	314	NFCOAHBH_00584
group_1534	rssB_2	Regulator of RpoS	1	1	1	1	3120	6	49		677	677	677	NFCOAHBH_00585
group_1535	rcsC_4	Sensor histidine kinase RcsC	1	1	1	1	3121	6	48		1103	1103	1103	NFCOAHBH_00586
group_1536		hypothetical protein	1	1	1	1	3122	6	47		1328	1328	1328	NFCOAHBH_00587
group_1537		hypothetical protein	1	1	1	1	3123	6	45		281	281	281	NFCOAHBH_00589
group_1538		hypothetical protein	1	1	1	1	3133	6	44		593	593	593	NFCOAHBH_00590
group_1539		hypothetical protein	1	1	1	1	3134	6	43		212	212	212	NFCOAHBH_00591
group_1540		hypothetical protein	1	1	1	1	3135	6	42		974	974	974	NFCOAHBH_00592
ybaN		Inner membrane protein YbaN	1	1	1	1	3136	6	41		434	434	434	NFCOAHBH_00593
group_1542	gloB_1	Hydroxyacylglutathione hydrolase	1	1	1	1	3137	6	40		1151	1151	1151	NFCOAHBH_00594
group_1543		hypothetical protein	1	1	1	1	3138	6	39		809	809	809	NFCOAHBH_00595
group_1544		hypothetical protein	1	1	1	1	3139	6	38		1052	1052	1052	NFCOAHBH_00596
group_1545		hypothetical protein	1	1	1	1	3140	6	37		698	698	698	NFCOAHBH_00597
group_1547		hypothetical protein	1	1	1	1	1568	37	13		587	587	587	NFCOAHBH_00604
group_1549		hypothetical protein	1	1	1	1	1577	37	12		1772	1772	1772	NFCOAHBH_00606
group_1550		hypothetical protein	1	1	1	1	1576	37	11		416	416	416	NFCOAHBH_00607
group_1552		hypothetical protein	1	1	1	1	1591	37	28		2108	2108	2108	NFCOAHBH_00610
group_1553		hypothetical protein	1	1	1	1	1592	37	29		932	932	932	NFCOAHBH_00611
gpmI_1		2,3-bisphosphoglycerate-independent phosphoglycerate mutase	1	1	1	1	1593	37	30		974	974	974	NFCOAHBH_00612
group_1555		hypothetical protein	1	1	1	1	1594	37	31		389	389	389	NFCOAHBH_00613
group_1557		hypothetical protein	1	1	1	1	1596	37	10		1589	1589	1589	NFCOAHBH_00615
group_1558		hypothetical protein	1	1	1	1	1597	37	9		662	662	662	NFCOAHBH_00616
group_1559		hypothetical protein	1	1	1	1	1598	37	8		452	452	452	NFCOAHBH_00617
group_1560		hypothetical protein	1	1	1	1	1599	37	7		320	320	320	NFCOAHBH_00618
group_1561		hypothetical protein	1	1	1	1	1600	37	6		1367	1367	1367	NFCOAHBH_00619
group_1562	degU_1	Transcriptional regulatory protein DegU	1	1	1	1	1601	37	5		758	758	758	NFCOAHBH_00620
group_1563		hypothetical protein	1	1	1	1	1602	37	4		2066	2066	2066	NFCOAHBH_00621
group_1564		hypothetical protein	1	1	1	1	1603	37	3		155	155	155	NFCOAHBH_00622
group_1565	mtaB	Threonylcarbamoyladenosine tRNA methylthiotransferase MtaB	1	1	1	1	1604	37	2		1316	1316	1316	NFCOAHBH_00623
group_1566	bepA_1	Beta-barrel assembly-enhancing protease	1	1	1	1	1605	37	1		791	791	791	NFCOAHBH_00624
group_1567		hypothetical protein	1	1	1	1	3077	261	3		776	776	776	NFCOAHBH_00627
group_1568		hypothetical protein	1	1	1	1	1890	138	2		1016	1016	1016	NFCOAHBH_00630
group_1569		hypothetical protein	1	1	1	1	1889	138	3		1004	1004	1004	NFCOAHBH_00631
group_1570		hypothetical protein	1	1	1	1	1895	138	6		686	686	686	NFCOAHBH_00633
group_1574		hypothetical protein	1	1	1	1	3031	203	4		824	824	824	NFCOAHBH_00641
group_1575		hypothetical protein	1	1	1	1	3032	203	5		842	842	842	NFCOAHBH_00642
group_1576		hypothetical protein	1	1	1	1	1900	349	2		680	680	680	NFCOAHBH_00646
group_1577		hypothetical protein	1	1	1	1	1899	349	1		299	299	299	NFCOAHBH_00647
group_1578		hypothetical protein	1	1	1	1	3020	113	8		839	839	839	NFCOAHBH_00651
group_1579		hypothetical protein	1	1	1	1	3019	113	9		152	152	152	NFCOAHBH_00652
group_1580		hypothetical protein	1	1	1	1	1902	113	3		521	521	521	NFCOAHBH_00656
group_1581		hypothetical protein	1	1	1	1	2486	78	11		569	569	569	NFCOAHBH_00660
group_1582		putative GMC-type oxidoreductase	1	1	1	1	2485	78	12		1550	1550	1550	NFCOAHBH_00661
group_1583		hypothetical protein	1	1	1	1	2484	78	13		239	239	239	NFCOAHBH_00662
alaA_1		Glutamate-pyruvate aminotransferase AlaA	1	1	1	1	2483	78	14		1199	1199	1199	NFCOAHBH_00663
group_1585		hypothetical protein	1	1	1	1	2482	78	15		452	452	452	NFCOAHBH_00664
group_1586		hypothetical protein	1	1	1	1	2491	78	7		1238	1238	1238	NFCOAHBH_00668
group_1587		hypothetical protein	1	1	1	1	2490	78	6		836	836	836	NFCOAHBH_00669
group_1588		hypothetical protein	1	1	1	1	2537	78	3		923	923	923	NFCOAHBH_00672
group_1589		hypothetical protein	1	1	1	1	2564	45	10		170	170	170	NFCOAHBH_00675
group_1590		hypothetical protein	1	1	1	1	2563	45	11		818	818	818	NFCOAHBH_00676
group_1591		hypothetical protein	1	1	1	1	2562	45	12		1823	1823	1823	NFCOAHBH_00677
group_1592		hypothetical protein	1	1	1	1	2561	45	13		656	656	656	NFCOAHBH_00678
aofH		Putative flavin-containing monoamine oxidase AofH	1	1	1	1	2560	45	14		1376	1376	1376	NFCOAHBH_00679
group_1594		hypothetical protein	1	1	1	1	2559	45	15		584	584	584	NFCOAHBH_00680
group_1595		hypothetical protein	1	1	1	1	2543	45	17		599	599	599	NFCOAHBH_00682
cobV		Adenosylcobinamide-GDP ribazoletransferase	1	1	1	1	2544	45	19		803	803	803	NFCOAHBH_00684
pspA		Phosphoserine phosphatase 1	1	1	1	1	2545	45	20		584	584	584	NFCOAHBH_00685
group_1598		hypothetical protein	1	1	1	1	2546	45	21		1139	1139	1139	NFCOAHBH_00686
group_1599		hypothetical protein	1	1	1	1	2547	45	22		1694	1694	1694	NFCOAHBH_00687
group_1600		hypothetical protein	1	1	1	1	2548	45	23		2108	2108	2108	NFCOAHBH_00688
group_1601		hypothetical protein	1	1	1	1	2476	45	30		911	911	911	NFCOAHBH_00691
group_1602		hypothetical protein	1	1	1	1	2477	45	29		920	920	920	NFCOAHBH_00692
group_1603		hypothetical protein	1	1	1	1	2478	45	28		1079	1079	1079	NFCOAHBH_00693
group_1604	sir	Sulfite reductase [ferredoxin]	1	1	1	1	2479	45	27		1682	1682	1682	NFCOAHBH_00694
group_1605	sirC	Precorrin-2 dehydrogenase	1	1	1	1	2480	45	26		608	608	608	NFCOAHBH_00695
group_1606	cysG	Siroheme synthase	1	1	1	1	2481	45	25		833	833	833	NFCOAHBH_00696
cysH		Thioredoxin-dependent 5'-adenylylsulfate reductase	1	1	1	1	2602	96	2		737	737	737	NFCOAHBH_00699
group_1608		hypothetical protein	1	1	1	1	2599	96	8		590	590	590	NFCOAHBH_00701
group_1609		hypothetical protein	1	1	1	1	2598	96	9		1127	1127	1127	NFCOAHBH_00702
group_1610		hypothetical protein	1	1	1	1	2597	96	10		1376	1376	1376	NFCOAHBH_00703
group_1612		hypothetical protein	1	1	1	1	2594	96	13		743	743	743	NFCOAHBH_00706
group_1613	pyrC	Dihydroorotase	1	1	1	1	3405	96	14		1274	1274	1274	NFCOAHBH_00707
group_1614		hypothetical protein	1	1	1	1	3406	96	15		620	620	620	NFCOAHBH_00708
group_1615		hypothetical protein	1	1	1	1	808	218	2		1442	1442	1442	NFCOAHBH_00712
group_1616		hypothetical protein	1	1	1	1	809	218	1		413	413	413	NFCOAHBH_00713
group_1617		hypothetical protein	1	1	1	1	815	109	3		296	296	296	NFCOAHBH_00718
group_1618	sipT	Signal peptidase I T	1	1	1	1	5905	131	9		554	554	554	NFCOAHBH_00719
group_1619		hypothetical protein	1	1	1	1	5907	131	11		440	440	440	NFCOAHBH_00721
group_1620		hypothetical protein	1	1	1	1	5908	131	10		143	143	143	NFCOAHBH_00722
pgk		Phosphoglycerate kinase	1	1	1	1	5898	53	2		1190	1190	1190	NFCOAHBH_00724
group_1622	tpiA	Triosephosphate isomerase	1	1	1	1	5897	53	3		752	752	752	NFCOAHBH_00725
group_1623		hypothetical protein	1	1	1	1	5918	53	1		710	710	710	NFCOAHBH_00727
group_1625		hypothetical protein	1	1	1	1	5911	53	17		299	299	299	NFCOAHBH_00730
group_1626		hypothetical protein	1	1	1	1	5910	53	18		341	341	341	NFCOAHBH_00731
group_1627		hypothetical protein	1	1	1	1	7758	53	19		350	350	350	NFCOAHBH_00732
group_1628		hypothetical protein	1	1	1	1	7759	53	20		314	314	314	NFCOAHBH_00733
group_1629		hypothetical protein	1	1	1	1	7760	53	21		224	224	224	NFCOAHBH_00734
group_1630		hypothetical protein	1	1	1	1	7761	53	22		377	377	377	NFCOAHBH_00735
group_1631		hypothetical protein	1	1	1	1	7762	53	23		1079	1079	1079	NFCOAHBH_00736
group_1632	cinA	CinA-like protein	1	1	1	1	7763	53	24		1256	1256	1256	NFCOAHBH_00737
group_1633	argS	Arginine--tRNA ligase	1	1	1	1	7764	53	25		1760	1760	1760	NFCOAHBH_00738
group_1634		hypothetical protein	1	1	1	1	7765	53	26		293	293	293	NFCOAHBH_00739
group_1635		hypothetical protein	1	1	1	1	7766	53	27	Hypothetical protein with no hits to refseq/uniprot/clusters/cdd/tigrfams/pfam overlapping another protein with hits	260	260	260	NFCOAHBH_00740
group_1636	ybeY	Endoribonuclease YbeY	1	1	1	1	7767	53	32		344	344	344	NFCOAHBH_00742
group_1637	aspS	Aspartate--tRNA ligase	1	1	1	1	7776	387	1		1796	1796	1796	NFCOAHBH_00745
rpsF		30S ribosomal protein S6	1	1	1	1	7754	7	46		275	275	275	NFCOAHBH_00750
group_1639		hypothetical protein	1	1	1	1	7753	7	47		1532	1532	1532	NFCOAHBH_00751
group_1640		hypothetical protein	1	1	1	1	7752	7	48		101	101	101	NFCOAHBH_00752
group_1641	sdcS	Sodium-dependent dicarboxylate transporter SdcS	1	1	1	1	7751	7	49		1394	1394	1394	NFCOAHBH_00753
group_1642		hypothetical protein	1	1	1	1	7798	7	50		848	848	848	NFCOAHBH_00754
group_1643		hypothetical protein	1	1	1	1	7799	7	51		911	911	911	NFCOAHBH_00755
group_1644		hypothetical protein	1	1	1	1	7800	7	52		974	974	974	NFCOAHBH_00756
rffG		dTDP-glucose 4,6-dehydratase 2	1	1	1	1	7797	7	17		1049	1049	1049	NFCOAHBH_00758
group_1646	rmlD	dTDP-4-dehydrorhamnose reductase	1	1	1	1	7796	7	16		920	920	920	NFCOAHBH_00759
group_1647	rmlC	dTDP-4-dehydrorhamnose 3,5-epimerase	1	1	1	1	7795	7	15		560	560	560	NFCOAHBH_00760
group_1648		hypothetical protein	1	1	1	1	7794	7	14		1760	1760	1760	NFCOAHBH_00761
group_1649		hypothetical protein	1	1	1	1	7793	7	13		239	239	239	NFCOAHBH_00762
group_1650		hypothetical protein	1	1	1	1	7792	7	12		845	845	845	NFCOAHBH_00763
group_1651		putative glycosyltransferase	1	1	1	1	7815	7	11		791	791	791	NFCOAHBH_00764
group_1652	fdtB	dTDP-3-amino-3,6-dideoxy-alpha-D-galactopyranose transaminase	1	1	1	1	7816	7	57		1091	1091	1091	NFCOAHBH_00765
fdtA_1		TDP-4-oxo-6-deoxy-alpha-D-glucose-3,4-oxoisomerase	1	1	1	1	7817	7	58		431	431	431	NFCOAHBH_00766
group_1654		hypothetical protein	1	1	1	1	7818	7	59		1013	1013	1013	NFCOAHBH_00767
group_1655		hypothetical protein	1	1	1	1	7819	7	60		887	887	887	NFCOAHBH_00768
group_1656		hypothetical protein	1	1	1	1	7820	7	61		905	905	905	NFCOAHBH_00769
group_1657		hypothetical protein	1	1	1	1	7821	7	62		1349	1349	1349	NFCOAHBH_00770
group_1658		hypothetical protein	1	1	1	1	7822	7	63		1244	1244	1244	NFCOAHBH_00771
group_1659		hypothetical protein	1	1	1	1	7746	7	68		1187	1187	1187	NFCOAHBH_00773
group_1660	wbjC	UDP-2-acetamido-2,6-beta-L-arabino-hexul-4-ose reductase	1	1	1	1	7745	7	65		1106	1106	1106	NFCOAHBH_00775
group_1661	gtf1_3	Glycosyltransferase Gtf1	1	1	1	1	7832	1	155		1130	1130	1130	NFCOAHBH_00777
group_1662		hypothetical protein	1	1	1	1	7910	1	156		1283	1283	1283	NFCOAHBH_00778
group_1663		hypothetical protein	1	1	1	1	7911	1	157		2006	2006	2006	NFCOAHBH_00779
group_1664		hypothetical protein	1	1	1	1	7912	1	158		2105	2105	2105	NFCOAHBH_00780
group_1665		hypothetical protein	1	1	1	1	7913	1	159		860	860	860	NFCOAHBH_00781
group_1666	ubiE_2	Ubiquinone/menaquinone biosynthesis C-methyltransferase UbiE	1	1	1	1	7914	1	160		833	833	833	NFCOAHBH_00782
group_1667		hypothetical protein	1	1	1	1	7915	1	161		896	896	896	NFCOAHBH_00783
denD		D-erythronate dehydrogenase	1	1	1	1	7916	1	162		953	953	953	NFCOAHBH_00784
group_1669		hypothetical protein	1	1	1	1	7917	1	163		455	455	455	NFCOAHBH_00785
rfbG		CDP-glucose 4,6-dehydratase	1	1	1	1	7918	1	164		1091	1091	1091	NFCOAHBH_00786
ghrB		Glyoxylate/hydroxypyruvate reductase B	1	1	1	1	7920	1	176		992	992	992	NFCOAHBH_00788
aroB_1		3-dehydroquinate synthase	1	1	1	1	7921	1	177		1073	1073	1073	NFCOAHBH_00789
group_1673	fabG_2	3-oxoacyl-[acyl-carrier-protein] reductase FabG	1	1	1	1	7922	1	178		731	731	731	NFCOAHBH_00790
gfo		Glucose--fructose oxidoreductase	1	1	1	1	7923	1	179		1082	1082	1082	NFCOAHBH_00791
kdsB_1		8-amino-3,8-dideoxy-manno-octulosonate cytidylyltransferase	1	1	1	1	7924	1	180		767	767	767	NFCOAHBH_00792
group_1676		hypothetical protein	1	1	1	1	7925	1	181		1688	1688	1688	NFCOAHBH_00793
group_1677		hypothetical protein	1	1	1	1	7926	1	182		449	449	449	NFCOAHBH_00794
group_1678		hypothetical protein	1	1	1	1	7927	1	183		209	209	209	NFCOAHBH_00795
iolG		Inositol 2-dehydrogenase/D-chiro-inositol 3-dehydrogenase	1	1	1	1	7928	1	184		1118	1118	1118	NFCOAHBH_00796
hisC_1		Histidinol-phosphate aminotransferase	1	1	1	1	7929	1	185		1094	1094	1094	NFCOAHBH_00797
group_1681		hypothetical protein	1	1	1	1	7930	1	186		746	746	746	NFCOAHBH_00798
kynB		Kynurenine formamidase	1	1	1	1	7931	1	187		692	692	692	NFCOAHBH_00799
group_1683		hypothetical protein	1	1	1	1	7932	1	188		1781	1781	1781	NFCOAHBH_00800
group_1684		hypothetical protein	1	1	1	1	7933	1	189		731	731	731	NFCOAHBH_00801
group_1685		hypothetical protein	1	1	1	1	7934	1	190		905	905	905	NFCOAHBH_00802
group_1686		3'-5' exoribonuclease	1	1	1	1	7935	1	191		572	572	572	NFCOAHBH_00803
group_1687		hypothetical protein	1	1	1	1	7936	1	192		566	566	566	NFCOAHBH_00804
novN_1		Decarbamoylnovobiocin carbamoyltransferase	1	1	1	1	7937	1	193		1805	1805	1805	NFCOAHBH_00805
group_1689	ubiG_1	Ubiquinone biosynthesis O-methyltransferase	1	1	1	1	7938	1	194		863	863	863	NFCOAHBH_00806
pqqE		Coenzyme PQQ synthesis protein E	1	1	1	1	7939	1	195		977	977	977	NFCOAHBH_00807
kdnB		3-deoxy-alpha-D-manno-octulosonate 8-oxidase	1	1	1	1	7940	1	196		1067	1067	1067	NFCOAHBH_00808
neuA_1		N-acylneuraminate cytidylyltransferase	1	1	1	1	7941	1	197		629	629	629	NFCOAHBH_00809
group_1693	per_2	GDP-perosamine synthase	1	1	1	1	7942	1	198		1184	1184	1184	NFCOAHBH_00810
group_1694		hypothetical protein	1	1	1	1	7943	1	199		2261	2261	2261	NFCOAHBH_00811
group_1695		hypothetical protein	1	1	1	1	7944	1	200		1157	1157	1157	NFCOAHBH_00812
glgC		Glucose-1-phosphate adenylyltransferase	1	1	1	1	7945	1	201		1055	1055	1055	NFCOAHBH_00813
group_1697	legG	GDP/UDP-N,N'-diacetylbacillosamine 2-epimerase (hydrolyzing)	1	1	1	1	7946	1	202		1157	1157	1157	NFCOAHBH_00814
legI		N,N'-diacetyllegionaminic acid synthase	1	1	1	1	7947	1	203		1001	1001	1001	NFCOAHBH_00815
group_1699	epsM	Putative acetyltransferase EpsM	1	1	1	1	7948	1	204		620	620	620	NFCOAHBH_00816
per_3		GDP-perosamine synthase	1	1	1	1	7949	1	205		1145	1145	1145	NFCOAHBH_00817
group_1701		UDP-glucose 4-epimerase	1	1	1	1	7950	1	206		992	992	992	NFCOAHBH_00818
group_1702	wbpA	UDP-N-acetyl-D-glucosamine 6-dehydrogenase	1	1	1	1	7951	1	207		1457	1457	1457	NFCOAHBH_00819
group_1703		hypothetical protein	1	1	1	1	7952	1	208		200	200	200	NFCOAHBH_00820
neuA_2		CMP-N,N'-diacetyllegionaminic acid synthase	1	1	1	1	7953	1	209		683	683	683	NFCOAHBH_00821
group_1705	btuD_2	Vitamin B12 import ATP-binding protein BtuD	1	1	1	1	7954	1	210		1787	1787	1787	NFCOAHBH_00822
group_1706		hypothetical protein	1	1	1	1	7955	1	211		1085	1085	1085	NFCOAHBH_00823
hldD_2		ADP-L-glycero-D-manno-heptose-6-epimerase	1	1	1	1	7956	1	212		953	953	953	NFCOAHBH_00824
fdtA_2		TDP-4-oxo-6-deoxy-alpha-D-glucose-3,4-oxoisomerase	1	1	1	1	7957	1	213		404	404	404	NFCOAHBH_00825
rmd_2		GDP-6-deoxy-D-mannose reductase	1	1	1	1	7958	1	214		941	941	941	NFCOAHBH_00826
group_1710		hypothetical protein	1	1	1	1	7959	1	215		923	923	923	NFCOAHBH_00827
rfbC		dTDP-4-dehydrorhamnose 3,5-epimerase	1	1	1	1	7960	1	216		530	530	530	NFCOAHBH_00828
group_1712		hypothetical protein	1	1	1	1	7961	1	217		776	776	776	NFCOAHBH_00829
desV		dTDP-3-amino-3,4,6-trideoxy-alpha-D-glucose transaminase	1	1	1	1	7962	1	218		1091	1091	1091	NFCOAHBH_00830
group_1714		hypothetical protein	1	1	1	1	7963	1	219		1229	1229	1229	NFCOAHBH_00831
group_1715		hypothetical protein	1	1	1	1	7964	1	220		1208	1208	1208	NFCOAHBH_00832
group_1716		hypothetical protein	1	1	1	1	7966	1	222		179	179	179	NFCOAHBH_00834
group_1717	fmt_2	Methionyl-tRNA formyltransferase	1	1	1	1	7967	1	223		926	926	926	NFCOAHBH_00835
per_4		GDP-perosamine synthase	1	1	1	1	7968	1	224		1085	1085	1085	NFCOAHBH_00836
group_1719		hypothetical protein	1	1	1	1	7969	1	225		1226	1226	1226	NFCOAHBH_00837
group_1720		hypothetical protein	1	1	1	1	7970	1	226		533	533	533	NFCOAHBH_00838
group_1721		hypothetical protein	1	1	1	1	7971	1	227		677	677	677	NFCOAHBH_00839
group_1722		hypothetical protein	1	1	1	1	7744	1	28		794	794	794	NFCOAHBH_00843
group_1723	dxs_1	1-deoxy-D-xylulose-5-phosphate synthase	1	1	1	1	7743	1	27		932	932	932	NFCOAHBH_00844
group_1724	cbbT	Transketolase 2	1	1	1	1	7742	1	26		794	794	794	NFCOAHBH_00845
group_1725		hypothetical protein	1	1	1	1	7741	1	29		1616	1616	1616	NFCOAHBH_00846
group_1726	strE	dTDP-glucose 4,6-dehydratase	1	1	1	1	7740	1	30		992	992	992	NFCOAHBH_00847
group_1727	glmU_1	Bifunctional protein GlmU	1	1	1	1	8016	1	31		803	803	803	NFCOAHBH_00849
group_1729	lhgO	L-2-hydroxyglutarate oxidase LhgO	1	1	1	1	8041	1	69		1097	1097	1097	NFCOAHBH_00852
group_1730		hypothetical protein	1	1	1	1	8039	1	34		320	320	320	NFCOAHBH_00854
group_1731		hypothetical protein	1	1	1	1	8038	1	33		1418	1418	1418	NFCOAHBH_00855
group_1732		hypothetical protein	1	1	1	1	8037	1	32		1472	1472	1472	NFCOAHBH_00856
group_1733		hypothetical protein	1	1	1	1	8036	1	51		236	236	236	NFCOAHBH_00857
group_1734	hspA_1	Spore protein SP21	1	1	1	1	8035	1	52		395	395	395	NFCOAHBH_00858
group_1735	hspA_2	Spore protein SP21	1	1	1	1	8034	1	53		398	398	398	NFCOAHBH_00859
group_1736		hypothetical protein	1	1	1	1	4392	68	1		4532	4532	4532	NFCOAHBH_00861
group_1737	kefB	Glutathione-regulated potassium-efflux system protein KefB	1	1	1	1	4389	68	7		2210	2210	2210	NFCOAHBH_00865
group_1738		hypothetical protein	1	1	1	1	4388	68	6		830	830	830	NFCOAHBH_00866
group_1739		hypothetical protein	1	1	1	1	4336	129	9		884	884	884	NFCOAHBH_00870
group_1740	flgH	Flagellar L-ring protein	1	1	1	1	4335	129	10		1064	1064	1064	NFCOAHBH_00871
group_1741	flgI	Flagellar P-ring protein	1	1	1	1	4334	129	11		1187	1187	1187	NFCOAHBH_00872
group_1742		hypothetical protein	1	1	1	1	4333	129	12		488	488	488	NFCOAHBH_00873
group_1743		hypothetical protein	1	1	1	1	4332	129	13		2249	2249	2249	NFCOAHBH_00874
ubiG_2		Ubiquinone biosynthesis O-methyltransferase	1	1	1	1	4331	129	8		887	887	887	NFCOAHBH_00875
group_1745		hypothetical protein	1	1	1	1	4330	129	7		647	647	647	NFCOAHBH_00876
group_1746		hypothetical protein	1	1	1	1	4329	129	6		1235	1235	1235	NFCOAHBH_00877
group_1747		hypothetical protein	1	1	1	1	4328	129	5		497	497	497	NFCOAHBH_00878
group_1748		hypothetical protein	1	1	1	1	4337	129	4		296	296	296	NFCOAHBH_00879
group_1749		hypothetical protein	1	1	1	1	4338	129	3		2693	2693	2693	NFCOAHBH_00880
group_1750		hypothetical protein	1	1	1	1	4339	129	2		233	233	233	NFCOAHBH_00881
group_1751		hypothetical protein	1	1	1	1	4340	129	1		668	668	668	NFCOAHBH_00882
group_1752		hypothetical protein	1	1	1	1	4342	99	2		275	275	275	NFCOAHBH_00885
group_1753		hypothetical protein	1	1	1	1	4341	99	3		1520	1520	1520	NFCOAHBH_00886
group_1754		hypothetical protein	1	1	1	1	6998	99	4		1373	1373	1373	NFCOAHBH_00887
group_1755		hypothetical protein	1	1	1	1	6999	99	5		659	659	659	NFCOAHBH_00888
group_1756	fhuA	Ferrichrome outer membrane transporter/phage receptor	1	1	1	1	7000	99	6		2261	2261	2261	NFCOAHBH_00889
group_1757		hypothetical protein	1	1	1	1	7001	99	7		392	392	392	NFCOAHBH_00890
group_1758		hypothetical protein	1	1	1	1	7014	99	1		566	566	566	NFCOAHBH_00892
group_1759		hypothetical protein	1	1	1	1	7022	100	3		530	530	530	NFCOAHBH_00897
group_1760		hypothetical protein	1	1	1	1	7023	100	4		176	176	176	NFCOAHBH_00898
group_1761		hypothetical protein	1	1	1	1	7024	100	5		380	380	380	NFCOAHBH_00899
group_1762		hypothetical protein	1	1	1	1	7025	100	6		548	548	548	NFCOAHBH_00900
group_1763		hypothetical protein	1	1	1	1	7026	100	7		1133	1133	1133	NFCOAHBH_00901
group_1764	neuB	N,N'-diacetyllegionaminic acid synthase	1	1	1	1	7027	100	8		998	998	998	NFCOAHBH_00902
group_1765	mdoB_1	Phosphoglycerol transferase I	1	1	1	1	7028	100	9		1967	1967	1967	NFCOAHBH_00903
group_1766		hypothetical protein	1	1	1	1	5507	100	16		251	251	251	NFCOAHBH_00905
group_1767		putative protein	1	1	1	1	5508	100	15		1292	1292	1292	NFCOAHBH_00906
group_1769		hypothetical protein	1	1	1	1	7048	374	1		2540	2540	2540	NFCOAHBH_00909
group_1770		hypothetical protein	1	1	1	1	7055	223	5		404	404	404	NFCOAHBH_00913
group_1771		hypothetical protein	1	1	1	1	7067	223	4		1163	1163	1163	NFCOAHBH_00914
nagZ		Beta-hexosaminidase	1	1	1	1	7068	223	3		1739	1739	1739	NFCOAHBH_00915
group_1773	tesA	Esterase TesA	1	1	1	1	7069	223	2		638	638	638	NFCOAHBH_00916
tig		Trigger factor	1	1	1	1	7070	223	1		1355	1355	1355	NFCOAHBH_00918
group_1775		hypothetical protein	1	1	1	1	7080	106	8		1427	1427	1427	NFCOAHBH_00921
group_1776		hypothetical protein	1	1	1	1	7079	106	9		251	251	251	NFCOAHBH_00922
rcsC_5		Sensor histidine kinase RcsC	1	1	1	1	7072	106	7		1121	1121	1121	NFCOAHBH_00927
group_1778		hypothetical protein	1	1	1	1	7097	106	6		1253	1253	1253	NFCOAHBH_00928
group_1779		hypothetical protein	1	1	1	1	7098	106	5		173	173	173	NFCOAHBH_00929
group_1780		hypothetical protein	1	1	1	1	7099	106	4		530	530	530	NFCOAHBH_00930
group_1781	rcsC_6	Sensor histidine kinase RcsC	1	1	1	1	7116	2	145		3071	3071	3071	NFCOAHBH_00932
group_1782		hypothetical protein	1	1	1	1	7117	2	146		1412	1412	1412	NFCOAHBH_00933
group_1783		hypothetical protein	1	1	1	1	7168	2	150		1121	1121	1121	NFCOAHBH_00935
group_1784		hypothetical protein	1	1	1	1	7169	2	151		2117	2117	2117	NFCOAHBH_00936
group_1785		hypothetical protein	1	1	1	1	7170	2	152		2828	2828	2828	NFCOAHBH_00937
cypB		Peptidyl-prolyl cis-trans isomerase B	1	1	1	1	7171	2	153		458	458	458	NFCOAHBH_00938
group_1787		hypothetical protein	1	1	1	1	7172	2	154		1091	1091	1091	NFCOAHBH_00939
group_1788		hypothetical protein	1	1	1	1	7173	2	155		425	425	425	NFCOAHBH_00940
group_1789		hypothetical protein	1	1	1	1	7174	2	156		152	152	152	NFCOAHBH_00941
group_1790		hypothetical protein	1	1	1	1	7175	2	157		2069	2069	2069	NFCOAHBH_00942
group_1791		hypothetical protein	1	1	1	1	7176	2	158		659	659	659	NFCOAHBH_00943
group_1792		hypothetical protein	1	1	1	1	7177	2	159		980	980	980	NFCOAHBH_00944
group_1793		hypothetical protein	1	1	1	1	7178	2	95		878	878	878	NFCOAHBH_00945
ccp_1		Cytochrome c551 peroxidase	1	1	1	1	7179	2	94		1187	1187	1187	NFCOAHBH_00946
group_1795		hypothetical protein	1	1	1	1	7180	2	93		944	944	944	NFCOAHBH_00947
group_1796		hypothetical protein	1	1	1	1	7181	2	92		437	437	437	NFCOAHBH_00948
group_1798		hypothetical protein	1	1	1	1	7183	2	90		2108	2108	2108	NFCOAHBH_00950
group_1799		hypothetical protein	1	1	1	1	7182	2	89		896	896	896	NFCOAHBH_00951
group_1800		hypothetical protein	1	1	1	1	7211	2	88		191	191	191	NFCOAHBH_00952
group_1801		hypothetical protein	1	1	1	1	7212	2	87		221	221	221	NFCOAHBH_00953
group_1802		hypothetical protein	1	1	1	1	7213	2	86		290	290	290	NFCOAHBH_00954
group_1803		hypothetical protein	1	1	1	1	7214	2	85		458	458	458	NFCOAHBH_00955
group_1804		hypothetical protein	1	1	1	1	7215	2	84		209	209	209	NFCOAHBH_00956
group_1805	vapC	tRNA(fMet)-specific endonuclease VapC	1	1	1	1	7192	56	8		401	401	401	NFCOAHBH_00958
group_1806		hypothetical protein	1	1	1	1	7193	56	9		230	230	230	NFCOAHBH_00959
group_1807		hypothetical protein	1	1	1	1	7194	56	10		698	698	698	NFCOAHBH_00960
group_1808		hypothetical protein	1	1	1	1	7195	56	12		803	803	803	NFCOAHBH_00962
group_1809		hypothetical protein	1	1	1	1	7196	56	13		968	968	968	NFCOAHBH_00963
group_1810		hypothetical protein	1	1	1	1	7203	56	16		1604	1604	1604	NFCOAHBH_00965
group_1811		hypothetical protein	1	1	1	1	7197	56	17		1358	1358	1358	NFCOAHBH_00967
group_1812		hypothetical protein	1	1	1	1	7199	56	3		893	893	893	NFCOAHBH_00969
group_1813		hypothetical protein	1	1	1	1	7687	56	2		458	458	458	NFCOAHBH_00971
group_1814		hypothetical protein	1	1	1	1	7688	56	1		236	236	236	NFCOAHBH_00972
group_1816		hypothetical protein	1	1	1	1	7685	56	29		758	758	758	NFCOAHBH_00974
group_1817	rsmI_1	Ribosomal RNA small subunit methyltransferase I	1	1	1	1	7684	56	30		767	767	767	NFCOAHBH_00975
group_1818		hypothetical protein	1	1	1	1	92	215	3		254	254	254	NFCOAHBH_00976
atpC		ATP synthase epsilon chain	1	1	1	1	93	215	5		383	383	383	NFCOAHBH_00978
group_1820	atpH_1	ATP synthase subunit delta	1	1	1	1	87	268	3		560	560	560	NFCOAHBH_00982
group_1821		hypothetical protein	1	1	1	1	4515	20	31		329	329	329	NFCOAHBH_00986
group_1822		hypothetical protein	1	1	1	1	4514	20	30		797	797	797	NFCOAHBH_00987
group_1823		hypothetical protein	1	1	1	1	4513	20	28		533	533	533	NFCOAHBH_00988
group_1824		hypothetical protein	1	1	1	1	4522	20	29		308	308	308	NFCOAHBH_00989
group_1825		hypothetical protein	1	1	1	1	4526	20	40		1673	1673	1673	NFCOAHBH_00993
group_1826		hypothetical protein	1	1	1	1	4534	165	2		1304	1304	1304	NFCOAHBH_00995
group_1827		hypothetical protein	1	1	1	1	4533	165	3		284	284	284	NFCOAHBH_00997
group_1828		hypothetical protein	1	1	1	1	4528	165	1		1832	1832	1832	NFCOAHBH_00999
group_1829		hypothetical protein	1	1	1	1	4159	254	3		806	806	806	NFCOAHBH_01001
plsY		Glycerol-3-phosphate acyltransferase	1	1	1	1	4158	254	2		656	656	656	NFCOAHBH_01002
group_1831	der	GTPase Der	1	1	1	1	4157	254	1		1463	1463	1463	NFCOAHBH_01003
group_1832		hypothetical protein	1	1	1	1	4156	32	32		911	911	911	NFCOAHBH_01005
group_1833		hypothetical protein	1	1	1	1	131	32	36		848	848	848	NFCOAHBH_01008
[truncated: 7,146 more rows]
