# Supplementary material for: In vivo and in silico Virulence Analysis of Leptospira Species Isolated From Environments and Rodents in Leptospirosis Outbreak Areas in Malaysia
Source: Front Microbiol. 2021 Nov 5;12:753328. doi: 10.3389/fmicb.2021.753328 (PMC8602918; doi:10.3389/fmicb.2021.753328)
Supplement: Supplementary file 5 [file Table_5.XLS]

## Sheet: Table 1
Supplementary File 5 Table 1: Confirmed virulence-associated gene orthologous identified in Leptospira strains in this study
Product	Gene	Known function	Reference	Origin sequence	Size (aa)/bp	Uniprot entry/Accession number	Species, serovar, Strain
							L. borgpetersenii	L. borgpetersenii	L. borgpetersenii	L. borgpetersenii	L. borgpetersenii	L. borgpetersenii	L. borgpetersenii	L. borgpetersenii	L. borgpetersenii	L. borgpetersenii	L. weilii	L. weilii	L. weilii	L. weilii	L. interrogans	L. interrogans	L. interrogans	L. interrogans	L. interrogans	L. interrogans	L. interrogans	L. interrogans	L. interrogans	L. interrogans	L. interrogans	L. interrogans	L. interrogans	L. interrogans	L. interrogans	L. interrogans	L. interrogans	L. langatensis	L. semungkisensis	L. selangorensis	L. fletcheri	L. congkakensis	L. jelokensis	L. perdikensis	L. biflexa
								Hardjo-bovis	Hardjo-bovis	Ballum	Ceylonica								Heyan			Bataviae	Icterohaemorrhagiae	Icterohaemorrhagiae	Linhai	Manilae	Manilae	Canicola	Canicola		Copenhageni	Copenhageni	Grippotyphosa	Grippotyphosa	Grippotyphosa	Lai	Pomona								Patoc
							HP364	203	JB197	4E	Piyasena	R14	R6	Mo4	R6L	R28	SC295	CUD06	L231	CUD13	HP358	LepIMR 22	898	Verdun LP	56609	UP-MMC-NIID HP	UP-MMC-NIID LP	611	LJ178	FMAS_KW2	FDAARGOS_203	SK1	Andaman	2006006986	2006006971	56601	AKRFB	SSW18	SSS9	SSW17	SSW15	SCS9	L5S1	HP2	Patoc 1
Heme oxygenase	LB_186	Iron scavenger	Murray et al., 2008	Lai	225	Q8EXM2	88	87	87	88	88	88	88	88	88	88	87	87	87	87	99	100	99	99	99	99	99	99	99	99	99	99	100	100	100	100	99	55	56	56	27	44	44	45	24
Loa22	Loa22	Inducer for inflammation, adherence	Hsu et al., 2021; Fraser and Brown, 2017	Grippotyphosa	195	M4QAZ7	92	94	94	92	92	92	92	92	92	92	93	94	94	94	98	98	98	98	98	98	98	98	98	98	98	98	98	98	98	97	98	69	70	66	67	53	55	52	55
FliN	LA_2613	Adhesion, motility/chemotaxis	Liao et al., 2009; Fraser and Brown, 2017	Lai	354	Q8F2Z8	90	91	90	90	90	90	90	90	90	90	90	90	90	90	100	100	100	100	99	100	100	100	100	100	100	100	100	100	100	100	99	73	73	74	74	56	56	56	55
ClpB	clpB	Probably involved in stress resistance and invasion	Lourdault et al., 2011; Kedzierska-Mieszkowska and Arent, 2020	Lai	860	Q8F509	90	91	91	91	91	91	91	91	91	91	91	91	91	91	99	99	99	99	99	99	99	99	99	99	99	99	99	99	99	100	99	77	77	77	76	43	43	42	43
FlaA2	LA_3379	Motility	Lambert et al., 2012	Lai	315	Q8F0W2	90	90	90	90	90	90	90	90	90	90	88	88	88	88	100	100	100	100	99	100	100	100	100	100	100	100	100	100	100	100	100	73	74	73	74	57	58	58	58
Catalase	katE	Resistance to ROS	Eshgi et al., 2012	Lai	481	Q8F528	87	88	88	87	87	87	87	87	87	87	87	87	87	87	100	100	100	100	100	99	99	100	100	100	100	100	100	100	100	100	99	30	55	26	28	75	27	75	38
MCE-related protein	LA_2055	Adherence and Invasion	Zhang et al., 2012	Lai	249	Q8F4I6	89	89	89	89	89	89	89	89	89	89	89	90	89	90	100	100	100	100	100	100	100	100	100	100	100	100	100	100	100	100	100	73	72	73	73	60	61	61	60
LipL71	lipL71	Chemotaxis protein	Krajewska et al., 2018	Lai	555	Q8F1N5	85	86	86	85	85	85	85	85	85	85	87	86	87	86	100	99	99	99	99	99	99	99	99	100	99	99	100	100	100	100	99	63	62	62	59	38	37	37	38
Collagenase	LA_0872 (colA)	Invasion	Kassegne et al., 2014	Lai	888	Q8F7S2	85	86	86	85	85	85	85	85	85	85	76	75	76	75	99	99	99	99	99	97	97	99	99	97	99	99	99	99	99	100	97	39	31	28	34	38	34	32	NF
HbpA	LA_3149	Iron acquisition	Kurilung et al., 2019	Lai	777	Q8F1I6	84	84	84	84	84	84	84	84	84	84	85	85	84	85	99	99	99	99	99	99	99	99	99	99	99	99	99	99	99	100	99	54	54	55	54	30	31	30	31
HtpG	htpG	Adaptive response to host-induced stress	King et al., 2014	Lai	607	Q8EXZ9	92	92	92	92	92	92	92	92	92	92	93	93	92	93	99	99	99	99	99	99	99	99	99	99	99	99	99	99	99	100	99	72	73	74	74	64	65	65	65
Putative lipoprotein (LB194)	LB_194	Iron utilization locus	Marcsisin et al., 2013	Lai	192	Q8EXL4	76	76	76	76	76	76	76	76	76	76	76	76	76	76	99	99	98	98	97	97	97	97	97	97	98	98	99	99	99	100	97	NF	36	31	28	34	34	NF	30
Hypothetical protein (LA2786)	LA_2786	Unknown	Marcsisin et al., 2013	Lai	261	Q8F2I5	48	50	49	48	48	48	48	48	48	48	48	76	76	48	98	99	87	87	98	94	94	87	87	98	87	98	99	99	99	100	97	41	35	NF	27	30	26	27	40
Hypothetical protein (LA0589)	LA_0589	Unknown	Marcsisin et al., 2013	Lai	632	Q8F8G8	61	69	68	66	70	61	63	64	63	63	61	69	61	69	99	99	99	99	99	97	97	93	93	96	99	99	99	99	99	100	93	36	47	34	26	24	39	26	23
LigA-like protein	ligA	Adherence	Figueira et al., 2011	Copenhageni	1216	Q846V5	53	52	52	53	53	53	53	53	53	53	54	54	53	54	87	98	100	74	87	97	97	72	87	98	100	100	80	96	91	72	86	41	41	42	30	NF	33	NF	45
LigB-like protein	LA_3778 (ligB)	Adherence	Figueira et al., 2011	Lai	1889	Q8EZS3	64	63	63	64	64	64	64	64	64	64	65	65	65	64	97	98	96	97	98	95	95	96	96	97	96	96	99	99	99	100	96	47	47	48	39	37	35	25	28
LigC-like protein	ligC	Adherence	Matsunaga et al., 2003	Pomona	1954	Q7WYG3	87	44	44	87	65	87	87	87	87	87	89	89	89	89	99	99	99	99	99	99	99	98	98	99	99	99	99	99	99	100	99	63	63	63	29	24	45	24	24
LipL32	lipL32	Adhrence	Fraser and Brown, 2017	Lai	272	O34094	98	98	98	98	98	98	98	98	98	98	95	94	95	94	100	100	100	100	100	100	100	100	100	100	100	100	100	100	100	100	99	68	69	66	70	28	37	NF	57
OmpL1	LA_3138	Adherence	Fraser and Brown, 2017	Lai	320	G1UB30	85	85	85	86	86	86	86	86	86	86	86	86	86	86	100	100	93	92	93	100	100	100	100	93	93	93	93	93	93	100	93	47	47	48	51	46	45	45	45
LipL45	lipL45	Outermembrane protein	Fraser and Brown, 2017	Lai	388	Q8F3V5	89	88	88	89	89	89	89	89	89	89	88	88	88	88	99	99	99	99	99	100	100	99	99	99	99	99	99	99	99	100	99	62	62	62	67	56	55	55	55
Hemolysin A	LA_0327 (tlyA)	Inducer for inflammation	Wang et al., 2012	Lai	259	Q8F969	81	81	81	81	81	81	81	81	81	81	83	84	83	84	99	99	99	98	99	99	99	99	99	99	98	98	99	99	99	99	99	52	53	54	52	47	47	47	52
Hemolysin B	tlyB	Haemolysis	Murray, 2015	Copenhageni	846	Q72VF8	96	96	96	42	96	96	96	96	96	96	96	96	96	96	99	99	100	100	99	99	99	99	99	99	100	100	99	99	99	99	99	87	87	87	87	78	78	79	80
Hemolysin C	tlyC	Haemolysis	Fraser and Brown, 2017	Lai	444	Q8EZB8	94	94	94	94	94	94	94	94	94	94	94	94	94	94	100	100	100	100	100	99	99	100	100	99	100	100	100	100	100	100	100	72	73	72	73	57	58	57	58
Sphingomyelinase C	sphH	Inducer for inflammation, haemolysis	Murray, 2015	Copenhageni	554	Q72UK0	54	51	51	54	54	54	54	54	54	54	55	54	53	53	99	99	100	100	99	99	99	98	98	99	100	100	99	99	99	99	98	27	38	32	27	33	40	26	NF
Sphingomyelinase C 2	sph2	Inducer for inflammation, haemolysis	Fraser and Brown, 2017	Lai	623	P59116	58	66	66	66	66	66	66	66	66	66	68	67	67	67	99	99	99	99	99	95	95	93	93	91	99	99	98	98	99	100	93	40	30	29	42	50	32	50	32
Leptospiral endostatin-like protein A	LA_0695	Adherence	Fraser and Brown, 2017; Stevenson et al., 2007; Barbosa et al., 2006	Lai	240	Q8F863	65	63	63	65	65	65	65	65	65	65	63	63	63	63	98	98	97	97	98	62	62	98	98	71	97	97	98	98	98	100	98	34	31	29	37	36	30	30	31
Leptospiral endostatin-like protein B	LA_3103	Adherence	Stevenson et al., 2007; Barbosa et al., 2006	Lai	132	Q8F1M9	53	54	54	53	53	53	53	53	53	53	52	52	52	52	100	96	100	100	96	90	90	93	93	99	100	100	100	100	100	100	93	28	33	28	NS	35	31	48	33
Leptospiral endostatin-like protein C	LA_0563	Adherence	Stevenson et al., 2007; Barbosa et al., 2006	Lai	462	Q8F8J3	40	41	41	41	40	41	41	41	41	41	61	61	65	62	99	99	99	99	99	99	99	74	74	98	99	99	99	99	99	99	74	27	35	32	34	34	31	36	33
Leptospiral endostatin-like protein D	LA_1433	Adherence	Stevenson et al., 2007; Barbosa et al., 2006	Lai	437	Q8F676	35	36	36	35	35	35	35	35	35	35	32	31	36	30	99	99	99	99	97	98	98	97	97	95	99	99	99	99	99	100	97	31	29	40	37	35	29	39	43
Leptospiral endostatin-like protein E	LA_4324	Adherence	Stevenson et al., 2007; Barbosa et al., 2006	Lai	472	Q8EY92	44	45	46	44	45	44	44	44	44	44	37	33	43	33	100	99	100	100	96	96	96	97	97	97	100	100	99	99	99	100	97	31	29	31	40	45	44	44	33
Leptospiral endostatin-like protein F	LA_4073	Adherence	Stevenson et al., 2007; Barbosa et al., 2006	Lai	462	Q8EYY9	55	53	54	52	55	52	52	52	52	52	72	72	70	71	63	63	63	63	63	64	64	98	98	63	63	63	64	64	64	100	98	31	34	33	35	39	32	38	38
Thermolysin	LA_3466	Invasion	Nascimento et al., 2004	Lai	800	Q8F0M6	30	NF	NF	33	30	33	33	33	33	33	62	62	62	80	100	100	98	99	99	99	99	99	99	99	98	99	99	99	99	100	59	44	44	30	23	26	33	25	39
Peroxidase	btuE	Reactive oxygen species (ROS)-scavenging enzymes	Picardeau et al., 2017	Lai	189	Q8F7D9	83	83	83	82	83	82	82	82	82	82	80	83	80	62	99	99	99	98	99	99	99	57	58	99	99	98	99	99	99	100	99	67	68	69	38	51	49	51	48
	vwa-I	Competitive inhibition of vWF/GPIb-mediated platelet aggregation	Fang et al., 2018	Lai	939	MG744315.1	85	85	85	85	85	85	85	85	85	85	80	83	83	83	99	99	99	99	99	99	99	99	99	99	99	99	99	99	99	100	99	NS	NS	NS	NS	NS	NS	NS	NS
	vwa-II	Competitive inhibition of vWF/GPIb-mediated platelet aggregation	Fang et al., 2018	Lai	957	MG744328.1	80	80	80	81	80	81	81	81	81	81	80	79	80	79	99	99	99	99	99	99	99	99	99	99	99	99	99	99	99	100	99	NS	NS	NS	NS	NS	NS	NS	NS
	Lsa21	Adherence, inducer of inflammation	Fraser and Brown, 2017; Faisal et al., 2016	Australis	432	GU220822.1	NS	NS	NS	NS	NS	NS	NS	NS	NS	NS	NS	NS	NS	NS	99	99	99	99	99	99	99	99	99	99	99	99	99	99	99	99	99	NS	NS	NS	NS	NS	NS	NS	NS
	invA	Invasion	Fraser and Brown, 2017	Canicola	489	GU271120.1	82	82	82	82	82	82	82	82	82	82	82	81	81	81	99	100	99	99	100	98	98	99	99	99	99	99	100	100	100	100	100	NS	NS	NS	81	NS	NS	NS	NS
	lipL21	Potent immunogenic activity	He et al., 2008	Lai	561	DQ173546.1	89	89	89	89	89	89	89	89	89	89	90	90	90	90	100	99	99	99	100	99	99	99	99	99	99	99	100	100	99	100	99	81	80	80	82	NS	NS	NS	NS
Note
NF=Not found
NS= Not significant, aligment score less than 100
Lai:
Leptospira interrogans serogroup Icterohaemorrhagiae serovar Lai (strain 56601)
Grippotyphosa:
Leptospira interrogans serovar Grippotyphosa
Pomona:
Leptospira interrogans serovar Pomona
Copenhageni:
Leptospira interrogans serogroup Icterohaemorrhagiae serovar copenhageni (strain Fiocruz L1-130)
Australis:
Leptospira interrogans serovar Australis
Canicola:
Leptospira interrogans serovar Canicola
Reference
Murray GL, Ellis KM, Lo M, et al. Leptospira interrogans requires a functional heme oxygenase to scavenge iron from hemoglobin. Microbes Infect. 2008;10(7):791-797.
Hsu SH, Chang MY, Lin SM, et al. Peptidoglycan mediates Leptospira outer membrane protein Loa22 to toll-like receptor 2 for inflammatory interaction: a novel innate immune recognition. Sci Rep. 2021;11(1):1064
Fraser T, Brown PD. Temperature and oxidative stress as triggers for virulence gene expression in pathogenic Leptospira spp. Front Microbiol. 2017;8:783.
Liao S, Sun A, Ojcius DM, et al. Inactivation of the fliY gene encoding a flagellar motor switch protein attenuates mobility and virulence of Leptospira interrogans strain Lai. BMC Microbiol. 2009;9:253.
Lourdault K, Cerqueira GM, Wunder EA, et al. Inactivation of clpB in the pathogen Leptospira interrogans reduces virulence and resistance to stress conditions. Infect Immun. 2011;79(9):3711-3717.
Kedzierska-Mieszkowska S, Arent Z. AAA+ Molecular chaperone ClpB in Leptospira interrogans: Its role and significance in leptospiral virulence and pathogenesis of leptospirosis. Int J Mol Sci. 2020;21(18):6645.
Lambert A, Picardeau M, Haake DA, et al. FlaA proteins in Leptospira interrogans are essential for motility and virulence but are not required for formation of the flagellum sheath. Infect Immun. 2012;80(6):2019-2025.
Eshghi A, Lourdault K, Murray GL, et al. Leptospira interrogans catalase is required for resistance to H2O2 and for virulence. Infect Immun. 2012;80(11):3892-3899.
Zhang L, Zhang C, Ojcius DM, et al. The mammalian cell entry (Mce) protein of pathogenic Leptospira species is responsible for RGD motif-dependent infection of cells and animals. Mol Microbiol. 83(5):1006-1023.
Krajewska J, Arent Z, Zolkiewski M, et al. Isolation and identification of putative protein substrates of the AAA+ molecular chaperone ClpB from the pathogenic spirochaete Leptospira interrogans. Int J Mol Sci. 2018;19(4):1234
Kassegne K, Hu W, Ojcius DM, et al. Identification of collagenase as a critical virulence factor for invasiveness and transmission of pathogenic Leptospira species. JID. 2014;209(7):1105-1115.
Kurilung A, Keeratipusana C, Suriyaphol P, et al. Genomic analysis of Leptospira interrogans serovar Paidjan and Dadas isolates from carrier dogs and comparative genomic analysis to detect genes under positive selection. BMC Genomics. 2019;168(2019).
King AM, Pretre G, Bartpho T, et al. High-temperature protein G Is an essential virulence factor of Leptospira interrogans. Infect Immun. 2014;82(3):1123-1131.
Marcsisin RA, Bartpho T, Bulach DM, et al. Use of a high-throughput screen to identify Leptospira mutants unable to colonise the carrier host or cause disease in the acute model of infection. J Med Microbiol 2013;62:1601–1608
Figueira CP, Croda J, Choy HA, et al. Heterologous expression of pathogen-specific genes ligA and ligB in the saprophyte Leptospira biflexaconfers enhanced adhesion to cultured cells and fibronectin. BMC Microbiology. 2011;129(2011).
Matsunaga J, Barocchi MA, Croda J, et al. Pathogenic Leptospira species express surface-exposed proteins belonging to the bacterial immunoglobulin superfamily. Mol Microbiol. 2003;49(4):929–945.
Wang H, Wu Y, Ojcius DM, et al. Leptospiral hemolysins induce proinflammatory cytokines through Toll-like receptors 2-and 4-mediated JNK and NF-κB signaling pathways. PLoS One. 2012;7(8):e42266.
Murray GL. The molecular basis of leptospiral pathogenesis. Curr Top Microbiol Immunol. 2015;387:139-186.
Stevenson B, Choy HA, Pinne M, et al. Leptospira interrogans endostatin-like outer membrane proteins bind host fibronectin, laminin and regulators of complement. PLoS One. 2007;2:e1188.
Barbosa AS, Abreu PA, Neves FO, et al. A newly identified leptospiral adhesion mediates attachment to laminin. Infect Immun. 2006;74:6356-6364.
Nascimento AL, Ko AI, Martinas EA, et al. Comparative genomics of two Leptospira interrogans serovars reveals novel insights into physiology and pathogenesis. J Bacteriol. 2004;186:2164-2172.
Picardeau M. Virulence of the zoonotic agent of leptospirosis: still terra incognita? Nat Rev Microbiol. 2017;15(5):297-307.
Fang JQ, Imran M, Hu WL, et al. vWA proteins of Leptospira interrogans induce hemorrhage in leptospirosis by competitive inhibition of vWF/GPIb-mediated platelet aggregation. EBioMedicine. 2018;37:428-441.
Faisal SM, Varma VP, Subathra M, et al. Leptospira surface adhesin (Lsa21) induces Toll like receptor 2 and 4 mediated inflammatory responses in macrophages. Sci Rep. 2016;6:39530.
He H, Wang W, Wu Z, et al. Protection of guinea pigs against Leptospira interrogans serovar Lai by lipL21 DNA vaccine. Cell Mol Immunol. 2008;5(5):385-391.

## Sheet: Table 2
	Supplementary File 5 Table 2: Predicted virulence factors in L. borgpetersenii strain HP364 (VFDB database)
	Query	Subject ID	Anotation	Identity	lenght	mismatch	gapopen	qstart	qend	sstart	send	evalue	bitscore
1	gene_28	VFG019760(gi:229588672)	(pilR) putative two-component system, response regulator [Type IV pili biosynthesis (CVF518)] [Pseudomonas fluorescens SBW25]	44.321	361	172	4	324	678	121	458	3.16e-96	304
2	gene_97	VFG031738(gi:169631126)	(regX3) Sensory transduction protein RegX3 [RegX3 (CVF667)] [Mycobacterium abscessus ATCC 19977]	42.667	225	124	3	11	231	3	226	7.84e-62	193
3	gene_206	VFG049924(gb|NP_830484.1)	(BC0671) sphingomyelin phosphodiesterase [Sphingomyelinase (SMase) (CVF881)] [Bacillus cereus ATCC 14579]	40.453	309	163	9	118	414	31	330	1.12e-66	221
4	gene_385	VFG009331(gi:118471351)	(purC) phosphoribosylaminoimidazole-succinocarboxamide synthase [Purine synthesis (CVF306)] [Mycobacterium smegmatis str. MC2 155]	40.364	275	145	8	8	270	14	281	4.75e-67	211
5	gene_428	VFG047699	(OOM_0011) aspartate carbamoyltransferase [Pyrimidine biosynthesis (CVF845)] [Francisella noatunensis subsp. orientalis str. Toba 04]	47.176	301	156	2	6	304	5	304	2.31e-86	261
6	gene_532	VFG013431(gi:68249957)	(rfaE) ADP-heptose synthase [LOS (CVF494)] [Haemophilus influenzae 86-028NP]	40.439	319	181	6	10	328	5	314	2.4e-66	216
7	gene_533	VFG011809(gi:118475685)	(CFF8240_1413) bifunctional protein HldE [LOS (CVF396)] [Campylobacter fetus subsp. fetus 82-40]	50.37	135	63	1	21	155	326	456	6.19e-41	142
8	gene_535	VFG013465(gb|NP_439706)	(kdsA) 2-dehydro-3-deoxyphosphooctonate aldolase [LOS (CVF494)] [Haemophilus influenzae Rd KW20]	43.494	269	138	2	17	277	13	275	1.07e-81	248
9	gene_566	VFG040954(gi:157159001)	(gspE) general secretory pathway protein E [gsp (SS206)] [Escherichia coli E24377A]	47.835	485	234	9	87	557	15	494	1.89e-152	446
10	gene_568	VFG045758(gi:289164781)	(lspG) type II secretory pathway protein LspG [Lsp type II secretion system (CVF354)] [Legionella longbeachae NSW150]	41.958	143	72	5	11	150	4	138	4.77e-25	93.6
11	gene_609	VFG000332(gb|NP_439271)	(rfaD) ADP-L-glycero-D-mannoheptose-6-epimerase [LOS (VF0044)] [Haemophilus influenzae Rd KW20]	41.772	316	172	5	7	320	3	308	8.46e-70	219
12	gene_627	VFG013413(gi:68249693)	(lpxC) UDP-3-O-[3-hydroxymyristoyl] N-acetylglucosamine deacetylase [LOS (CVF494)] [Haemophilus influenzae 86-028NP]	40.206	291	168	5	4	289	1	290	3.03e-66	209
13	gene_667	VFG037112(gi:385852271)	(msrA/B(pilB)) peptide methionine sulfoxide reductase msrA/msrB [Methionine sulphoxide reductase (CVF762)] [Neisseria meningitidis H44/76]	45.882	170	90	2	6	175	203	370	1.37e-45	156
14	gene_727	VFG043292(gi:126697817)	(flgC) flagellar basal-body rod protein [HexNAc (AI148)] [Clostridium difficile 630]	47.368	152	62	5	1	152	1	134	1.28e-39	130
15	gene_756	VFG000079(gb|NP_463763)	(clpC) endopeptidase Clp ATP-binding chain C [ClpC (VF0072)] [Listeria monocytogenes EGD-e]	51.784	813	373	5	4	814	6	801	0	846
16	gene_849	VFG038174(gi:213157857)	(ompA) outer membrane protein A [Outer membrane protein (CVF776)] [Acinetobacter baumannii AB0057]	41.905	105	61	0	352	456	229	333	6.18e-18	84.7
17	gene_867	VFG045340(gb|NP_539653)	(ricA) Rab2 interacting conserved protein A [RicA (VF0414)] [Brucella melitensis bv. 1 str. 16M]	41.935	93	49	3	15	104	3	93	2.65e-20	80.5
18	gene_872	VFG043556(gi:12045157)	(MG_301) glyceraldehyde-3-phosphate dehydrogenase [GAPDH (AI368)] [Mycoplasma genitalium G37]	49.102	334	161	5	3	333	9	336	2.76e-106	314
19	gene_911	VFG005997(gi:24379858)	(rmlA) putative glucose-1-phosphate thymidyltransferase [Capsule (CVF186)] [Streptococcus mutans UA159	65.157	287	100	0	5	291	2	288	8.46e-137	388
20	gene_912	VFG007659(gi:59710773)	(rmlB) dTDP-glucose 4,6-dehydratase [Capsular polysaccharide (CVF282)] [Vibrio fischeri ES114]	58.551	345	133	5	3	338	2	345	1.05e-143	410
21	gene_914	VFG048807	(rmlC) dTDP-4-dehydrorhamnose 3,5-epimerase [Capsule (CVF854)] [Klebsiella pneumoniae subsp. pneumoniae MGH 78578]	48.333	180	91	2	1	179	1	179	8.24e-59	182
22	gene_921	VFG018009(gi:157415404)	(C8J_1084) hypothetical protein [LOS (CVF396)] [Campylobacter jejuni subsp. jejuni 81116]	50.975	359	170	3	6	363	5	358	2.07e-127	370
23	gene_922	VFG018004(gi:157415399)	(C8J_1079) hypothetical protein [LOS (CVF396)] [Campylobacter jejuni subsp. jejuni 81116]	46.97	132	68	2	8	139	1	130	1.35e-39	130
24	gene_928	VFG012065(gi:15792449)	(pglC) putative galactosyltransferase [N-linked protein glycosylation (CVF400)] [Campylobacter jejuni subsp. jejuni NCTC 11168]	45.833	192	95	5	230	420	2	185	6.94e-43	149
25	gene_930	VFG037994(gi:387125713)	(ABTJ_03752) UDP-N-acetylglucosamine 2-epimerase [Capsule (CVF775)] [Acinetobacter baumannii MDR-TJ]	76.33	376	89	0	1	376	1	376	0	618
26	gene_931	VFG014130(gi:152987766)	(PSPA7_1981) WbjC [LPS O-antigen (P. aeruginosa) (CVF520)] [Pseudomonas aeruginosa PA7]	54.223	367	167	1	1	366	1	367	6.11e-163	460
27	gene_932	VFG014129(gi:152988213)	(PSPA7_1980) polysaccharide biosynthesis protein; O-antigen biosynthesis protein [LPS O-antigen (P. aeruginosa) (CVF520)] [Pseudomonas aeruginosa PA7]	72.941	340	92	0	1	340	1	340	0	544
28	gene_942	VFG019029(gi:170025407)	(YPK_3190) CDP-glucose 4,6-dehydratase [O-antigen (CVF043)] [Yersinia pseudotuberculosis YPIII]	47.175	354	175	6	4	350	5	353	7.28e-114	335
29	gene_943	VFG003392(gi:51595349)	(ddhA) glucose-1-phosphate cytidylyltransferase [O-antigen (CVF043)] [Yersinia pseudotuberculosis IP 32953]	55.691	246	107	1	1	244	14	259	5.54e-98	286
30	gene_962	VFG017980(gi:157415656)	(C8J_1337) hypothetical protein [Capsule biosynthesis and transport (CVF393)] [Campylobacter jejuni subsp. jejuni 81116]	41.553	219	119	5	18	231	72	286	4.57e-46	154
31	gene_969	VFG037996(gi:169632089)	(ABSDF0072) polysaccharide biosynthesis protein [Capsule (CVF775)] [Acinetobacter baumannii SDF]	47.59	332	171	3	18	348	19	348	2.57e-114	335
32	gene_971	VFG014120(gi:152983772)	(PSPA7_1971) UDP-N-acetylglucosamine 2-epimerase [LPS O-antigen (P. aeruginosa) (CVF520)] [Pseudomonas aeruginosa PA7]	47.668	386	198	3	1	385	1	383	8.08e-130	377
33	gene_972	VFG017822(gi:153951793)	(neuB2) N-acetylneuraminic acid synthetase [O-linked flagellar glycosylation (CVF399)] [Campylobacter jejuni subsp. doylei 269.97]	59.878	329	132	0	16	344	4	332	1.02e-146	417
34	gene_977	VFG014119(gi:152984520)	(PSPA7_1970) NAD-dependent epimerase/dehydratase [LPS O-antigen (P. aeruginosa) (CVF520)] [Pseudomonas aeruginosa PA7]	59.375	64	20	2	2	63	4	63	7.98e-21	82.8
35	gene_978	VFG050182(gb|AJI08113.1)	(bpsG) acylneuraminate cytidylyltransferase family protein [B. cereus exo-polysaccharide (BPS) (CVF891)] [Bacillus cereus G9241]	46.047	215	112	1	7	217	8	222	2.44e-64	199
36	gene_985	VFG007664(gi:59710775)	(rmlC) dTDP-4-dehydrorhamnose 3,5-epimerase [Capsular polysaccharide (CVF282)] [Vibrio fischeri ES114]	51.136	176	85	1	1	175	1	176	3.61e-66	200
37	gene_1011	VFG002364(gb|YP_001007256)	(fcl) GDP-fucose synthetase [O-antigen (VF0392)] [Yersinia enterocolitica subsp. enterocolitica 8081]	57.468	308	128	1	6	310	5	312	1.97e-133	381
38	gene_1031	VFG006700(gi:15612557)	(flgG_2) FLAGELLAR BASAL-BODY ROD PROTEIN (DISTAL ROD PROTEIN) [Flagella (CVF223)] [Helicobacter pylori J99]	54.545	264	117	2	1	264	2	262	5.75e-94	277
39	gene_1051	VFG012103(gi:125975373)	(groEL) chaperonin GroEL [GroEL (CVF403)] [Clostridium thermocellum ATCC 27405]	68.182	528	165	2	1	526	1	527	0	705
40	gene_1064	VFG002144(gb|NP_220188)	(cdsN) Type III secretion system ATPase [TTSS (VF0344)] [Chlamydia trachomatis D/UW-3/CX]	51.288	427	187	6	30	445	25	441	1.05e-137	402
41	gene_1096	VFG000077(gb|NP_465991)	(clpP) ATP-dependent Clp protease proteolytic subunit [ClpP (VF0074)] [Listeria monocytogenes EGD-e]	61.579	190	73	0	1	190	1	190	2.1e-88	258
42	gene_1197	VFG009406(gi:118467956)	(glnA1) glutamine synthetase, type I [Glutamine synthesis (CVF311)] [Mycobacterium smegmatis str. MC2 155]	49.686	477	232	6	3	473	4	478	3.01e-152	441
43	gene_1313	VFG037990(gi:523521483)	(BJAB07104_00096) putative UDP-glucose 6-dehydrogenase [Capsule (CVF775)] [Acinetobacter baumannii BJAB07104]	51.02	441	207	4	1	433	1	440	5.86e-151	436
44	gene_1392	VFG005579(gi:116516768)	(eno) phosphopyruvate hydratase [Streptococcal enolase (CVF153)] [Streptococcus pneumoniae D39]	64.733	431	149	1	5	432	2	432	0	562
45	gene_1433	VFG037041(gi:385854394)	(katA) catalase [Catalase (CVF760)] [Neisseria meningitidis M01-240355]	56.108	483	206	3	6	484	11	491	0	562
46	gene_1450	VFG049190	(KOX_00005) protein disaggregation chaperone [T6SS-II (CVF861)] [Klebsiella oxytoca KCTC 1686]	53.472	864	389	6	1	859	1	856	0	912
47	gene_1459	VFG043101(gi:15802357)	(fliA) flagellar biosynthesis sigma factor [peritrichous flagella (AI140)] [Escherichia coli O157:H7 str. EDL933]	44.348	230	120	3	32	259	16	239	1.14e-62	196
48	gene_1464	VFG007597(gi:59712444)	(flhA) flagellar biosynthesis protein [Flagella (CVF281)] [Vibrio fischeri ES114]	41.01	673	368	13	18	679	29	683	8.51e-166	493
49	gene_1467	VFG043308(gi:126697833)	(fliQ) flagellar export protein [HexNAc (AI148)] [Clostridium difficile 630]	41.176	85	50	0	1	85	1	85	4.44e-21	79.3
50	gene_1468	VFG006610(gi:32266191)	(fliP) flagellar biosynthesis protein [Flagella (CVF223)] [Helicobacter hepaticus ATCC 51449]	46.903	226	117	1	35	260	43	265	2.92e-74	227
51	gene_1470	VFG025402(gi:53723901)	(fliN) flagellar motor switch protein FliN [Flagella (CVF643)] [Burkholderia mallei ATCC 23344]	51.579	95	46	0	255	349	26	120	1.16e-29	110
52	gene_1538	VFG043295(gi:126697820)	(fliG) flagellar motor switch protein [HexNAc (AI148)] [Clostridium difficile 630]	41.916	334	194	0	3	336	22	355	2.32e-89	271
53	gene_1555	VFG017759(gi:153951764)	(kpsF) arabinose-5-phosphate isomerase [Capsule biosynthesis and transport (CVF393)] [Campylobacter jejuni subsp. doylei 269.97]	42.722	316	162	6	4	315	10	310	3.5e-77	238
54	gene_1560	VFG017989(gi:157415665)	(C8J_1346) hypothetical protein [Capsule biosynthesis and transport (CVF393)] [Campylobacter jejuni subsp. jejuni 81116]	61.783	314	116	3	2	311	29	342	1.16e-141	403
55	gene_1575	VFG016409(gi:49478936)	(cysE) serine acetyltransferase [Polysaccharide capsule (CVF567)] [Bacillus thuringiensis serovar konkukian str. 97-27]	44.604	139	74	2	33	170	6	142	4.65e-29	106
56	gene_1606	VFG035333(gi:218696617)	(EC55989_3317) hypothetical protein [SCI-I T6SS (CVF734)] [Escherichia coli 55989]	49.091	165	77	2	103	263	219	380	9.76e-44	153
57	gene_1705	VFG013618(gi:113461372)	(hemL) glutamate-1-semialdehyde aminotransferase [Heme biosynthesis (CVF506)] [Haemophilus somnus 129PT]	42.958	426	242	1	16	441	2	426	2.11e-121	360
58	gene_1722	VFG014854(gi:146306058)	(algI) membrane bound O-acyl transferase, MBOAT family protein [Alginate biosynthesis (CVF522)] [Pseudomonas mendocina ymp]	42.67	382	203	7	34	414	24	390	2.44e-90	283
59	gene_1746	VFG041578(gi:269138240)	(ETAE_0884) putative transglycosylase signal peptide protein [T3SS (SS025)] [Edwardsiella tarda EIB202]	48.78	123	61	2	75	195	49	171	1.74e-33	119
60	gene_1874	VFG043573(gi:15605121)	(CT396) molecular chaperone DnaK [MOMP (AI392)] [Chlamydia trachomatis D/UW-3/CX]	66.723	589	187	3	5	593	9	588	0	770
61	gene_1900	VFG002225(gb|NP_540330)	(gmd) GDP-mannose 4,6-dehydratase [LPS (VF0367)] [Brucella melitensis bv. 1 str. 16M]	62.059	340	121	3	1	332	1	340	7.68e-156	441
62	gene_1903	VFG013392(gi:148826324)	(lpxA) UDP-N-acetylglucosamine acyltransferase [LOS (CVF494)] [Haemophilus influenzae PittEE]	41.961	255	146	2	2	255	7	260	2.97e-64	201
63	gene_1904	VFG017987(gi:157415663)	(C8J_1344) hypothetical protein [Capsule biosynthesis and transport (CVF393)] [Campylobacter jejuni subsp. jejuni 81116]	44.063	320	175	3	3	321	4	320	4.09e-89	269
64	gene_1960	VFG047602	(FN3523_1197) gamma-glutamyltranspeptidase [Cysteine acquisition (CVF840)] [Francisella cf. tularensis subsp. novicida 3523]	42.43	535	283	12	51	569	47	572	4.37e-128	387
65	gene_1961	VFG000080(gb|NP_464522)	(clpE) ATP-dependent protease [ClpE (VF0073)] [Listeria monocytogenes EGD-e]	42.326	645	307	10	132	714	57	698	1.79e-166	497
66	gene_1969	VFG026367(gi:507422180)	(leuD) 3-isopropylmalate dehydratase small subunit [Leucine synthesis (CVF309)] [Mycobacterium abscessus subsp. bolletii 50594]	41.294	201	109	2	1	201	1	192	1.01e-49	160
67	gene_1974	VFG011801(gi:118475208)	(gmhA) phosphoheptose isomerase [LOS (CVF396)] [Campylobacter fetus subsp. fetus 82-40]	53.416	161	73	1	28	188	24	182	1.01e-56	177
68	gene_1988	VFG041304(gb|YP_095978)	(lirB) Dot/Icm type IV secretion system effector LirB [Dot/Icm (SS047)] [Legionella pneumophila subsp. pneumophila str. Philadelphia 1]	60.714	84	32	1	56	138	25	108	1.18e-28	108
69	gene_1995	VFG011333(gi:33592494)	(fliN) flagellar motor switch protein FliN [Flagella (CVF382)] [Bordetella pertussis Tohama I]	48.193	83	43	0	92	174	77	159	3.25e-20	82.4
70	gene_2034	VFG016502(gi:47459418)	(pdhB) pyruvate dehydrogenase E1 component beta subunit [PDH-B (CVF588)] [Mycoplasma mobile 163K]	40.823	316	184	3	8	322	10	323	1.45e-78	242
71	gene_2219	VFG048930	(probable wbaZ) Putative Glycosyltransferase [Capsule (CVF854)] [Klebsiella pneumoniae subsp. rhinoscleromatis SB3432]	40.71	366	205	6	1	355	5	369	2.76e-92	281
72	gene_2224	VFG050160(gb|YP_002392932.1)	(kpsU) 3-deoxy-manno-octulosonate cytidylyltransferase [K1 capsule (VF0239)] [Escherichia coli O45:K1:H7 str. S88]	44.915	236	127	3	1	235	1	234	1.04e-58	186
73	gene_2314	VFG030700(gi:507420313)	(sugC) sugar ABC transporter ATP-binding protein SugC [Trehalose-recycling ABC transporter (CVF651)] [Mycobacterium abscessus subsp. bolletii 50594]	41.667	264	146	3	17	276	19	278	1.7e-67	217
74	gene_2443	VFG043304(gi:126697829)	(motB) chemotaxis protein [HexNAc (AI148)] [Clostridium difficile 630]	41.429	140	81	1	199	338	91	229	1.74e-31	118
75	gene_2456	VFG026980(gi:386005579)	(sigA/rpoV) RNA polymerase sigma factor [Sigma A (CVF325)] [Mycobacterium tuberculosis RGTB423]	54.815	270	114	1	317	578	55	324	9.78e-101	308
76	gene_2564	VFG041003(gi:284924301)	(aaiW) transposase [AAI/SCI-II (SS182)] [Escherichia coli O44:H18 042]	51.316	76	37	0	4	79	227	302	4.59e-20	82
77	gene_2580	VFG046459	(Fphi_1039) elongation factor Tu [EF-Tu (CVF827)] [Francisella philomiragia subsp. philomiragia ATCC 25017]	70.574	401	111	3	1	401	1	394	0	587
78	gene_2633	VFG015871(gi:28871819)	(cfa8) crotonyl-CoA reductase [Phytotoxin coronatine (CVF545)] [Pseudomonas syringae pv. tomato str. DC3000]	48.354	395	200	4	20	413	7	398	5.12e-135	392
79	gene_2660	VFG047250	(Fphi_0366) UDP-N-acetylglucosamine pyrophosphorylase/glucosamine-1-phosphate N-acetyltransferase [LPS (CVF834)] [Francisella philomiragia subsp. philomiragia ATCC 25017]	42.056	214	118	3	1	214	16	223	1.32e-46	160
80	gene_2714	VFG043285(gi:126697810)	(fliC) flagellin subunit [HexNAc (AI148)] [Clostridium difficile 630]	46.415	265	134	3	3	259	25	289	6.35e-73	224
81	gene_2722	VFG025876(gi:107024392)	(tsr) methyl-accepting chemotaxis sensory transducer [Flagella (CVF643)] [Burkholderia cenocepacia AU 1054]	42.222	270	134	4	644	895	221	486	6.83e-53	196
82	gene_2725	VFG043207(gb|YP_001006775)	(cheB) chemotaxis-specific methylesterase CheB [peritrichous flagella (AI145)] [Yersinia enterocolitica subsp. enterocolitica 8081]	49.118	340	163	2	2	341	4	333	2.74e-121	353
83	gene_2758	VFG013266(gi:68248866)	(orfM) putative deoxyribonucleotide triphosphate pyrophosphatase [LOS (CVF494)] [Haemophilus influenzae 86-028NP]	43.386	189	99	5	2	185	3	188	3.89e-40	135
84	gene_2781	VFG031465(gi:118468451)	(ndk) nucleoside diphosphate kinase [Nucleoside diphosphate kinase (CVF660)] [Mycobacterium smegmatis str. MC2 155]	44.361	133	73	1	3	134	4	136	3.74e-36	120
85	gene_2782	VFG000320(gb|NP_208266)	(kdtB) lipopolysaccharide core biosynthesis protein [LPS (VF0056)] [Helicobacter pylori 26695]	41.892	148	86	0	1	148	1	148	1.89e-36	123
86	gene_2815	VFG016532(gi:42561491)	(oppF) oligopeptide ABC transporter, permease component [Capsule (CVF591)] [Mycoplasma mycoides subsp. mycoides SC str. PG1]	40.984	183	91	1	130	312	136	301	3.1e-39	140
87	gene_2913	VFG014994(gi:77457102)	(algW) Peptidase S1 and S6, chymotrypsin/Hap [Alginate regulation (CVF523)] [Pseudomonas fluorescens Pf0-1]	41.52	342	183	8	53	387	44	375	3.17e-72	230
88	gene_2927	VFG047713	(FNFX1_0026) hypothetical protein [Pyrimidine biosynthesis (CVF845)] [Francisella cf. novicida Fx1]	52.618	1127	468	13	1	1098	1	1090	0	1147
89	gene_2969	VFG011430(gb|NP_540392)	(acpXL) acyl carrier protein [LPS (CVF383)] [Brucella melitensis bv. 1 str. 16M]	68.493	73	23	0	5	77	6	78	1.41e-27	94.7
90	gene_2972	VFG038840(gi:507521851)	(flmH) flagellar-related 3-oxoacyl-ACP reductase [Polar flagella (VF0473)] [Aeromonas hydrophila ML09-119]	43.21	243	133	2	7	249	6	243	8.34e-68	209
91	gene_2991	VFG045688(gi:383329042)	(uppS) undecaprenyl diphosphate synthase [Capsule (CVF618)] [Enterococcus faecium Aus0004]	42.017	238	133	2	5	238	23	259	1.72e-64	201
92	gene_3139	VFG016381(gi:30023306)	(BC5274) UDP-N-acetylglucosamine 4,6-dehydratase [Polysaccharide capsule (CVF567)] [Bacillus cereus ATCC 14579]	41.696	578	324	7	6	579	4	572	7.84e-152	450
93	gene_3169	VFG031407(gi:433630073)	(ctpV) Putative metal cation transporter P-type ATPase CtpV [Copper exporter (CVF658)] [Mycobacterium canettii CIPT 140070010]	46.129	607	317	4	135	741	166	762	0	547
94	gene_3200	VFG011156(gi:33594869)	(bplF) lipopolysaccharide biosynthesis protein [LPS (CVF380)] [Bordetella parapertussis 12822]	45.946	407	185	7	8	396	19	408	4.86e-123	362
95	gene_3296	VFG012182(gi:15895346)	(CAC2076) Predicted rRNA methylase, YQXC B.subtilis ortholog [Hemolysin (CVF417)] [Clostridium acetobutylicum ATCC 824]	40.698	258	137	5	1	257	1	243	1.46e-56	182
96	gene_3401	VFG047736	(F7308_0022) carbamoyl-phosphate synthase small chain [Pyrimidine biosynthesis (CVF845)] [Francisella sp. TX077308]	46.579	380	181	5	28	387	10	387	3.7e-104	312
97	gene_3413	VFG043408(gi:42780821)	(cheY) chemotaxis response regulator [peritrichous flagella (AI153)] [Bacillus cereus ATCC 10987]	53.782	119	54	1	3	120	4	122	3.01e-41	132
98	gene_3415	VFG043456(gi:22537734)	(scpB) segregation and condensation protein B [Fibronectin-binding protein (AI186)] [Streptococcus agalactiae 2603V/R]	45.455	165	76	3	10	166	5	163	2.2e-33	117
99	gene_3450	VFG042931(gi:146329004)	(ppk) polyphosphate kinase [type IV pili (AI117)] [Dichelobacter nodosus VCS1703A]	40.341	704	381	14	15	700	21	703	9.19e-160	478
100	gene_3489	VFG045297(gi:52840986)	(hisF) imidazole glycerol phosphate synthase subunit HisF [LPS (VF0171)] [Legionella pneumophila subsp. pneumophila str. Philadelphia 1]	45.098	255	137	2	1	255	2	253	2.85e-68	211
101	gene_3564	VFG004831(gi:57865922)	(hlb) beta-hemolysin [Beta hemolysin (CVF086)] [Staphylococcus epidermidis RP62A]	48.797	291	139	6	116	400	44	330	1.07e-87	275
102	gene_3654	VFG039536(gb|NP_820549)	(CBU_1566) Coxiella Dot/Icm type IVB secretion system translocated effector [T4SS effectors (CVF803)] [Coxiella burnetii RSA 493]	43.933	239	129	4	1	237	1	236	3.87e-62	195
103	gene_3659	VFG037116(gi:313667375)	(msrA/B(pilB)) peptide methionine sulfoxide reductase [Methionine sulphoxide reductase (CVF762)] [Neisseria lactamica 020-06]	48.361	122	62	1	43	163	382	503	5.11e-29	111
104	gene_3708	VFG009318(gi:120406311)	(panD) aspartate 1-decarboxylase [Pantothenate synthesis (CVF305)] [Mycobacterium vanbaalenii PYR-1]	55.357	112	49	1	4	115	4	114	1.06e-34	116
105	gene_3918	VFG027322(gi:433647464)	(relA) (p)ppGpp synthetase, RelA/SpoT family [(p)ppGpp synthesis and hydrolysis (CVF335)] [Mycobacterium smegmatis JS623]	40.227	706	352	11	29	668	76	777	0	545
106	gene_4009	VFG014844(gi:152985971)	(algI) alginate o-acetyltransferase AlgI [Alginate biosynthesis (CVF522)] [Pseudomonas aeruginosa PA7]	40.557	323	185	5	18	337	19	337	2e-68	227
107	gene_4012	VFG046167(gb|YP_002305089.1)	(CbuK_0688) Coxiella Dot/Icm type IVB secretion system translocated effector [T4SS effectors (CVF803)] [Coxiella burnetii CbuK_Q154]	51.136	88	43	0	57	144	322	409	6.94e-16	73.2
108	gene_4058	VFG041988(gi:17549096)	(popC) POPC protein [T3SS (SS008)] [Ralstonia solanacearum GMI1000]	40.291	206	118	5	8	210	420	623	6.19e-31	120
109	gene_4168	VFG014047(gi:71735486)	(pilJ) type IV pilus biogenesis protein PilJ [Type IV pili twitching motility related proteins (CVF519)] [Pseudomonas syringae pv. phaseolicola 1448A]	43.023	86	49	0	12	97	479	564	1e-15	74.7

## Sheet: Table 3
	Supplementary File 5 Table 3: Predicted virulence factor in L. weiliistrain SC295 (VFDB database)
	Query	Subject ID	Anotation	Identity	lenght	mismatch	gapopen	qstart	qend	sstart	send	evalue	bitscore
1	gene_50	VFG047250	(Fphi_0366) UDP-N-acetylglucosamine pyrophosphorylase/glucosamine-1-phosphate N-acetyltransferase [LPS (CVF834)] [Francisella philomiragia subsp. philomiragia ATCC 25017]	40.541	222	126	3	1	222	16	231	3.72e-45	156
2	gene_59	VFG046474	(OOM_0626) elongation factor [EF-Tu (CVF827)] [Francisella noatunensis subsp. orientalis str. Toba 04]	70.574	401	111	3	1	401	1	394	0	587
3	gene_149	VFG043039(gi:16765260)	(cheR) chemotaxis methyltransferase CheR [peritrichous flagella (AI139)] [Salmonella enterica subsp. enterica serovar Typhimurium str. LT2]	40.072	277	150	6	9	284	20	281	5.49e-64	202
4	gene_243	VFG039536(gb|NP_820549)	(CBU_1566) Coxiella Dot/Icm type IVB secretion system translocated effector [T4SS effectors (CVF803)] [Coxiella burnetii RSA 493]	42.259	239	133	4	1	237	1	236	1.3e-58	186
5	gene_249	VFG037116(gi:313667375)	(msrA/B(pilB)) peptide methionine sulfoxide reductase [Methionine sulphoxide reductase (CVF762)] [Neisseria lactamica 020-06]	48.361	122	62	1	53	173	382	503	2.8e-30	115
6	gene_296	VFG011157(gi:33599142)	(bplF) lipopolysaccharide biosynthesis protein [LPS (CVF380)] [Bordetella bronchiseptica RB50]	45.833	408	186	7	8	397	19	409	3.99e-123	362
7	gene_341	VFG043556(gi:12045157)	(MG_301) glyceraldehyde-3-phosphate dehydrogenase [GAPDH (AI368)] [Mycoplasma genitalium G37]	49.701	334	159	5	3	333	9	336	4.19e-107	316
8	gene_356	VFG009318(gi:120406311)	(panD) aspartate 1-decarboxylase [Pantothenate synthesis (CVF305)] [Mycobacterium vanbaalenii PYR-1]	55.455	110	48	1	1	110	6	114	1.63e-34	115
9	gene_400	VFG011333(gi:33592494)	(fliN) flagellar motor switch protein FliN [Flagella (CVF382)] [Bordetella pertussis Tohama I]	48.193	83	43	0	95	177	77	159	7.77e-20	81.3
10	gene_407	VFG041304(gb|YP_095978)	(lirB) Dot/Icm type IV secretion system effector LirB [Dot/Icm (SS047)] [Legionella pneumophila subsp. pneumophila str. Philadelphia 1]	61.905	84	31	1	56	138	25	108	2.08e-29	110
11	gene_423	VFG011801(gi:118475208)	(gmhA) phosphoheptose isomerase [LOS (CVF396)] [Campylobacter fetus subsp. fetus 82-40]	54.037	161	72	1	28	188	24	182	3.58e-57	178
12	gene_428	VFG026367(gi:507422180)	(leuD) 3-isopropylmalate dehydratase small subunit [Leucine synthesis (CVF309)] [Mycobacterium abscessus subsp. bolletii 50594]	40.299	201	111	2	1	201	1	192	1.32e-49	159
13	gene_437	VFG000080(gb|NP_464522)	(clpE) ATP-dependent protease [ClpE (VF0073)] [Listeria monocytogenes EGD-e]	43.514	609	283	9	166	716	93	698	4.72e-165	493
14	gene_438	VFG047602	(FN3523_1197) gamma-glutamyltranspeptidase [Cysteine acquisition (CVF840)] [Francisella cf. tularensis subsp. novicida 3523]	41.495	535	288	12	51	569	47	572	1.19e-125	381
15	gene_531	VFG043304(gi:126697829)	(motB) chemotaxis protein [HexNAc (AI148)] [Clostridium difficile 630]	41.429	140	81	1	199	338	91	229	1.99e-31	118
16	gene_545	VFG026980(gi:386005579)	(sigA/rpoV) RNA polymerase sigma factor [Sigma A (CVF325)] [Mycobacterium tuberculosis RGTB423]	54.815	270	114	1	317	578	55	324	1.01e-100	308
17	gene_588	VFG043207(gb|YP_001006775)	cheB) chemotaxis-specific methylesterase CheB [peritrichous flagella (AI145)] [Yersinia enterocolitica subsp. enterocolitica 8081]	46.957	345	170	3	2	344	4	337	6.08e-115	337
18	gene_591	VFG025876(gi:107024392)	(tsr) methyl-accepting chemotaxis sensory transducer [Flagella (CVF643)] [Burkholderia cenocepacia AU 1054]	41.852	270	135	4	644	895	221	486	2.25e-52	195
19	gene_600	VFG043285(gi:126697810)	(fliC) flagellin subunit [HexNAc (AI148)] [Clostridium difficile 630]	45.313	256	132	3	1	248	34	289	6.25e-68	211
20	gene_612	VFG013431(gi:68249957)	(rfaE) ADP-heptose synthase [LOS (CVF494)] [Haemophilus influenzae 86-028NP]	41.066	319	179	6	10	328	5	314	2.97e-69	223
21	gene_613	VFG011809(gi:118475685)	(CFF8240_1413) bifunctional protein HldE [LOS (CVF396)] [Campylobacter fetus subsp. fetus 82-40]	52.593	135	60	1	21	155	326	456	6.26e-42	144
22	gene_615	VFG013465(gb|NP_439706)	(kdsA) 2-dehydro-3-deoxyphosphooctonate aldolase [LOS (CVF494)] [Haemophilus influenzae Rd KW20]	43.866	269	137	2	17	277	13	275	5.04e-83	251
23	gene_645	VFG042842(gi:18311268)	(pilB2) secretion system protein E [type IV pili (AI109)] [Clostridium perfringens str. 13]	44.64	569	287	8	2	557	7	560	1.45e-153	451
24	gene_647	VFG000180(gb|NP_251791)	(xcpT) general secretion pathway protein G [xcp secretion system (VF0084)] [Pseudomonas aeruginosa PAO1]	40.69	145	82	3	1	143	1	143	2.56e-24	92
25	gene_683	VFG000332(gb|NP_439271)	(rfaD) ADP-L-glycero-D-mannoheptose-6-epimerase [LOS (VF0044)] [Haemophilus influenzae Rd KW20]	41.139	316	174	4	7	320	3	308	9.42e-70	219
26	gene_703	VFG013413(gi:68249693)	(lpxC) UDP-3-O-[3-hydroxymyristoyl] N-acetylglucosamine deacetylase [LOS (CVF494)] [Haemophilus influenzae 86-028NP]	40.206	291	168	5	4	289	1	290	2.03e-65	207
27	gene_968	VFG016381(gi:30023306)	(BC5274) UDP-N-acetylglucosamine 4,6-dehydratase [Polysaccharide capsule (CVF567)] [Bacillus cereus ATCC 14579]	41.176	578	327	7	14	587	4	572	6.88e-150	446
28	gene_1134	VFG011430(gb|NP_540392)	(acpXL) acyl carrier protein [LPS (CVF383)] [Brucella melitensis bv. 1 str. 16M]	68.493	73	23	0	5	77	6	78	1.41e-27	94.7
29	gene_1137	VFG038840(gi:507521851)	(flmH) flagellar-related 3-oxoacyl-ACP reductase [Polar flagella (VF0473)] [Aeromonas hydrophila ML09-119	42.798	243	134	2	7	249	6	243	4.04e-67	207
30	gene_1157	VFG045688(gi:383329042)	(uppS) undecaprenyl diphosphate synthase [Capsule (CVF618)] [Enterococcus faecium Aus0004]	42.437	238	132	2	5	238	23	259	1.78e-65	204
31	gene_1240	VFG030700(gi:507420313)	(sugC) sugar ABC transporter ATP-binding protein SugC [Trehalose-recycling ABC transporter (CVF651)] [Mycobacterium abscessus subsp. bolletii 50594]	42.424	264	144	3	17	276	19	278	2.61e-68	219
32	gene_1291	VFG047726(gb|YP_170570.1)	(carA) carbamoyl phosphate synthase small subunit [Pyrimidine biosynthesis (VF0558)] [Francisella tularensis subsp. tularensis SCHU S4]	45.407	381	184	6	15	374	10	387	2.06e-101	305
33	gene_1307	VFG043408(gi:42780821)	(cheY) chemotaxis response regulator [peritrichous flagella (AI153)] [Bacillus cereus ATCC 10987]	52.941	119	55	1	3	120	4	122	5.61e-41	132
34	gene_1309	VFG043456(gi:22537734)	(scpB) segregation and condensation protein B [Fibronectin-binding protein (AI186)] [Streptococcus agalactiae 2603V/R]	44.848	165	77	3	10	166	5	163	3.65e-33	117
35	gene_1339	VFG037990(gi:523521483)	(BJAB07104_00096) putative UDP-glucose 6-dehydrogenase [Capsule (CVF775)] [Acinetobacter baumannii BJAB07104]	50.567	441	209	4	1	433	1	440	1.51e-149	432
36	gene_1396	VFG016532(gi:42561491)	(oppF) oligopeptide ABC transporter, permease component [Capsule (CVF591)] [Mycoplasma mycoides subsp. mycoides SC str. PG1]	40	200	98	2	121	320	127	304	1.09e-37	136
37	gene_1468	VFG046167(gb|YP_002305089.1)	(CbuK_0688) Coxiella Dot/Icm type IVB secretion system translocated effector [T4SS effectors (CVF803)] [Coxiella burnetii CbuK_Q154]	47.015	134	71	0	30	163	276	409	2.3e-21	90.1
38	gene_1480	VFG038174(gi:213157857)	(ompA) outer membrane protein A [Outer membrane protein (CVF776)] [Acinetobacter baumannii AB0057]	44.231	104	58	0	353	456	229	332	2.06e-19	89.4
39	gene_1571	VFG000079(gb|NP_463763)	(clpC) endopeptidase Clp ATP-binding chain C [ClpC (VF0072)] [Listeria monocytogenes EGD-e]	51.784	813	373	5	4	814	6	801	0	846
40	gene_1597	VFG043292(gi:126697817)	(flgC) flagellar basal-body rod protein [HexNAc (AI148)] [Clostridium difficile 630]	47.368	152	62	5	1	152	1	134	1.28e-39	130
41	gene_1671	VFG043295(gi:126697820)	(fliG) flagellar motor switch protein [HexNAc (AI148)] [Clostridium difficile 630]	41.916	334	194	0	2	335	22	355	2.58e-89	271
42	gene_1687	VFG011708(gi:57238467)	(kpsF) arabinose-5-phosphate isomerase [Capsule biosynthesis and transport (CVF393)] [Campylobacter jejuni RM1221]	42.222	315	170	5	5	315	4	310	1.41e-77	239
43	gene_1695	VFG017989(gi:157415665)	(C8J_1346) hypothetical protein [Capsule biosynthesis and transport (CVF393)] [Campylobacter jejuni subsp. jejuni 81116]	62.42	314	114	3	2	311	29	342	4.1e-142	404
44	gene_1705	VFG016409(gi:49478936)	(cysE) serine acetyltransferase [Polysaccharide capsule (CVF567)] [Bacillus thuringiensis serovar konkukian str. 97-27]	44.604	139	74	2	33	170	6	142	5.23e-29	106
45	gene_1715	VFG015892(gi:71736696)	(dcd2) Deoxycytidine triphosphate deaminase (dCTP deaminase) [Phytotoxin phaseolotoxin (CVF546)] [Pseudomonas syringae pv. phaseolicola 1448A]	40.698	172	100	2	1	171	1	171	3e-43	142
46	gene_2005	VFG000077(gb|NP_465991)	(clpP) ATP-dependent Clp protease proteolytic subunit [ClpP (VF0074)] [Listeria monocytogenes EGD-e]	61.579	190	73	0	1	190	1	190	1.86e-88	258
47	gene_2115	VFG027322(gi:433647464)	(relA) (p)ppGpp synthetase, RelA/SpoT family [(p)ppGpp synthesis and hydrolysis (CVF335)] [Mycobacterium smegmatis JS623]	40.113	708	350	10	29	668	76	777	0	548
48	gene_2275	VFG002364(gb|YP_001007256)	(fcl) GDP-fucose synthetase [O-antigen (VF0392)] [Yersinia enterocolitica subsp. enterocolitica 8081]	57.605	309	128	1	6	311	5	313	1.37e-134	384
49	gene_2279	VFG048981	(uge) Uridine diphosphate galacturonate 4-epimerase [Capsule (CVF854)] [Klebsiella pneumoniae subsp. rhinoscleromatis SB3432]	60.059	338	129	1	1	338	1	332	2.78e-153	433
50	gene_2280	VFG019781(gi:218890649)	(PLES_19091) UDP-glucose/GDP-mannose dehydrogenase-like protein [LPS O-antigen (P. aeruginosa) (CVF520)] [Pseudomonas aeruginosa LESB58]	70.616	422	124	0	1	422	1	422	0	639
51	gene_2287	VFG014119(gi:152984520)	(PSPA7_1970) NAD-dependent epimerase/dehydratase [LPS O-antigen (P. aeruginosa) (CVF520)] [Pseudomonas aeruginosa PA7]	61.377	334	119	3	1	332	1	326	5.44e-151	427
52	gene_2288	VFG037936(gi:169632085)	(ABSDF0068) polysaccharide biosynthesis protein [Capsule (CVF775)] [Acinetobacter baumannii SDF]	53.699	365	165	3	25	388	20	381	1.01e-132	385
53	gene_2290	VFG012026(gi:57238373)	(neuB2) N-acetylneuraminic acid synthetase [O-linked flagellar glycosylation (CVF399)] [Campylobacter jejuni RM1221]	59.394	330	134	0	2	331	3	332	6.92e-139	396
54	gene_2291	VFG014120(gi:152983772)	(PSPA7_1971) UDP-N-acetylglucosamine 2-epimerase [LPS O-antigen (P. aeruginosa) (CVF520)] [Pseudomonas aeruginosa PA7]	48.901	364	183	2	1	363	22	383	5.75e-127	369
55	gene_2292	VFG037965(gi:384141328)	(ABZJ_00082) putative polysaccharide biosynthesis protein [Capsule (CVF775)] [Acinetobacter baumannii MDR-ZJ06]	40.541	333	188	5	13	340	13	340	8.83e-86	263
56	gene_2293	VFG045296(gi:52840985)	(lpg0748) LPS biosynthesis protein, PseA-like [LPS (VF0171)] [Legionella pneumophila subsp. pneumophila str. Philadelphia 1]	43.796	411	192	5	10	382	35	444	8.86e-116	344
57	gene_2294	VFG045297(gi:52840986)	(hisF) imidazole glycerol phosphate synthase subunit HisF [LPS (VF0171)] [Legionella pneumophila subsp. pneumophila str. Philadelphia 1]	66.932	251	83	0	1	251	2	252	6.43e-124	352
58	gene_2295	VFG045298(gi:52840987)	(hisH) imidazole glycerol phosphate synthase subunit HisH [LPS (VF0171)] [Legionella pneumophila subsp. pneumophila str. Philadelphia 1]	52.381	210	100	0	5	214	3	212	1.85e-76	229
59	gene_2301	VFG037939(gi:384130048)	(ABK1_0088) Putative NeuA [Capsule (CVF775)] [Acinetobacter baumannii 1656-2]	47.511	221	115	1	8	227	2	222	8.26e-71	216
60	gene_2302	VFG037927(gi:184156396)	(ACICU_00076) pyridoxal phosphate-dependent enzyme [Capsule (VF0465)] [Acinetobacter baumannii ACICU]	63.802	384	138	1	4	387	2	384	0	525
61	gene_2307	VFG041003(gi:284924301)	(aaiW) transposase [AAI/SCI-II (SS182)] [Escherichia coli O44:H18 042]	41	100	58	1	6	104	9	108	5.99e-22	88.2
62	gene_2331	VFG003392(gi:51595349)	(ddhA) glucose-1-phosphate cytidylyltransferase [O-antigen (CVF043)] [Yersinia pseudotuberculosis IP 32953]	53.247	231	106	1	1	229	29	259	1.38e-87	259
63	gene_2332	VFG019029(gi:170025407)	(YPK_3190) CDP-glucose 4,6-dehydratase [O-antigen (CVF043)] [Yersinia pseudotuberculosis YPIII]	48.725	353	171	5	4	350	5	353	3.11e-118	346
64	gene_2342	VFG014129(gi:152988213)	(PSPA7_1980) polysaccharide biosynthesis protein; O-antigen biosynthesis protein [LPS O-antigen (P. aeruginosa) (CVF520)] [Pseudomonas aeruginosa PA7]	73.529	340	90	0	1	340	1	340	0	544
65	gene_2343	VFG014130(gi:152987766)	(PSPA7_1981) WbjC [LPS O-antigen (P. aeruginosa) (CVF520)] [Pseudomonas aeruginosa PA7]	55.586	367	162	1	1	366	1	367	1.48e-163	462
66	gene_2344	VFG037994(gi:387125713)	(ABTJ_03752) UDP-N-acetylglucosamine 2-epimerase [Capsule (CVF775)] [Acinetobacter baumannii MDR-TJ]	77.394	376	85	0	1	376	1	376	0	619
67	gene_2346	VFG012066(gi:57238005)	(pglC) general glycosylation pathway protein [N-linked protein glycosylation (CVF400)] [Campylobacter jejuni RM1221]	45.313	192	96	5	230	420	2	185	2.14e-42	147
68	gene_2352	VFG018004(gi:157415399)	(C8J_1079) hypothetical protein [LOS (CVF396)] [Campylobacter jejuni subsp. jejuni 81116]	48.485	132	66	2	5	136	1	130	1.09e-39	130
69	gene_2353	VFG018009(gi:157415404)	(C8J_1084) hypothetical protein [LOS (CVF396)] [Campylobacter jejuni subsp. jejuni 81116]	51.253	359	169	3	6	363	5	358	9.87e-124	360
70	gene_2358	VFG048807	(rmlC) dTDP-4-dehydrorhamnose 3,5-epimerase [Capsule (CVF854)] [Klebsiella pneumoniae subsp. pneumoniae MGH 78578]	48.837	172	86	2	1	171	1	171	7.22e-57	177
71	gene_2360	VFG007659(gi:59710773)	(rmlB) dTDP-glucose 4,6-dehydratase [Capsular polysaccharide (CVF282)] [Vibrio fischeri ES114]	58.551	345	133	5	3	338	2	345	8.5e-144	410
72	gene_2361	VFG005997(gi:24379858)	(rmlA) putative glucose-1-phosphate thymidyltransferase [Capsule (CVF186)] [Streptococcus mutans UA159]	65.854	287	98	0	5	291	2	288	1.94e-138	392
73	gene_2387	VFG014106(gi:15598348)	(hisH2) glutamine amidotransferase [LPS O-antigen (P. aeruginosa) (CVF520)] [Pseudomonas aeruginosa PAO1]	41.038	212	113	5	1	210	1	202	1.5e-48	157
74	gene_2410	VFG019760(gi:229588672)	(pilR) putative two-component system, response regulator [Type IV pili biosynthesis (CVF518)] [Pseudomonas fluorescens SBW25]	43.767	361	174	4	324	678	121	458	1.4e-95	302
75	gene_2447	VFG000320(gb|NP_208266)	(kdtB) lipopolysaccharide core biosynthesis protein [LPS (VF0056)] [Helicobacter pylori 26695]	41.401	157	88	1	1	153	1	157	4.81e-37	124
76	gene_2448	VFG031465(gi:118468451)	(ndk) nucleoside diphosphate kinase [Nucleoside diphosphate kinase (CVF660)] [Mycobacterium smegmatis str. MC2 155]	44.361	133	73	1	3	134	4	136	2.91e-36	121
77	gene_2472	VFG013266(gi:68248866)	(orfM) putative deoxyribonucleotide triphosphate pyrophosphatase [LOS (CVF494)] [Haemophilus influenzae 86-028NP]	41.799	189	102	5	2	185	3	188	1.62e-39	133
78	gene_2539	VFG009331(gi:118471351)	(purC) phosphoribosylaminoimidazole-succinocarboxamide synthase [Purine synthesis (CVF306)] [Mycobacterium smegmatis str. MC2 155]	40.876	274	145	8	10	272	14	281	2.8e-67	211
79	gene_2598	VFG031738(gi:169631126)	(regX3) Sensory transduction protein RegX3 [RegX3 (CVF667)] [Mycobacterium abscessus ATCC 19977]	42.667	225	124	3	11	231	3	226	3.15e-62	194
80	gene_2661	VFG016967(gi:89898777)	(cdsN) type III secretory flagellar biosynthesis ATP synthase [Type III secretion system (CVF619)] [Chlamydophila felis Fe/C-56]	48.643	442	217	7	11	445	3	441	2.28e-135	396
81	gene_2679	VFG012103(gi:125975373)	(groEL) chaperonin GroEL [GroEL (CVF403)] [Clostridium thermocellum ATCC 27405]	68.182	528	165	2	1	526	1	527	0	705
82	gene_2696	VFG006700(gi:15612557)	(flgG_2) FLAGELLAR BASAL-BODY ROD PROTEIN (DISTAL ROD PROTEIN) [Flagella (CVF223)] [Helicobacter pylori J99]	54.545	264	117	2	1	264	2	262	2.59e-94	278
83	gene_2730	VFG009406(gi:118467956)	(glnA1) glutamine synthetase, type I [Glutamine synthesis (CVF311)] [Mycobacterium smegmatis str. MC2 155]	49.476	477	233	6	3	473	4	478	3.36e-152	441
84	gene_2863	VFG017987(gi:157415663)	(C8J_1344) hypothetical protein [Capsule biosynthesis and transport (CVF393)] [Campylobacter jejuni subsp. jejuni 81116]	44.375	320	174	3	3	321	4	320	4.61e-88	266
85	gene_2864	VFG013390(gb|NP_439219)	(lpxA) UDP-N-acetylglucosamine acyltransferase [LOS (CVF494)] [Haemophilus influenzae Rd KW20]	40.784	255	149	2	2	255	7	260	2.34e-62	196
86	gene_2867	VFG002225(gb|NP_540330)	(gmd) GDP-mannose 4,6-dehydratase [LPS (VF0367)] [Brucella melitensis bv. 1 str. 16M]	61.471	340	123	3	1	332	1	340	2.52e-153	434
87	gene_2883	VFG015871(gi:28871819)	(cfa8) crotonyl-CoA reductase [Phytotoxin coronatine (CVF545)] [Pseudomonas syringae pv. tomato str. DC3000]	48.363	397	201	4	18	413	5	398	3.71e-136	395
88	gene_2901	VFG016502(gi:47459418)	(pdhB) pyruvate dehydrogenase E1 component beta subunit [PDH-B (CVF588)] [Mycoplasma mobile 163K]	40.823	316	184	3	8	322	10	323	6.76e-78	241
89	gene_3020	VFG037099(gi:218767302)	(msrA/B(pilB)) trifunctional thioredoxin/methionine sulfoxide reductase A/B protein [Methionine sulphoxide reductase (CVF762)] [Neisseria meningitidis Z2491]	44.118	170	93	2	6	175	203	370	3.65e-44	152
90	gene_3087	VFG005579(gi:116516768)	(eno) phosphopyruvate hydratase [Streptococcal enolase (CVF153)] [Streptococcus pneumoniae D39]	64.733	431	149	1	5	432	2	432	0	560
91	gene_3129	VFG037044(gi:313667531)	(katA) catalase [Catalase (CVF760)] [Neisseria lactamica 020-06]	56.315	483	205	3	6	484	11	491	0	565
92	gene_3148	VFG041988(gi:17549096)	(popC) POPC protein [T3SS (SS008)] [Ralstonia solanacearum GMI1000]	41.667	144	82	2	60	202	387	529	6.52e-23	96.7
93	gene_3233	VFG004831(gi:57865922)	(hlb) beta-hemolysin [Beta hemolysin (CVF086)] [Staphylococcus epidermidis RP62A]	48.11	291	141	6	159	443	44	330	4.22e-86	272
94	gene_3418	VFG041578(gi:269138240)	(ETAE_0884) putative transglycosylase signal peptide protein [T3SS (SS025)] [Edwardsiella tarda EIB202]	48.78	123	61	2	75	195	49	171	6.1e-33	117
95	gene_3506	VFG025402(gi:53723901)	(fliN) flagellar motor switch protein FliN [Flagella (CVF643)] [Burkholderia mallei ATCC 23344]	51.579	95	46	0	255	349	26	120	1.29e-29	110
96	gene_3508	VFG006610(gi:32266191)	(fliP) flagellar biosynthesis protein [Flagella (CVF223)] [Helicobacter hepaticus ATCC 51449]	44.841	252	129	2	8	252	17	265	7.56e-75	228
97	gene_3509	VFG043308(gi:126697833)	(fliQ) flagellar export protein [HexNAc (AI148)] [Clostridium difficile 630]	41.176	85	50	0	1	85	1	85	4.44e-21	79.3
98	gene_3512	VFG007597(gi:59712444)	(flhA) flagellar biosynthesis protein [Flagella (CVF281)] [Vibrio fischeri ES114]	41.159	673	367	13	18	679	29	683	4.53e-165	491
99	gene_3517	VFG043101(gi:15802357)	(fliA) flagellar biosynthesis sigma factor [peritrichous flagella (AI140)] [Escherichia coli O157:H7 str. EDL933]	44.348	230	120	3	32	259	16	239	1.14e-62	196
100	gene_3528	VFG049190	(KOX_00005) protein disaggregation chaperone [T6SS-II (CVF861)] [Klebsiella oxytoca KCTC 1686]	53.187	863	391	6	1	857	1	856	0	908
101	gene_3551	VFG013618(gi:113461372)	(hemL) glutamate-1-semialdehyde aminotransferase [Heme biosynthesis (CVF506)] [Haemophilus somnus 129PT]	44.471	425	235	1	17	441	3	426	8.98e-125	369
102	gene_3570	VFG014854(gi:146306058)	(algI) membrane bound O-acyl transferase, MBOAT family protein [Alginate biosynthesis (CVF522)] [Pseudomonas mendocina ymp]	42.781	374	200	6	44	416	32	392	1.19e-90	284
103	gene_3579	VFG043573(gi:15605121)	(CT396) molecular chaperone DnaK [MOMP (AI392)] [Chlamydia trachomatis D/UW-3/CX]	66.384	589	189	3	5	593	9	588	0	771
104	gene_3773	VFG042931(gi:146329004)	(ppk) polyphosphate kinase [type IV pili (AI117)] [Dichelobacter nodosus VCS1703A]	40.172	697	376	13	22	696	29	706	3.38e-159	476
105	gene_3849	VFG047699	(OOM_0011) aspartate carbamoyltransferase [Pyrimidine biosynthesis (CVF845)] [Francisella noatunensis subsp. orientalis str. Toba 04]	47.508	301	155	2	6	304	5	304	1.23e-86	262
106	gene_3890	VFG050160(gb|YP_002392932.1)	(kpsU) 3-deoxy-manno-octulosonate cytidylyltransferase [K1 capsule (VF0239)] [Escherichia coli O45:K1:H7 str. S88]	44.068	236	129	3	1	235	1	234	2.17e-57	182
107	gene_3895	VFG048930	(probable wbaZ) Putative Glycosyltransferase [Capsule (CVF854)] [Klebsiella pneumoniae subsp. rhinoscleromatis SB3432]	41.257	366	203	6	1	355	5	369	7.07e-92	280
108	gene_3960	VFG014994(gi:77457102)	(algW) Peptidase S1 and S6, chymotrypsin/Hap [Alginate regulation (CVF523)] [Pseudomonas fluorescens Pf0-1]	41.691	343	182	8	53	388	44	375	6.54e-73	232
109	gene_3977	VFG047706	(carB) carbamoyl phosphate synthase large subunit [Pyrimidine biosynthesis (CVF845)] [Francisella tularensis subsp. mediasiatica FSC147]	52.263	1127	472	13	1	1098	1	1090	0	1144

## Sheet: Table 4
	Supplementary File 5 Table 4: Predicted virulence factor in L. interrogans strain HP358 (VFDB database)
	Query	Subject ID	Anotation	Identity %	lenght	mismatch	gapopen	qstart	qend	sstart	send	evalue	bitscore
1	gene_52	VFG014378(gi:70729027)	(fleS) sensory box histidine kinase FleS [Flagella (CVF521)] [Pseudomonas fluorescens Pf-5]	40	105	60	2	730	833	293	395	5.95e-15	77.8
2	gene_78	VFG041578(gi:269138240)	(ETAE_0884) putative transglycosylase signal peptide protein [T3SS (SS025)] [Edwardsiella tarda EIB202]	51.667	120	56	2	83	200	49	168	1.78e-35	124
3	gene_127	VFG013618(gi:113461372)	(hemL) glutamate-1-semialdehyde aminotransferase [Heme biosynthesis (CVF506)] [Haemophilus somnus 129PT]	43.925	428	233	2	19	443	3	426	5.84e-124	367
4	gene_197	VFG038840(gi:507521851)	(flmH) flagellar-related 3-oxoacyl-ACP reductase [Polar flagella (VF0473)] [Aeromonas hydrophila ML09-119]	44.033	243	131	2	7	249	6	243	3.14e-68	210
5	gene_199	VFG011430(gb|NP_540392)	(acpXL) acyl carrier protein [LPS (CVF383)] [Brucella melitensis bv. 1 str. 16M]	68.493	73	23	0	5	77	6	78	1.41e-27	94.7
6	gene_282	VFG016381(gi:30023306)	(BC5274) UDP-N-acetylglucosamine 4,6-dehydratase [Polysaccharide capsule (CVF567)] [Bacillus cereus ATCC 14579]	41.349	578	326	8	6	579	4	572	7.11e-150	445
7	gene_338	VFG026980(gi:386005579)	(sigA/rpoV) RNA polymerase sigma factor [Sigma A (CVF325)] [Mycobacterium tuberculosis RGTB423]	54.815	270	114	1	323	584	55	324	9.35e-101	308
8	gene_351	VFG043304(gi:126697829)	(motB) chemotaxis protein [HexNAc (AI148)] [Clostridium difficile 630]	41.429	140	81	1	195	334	91	229	2.99e-31	117
9	gene_460	VFG047593	(ggt) gamma-glutamyltranspeptidase [Cysteine acquisition (CVF840)] [Francisella novicida U112]	41.509	530	289	9	54	569	70	592	1.33e-127	387
10	gene_468	VFG022648(gi:169630374)	(leuD) isopropylmalate isomerase small subunit [Leucine synthesis (CVF309)] [Mycobacterium abscessus ATCC 19977]	40.796	201	110	2	1	201	1	192	2.12e-49	159
11	gene_472	VFG011801(gi:118475208)	(gmhA) phosphoheptose isomerase [LOS (CVF396)] [Campylobacter fetus subsp. fetus 82-40]	53.704	162	73	1	27	188	23	182	1.12e-58	182
12	gene_486	VFG041304(gb|YP_095978)	(lirB) Dot/Icm type IV secretion system effector LirB [Dot/Icm (SS047)] [Legionella pneumophila subsp. pneumophila str. Philadelphia 1]	60.714	84	32	1	56	138	25	108	1.97e-28	107
13	gene_518	VFG043039(gi:16765260)	(cheR) chemotaxis methyltransferase CheR [peritrichous flagella (AI139)] [Salmonella enterica subsp. enterica serovar Typhimurium str. LT2]	40.217	276	149	6	23	297	21	281	7.07e-66	207
14	gene_552	VFG016502(gi:47459418)	(pdhB) pyruvate dehydrogenase E1 component beta subunit [PDH-B (CVF588)] [Mycoplasma mobile 163K]	40.19	316	186	3	8	322	10	323	5.29e-77	238
15	gene_610	VFG005579(gi:116516768)	(eno) phosphopyruvate hydratase [Streptococcal enolase (CVF153)] [Streptococcus pneumoniae D39]	65.197	431	147	1	5	432	2	432	0	565
16	gene_690	VFG030700(gi:507420313)	(sugC) sugar ABC transporter ATP-binding protein SugC [Trehalose-recycling ABC transporter (CVF651)] [Mycobacterium abscessus subsp. bolletii 50594]	44.314	255	134	3	17	267	19	269	8e-72	228
17	gene_761	VFG047736	(F7308_0022) carbamoyl-phosphate synthase small chain [Pyrimidine biosynthesis (CVF845)] [Francisella sp. TX077308]	46.457	381	180	5	3	362	10	387	4.76e-105	313
18	gene_774	VFG043408(gi:42780821)	(cheY) chemotaxis response regulator [peritrichous flagella (AI153)] [Bacillus cereus ATCC 10987]	52.941	119	55	1	3	120	4	122	5.2e-41	132
19	gene_776	VFG043456(gi:22537734)	(scpB) segregation and condensation protein B [Fibronectin-binding protein (AI186)] [Streptococcus agalactiae 2603V/R]	45.86	157	83	2	2	156	7	163	1.97e-33	117
20	gene_827	VFG009406(gi:118467956)	(glnA1) glutamine synthetase, type I [Glutamine synthesis (CVF311)] [Mycobacterium smegmatis str. MC2 155]	50.105	477	230	6	3	473	4	478	1.71e-155	450
21	gene_902	VFG016532(gi:42561491)	(oppF) oligopeptide ABC transporter, permease component [Capsule (CVF591)] [Mycoplasma mycoides subsp. mycoides SC str. PG1]	49.63	135	67	1	120	253	125	259	1.4e-36	133
22	gene_964	VFG031465(gi:118468451)	(ndk) nucleoside diphosphate kinase [Nucleoside diphosphate kinase (CVF660)] [Mycobacterium smegmatis str. MC2 155]	45.865	133	71	1	3	134	4	136	5.98e-37	123
23	gene_965	VFG000320(gb|NP_208266)	(kdtB) lipopolysaccharide core biosynthesis protein [LPS (VF0056)] [Helicobacter pylori 26695]	41.401	157	88	1	1	153	1	157	2.65e-36	122
24	gene_1019	VFG037983(gi:407930973)	(M3Q_289) Sel1 repeat protein [Capsule (CVF775)] [Acinetobacter baumannii TYTH-1]	40	120	72	0	10	129	6	125	2.65e-27	99
25	gene_1032	VFG031735(gi:118619653)	(regX3) two component sensory transduction protein RegX3 [RegX3 (CVF667)] [Mycobacterium ulcerans Agy99]	41.964	224	125	3	11	230	3	225	6.97e-61	190
26	gene_1156	VFG015892(gi:71736696)	(dcd2) Deoxycytidine triphosphate deaminase (dCTP deaminase) [Phytotoxin phaseolotoxin (CVF546)] [Pseudomonas syringae pv. phaseolicola 1448A]	40.698	172	100	2	1	171	1	171	6.13e-45	146
27	gene_1170	VFG016409(gi:49478936)	(cysE) serine acetyltransferase [Polysaccharide capsule (CVF567)] [Bacillus thuringiensis serovar konkukian str. 97-27]	43.165	139	76	2	33	170	6	142	6.59e-29	106
28	gene_1180	VFG017989(gi:157415665)	(C8J_1346) hypothetical protein [Capsule biosynthesis and transport (CVF393)] [Campylobacter jejuni subsp. jejuni 81116]	61.538	312	116	3	4	311	31	342	1.11e-141	403
29	gene_1185	VFG017759(gi:153951764)	(kpsF) arabinose-5-phosphate isomerase [Capsule biosynthesis and transport (CVF393)] [Campylobacter jejuni subsp. doylei 269.97]	41.772	316	165	6	4	315	10	310	1.17e-74	232
30	gene_1204	VFG043295(gi:126697820)	(fliG) flagellar motor switch protein [HexNAc (AI148)] [Clostridium difficile 630]	41.916	334	194	0	3	336	22	355	2.32e-89	271
31	gene_1259	VFG047274(gb|YP_170493.1)	(lpxD) UDP-3-O-[3-hydroxymyristoyl] glucosamine N-acyltransferase [LPS (VF0542)] [Francisella tularensis subsp. tularensis SCHU S4]	40.373	322	178	4	46	361	21	334	9.56e-65	209
32	gene_1325	VFG043573(gi:15605121)	(CT396) molecular chaperone DnaK [MOMP (AI392)] [Chlamydia trachomatis D/UW-3/CX]	65.932	590	197	3	5	594	9	594	0	773
33	gene_1344	VFG005041(gi:87160063)	(cap5H) capsular polysaccharide biosynthesis protein Cap5H [Capsule (CVF110)] [Staphylococcus aureus subsp. aureus USA300_FPR3757]	40	145	83	3	68	210	65	207	1.55e-26	101
34	gene_1349	VFG037110(gi:385341028)	(msrA/B(pilB)) peptide methionine sulfoxide reductase msrA/msrB [Methionine sulphoxide reductase (CVF762)] [Neisseria meningitidis M01-240149]	42.105	171	96	2	2	170	185	354	1.16e-40	143
35	gene_1359	VFG015783(gi:170720398)	(gacS) multi-sensor hybrid histidine kinase [GacS/GacA two-component system (CVF529)] [Pseudomonas putida W619]	43.972	282	150	3	301	577	263	541	5.49e-62	223
36	gene_1406	VFG038174(gi:213157857)	(ompA) outer membrane protein A [Outer membrane protein (CVF776)] [Acinetobacter baumannii AB0057]	42.857	105	60	0	369	473	229	333	1.35e-18	87
37	gene_1441	VFG048930	(probable wbaZ) Putative Glycosyltransferase [Capsule (CVF854)] [Klebsiella pneumoniae subsp. rhinoscleromatis SB3432]	40.71	366	205	6	29	383	5	369	3.91e-91	279
38	gene_1448	VFG050160(gb|YP_002392932.1)	(kpsU) 3-deoxy-manno-octulosonate cytidylyltransferase [K1 capsule (VF0239)] [Escherichia coli O45:K1:H7 str. S88]	43.802	242	121	4	1	235	1	234	8.75e-58	184
39	gene_1478	VFG043207(gb|YP_001006775)	(cheB) chemotaxis-specific methylesterase CheB [peritrichous flagella (AI145)] [Yersinia enterocolitica subsp. enterocolitica 8081]	49.558	339	162	1	2	340	4	333	1.87e-121	353
40	gene_1481	VFG025878(gi:206558537)	(tsr) methyl-accepting chemotaxis protein [Flagella (CVF643)] [Burkholderia cenocepacia J2315]	40.924	303	157	4	647	931	221	519	1.38e-54	201
41	gene_1486	VFG015067(gi:15596125)	(gacS) sensor/response regulator hybrid [GacS/GacA two-component system (CVF529)] [Pseudomonas aeruginosa PAO1]	40.316	253	141	4	315	561	257	505	2.32e-45	174
42	gene_1489	VFG043285(gi:126697810)	(fliC) flagellin subunit [HexNAc (AI148)] [Clostridium difficile 630]	46.792	265	133	3	3	259	25	289	2.66e-73	225
43	gene_1495	VFG013435(gi:113460721)	(rfaE) ADP-heptose synthase [LOS (CVF494)] [Haemophilus somnus 129PT]	43.218	317	165	6	13	326	4	308	2.87e-68	221
44	gene_1496	VFG011809(gi:118475685)	(CFF8240_1413) bifunctional protein HldE [LOS (CVF396)] [Campylobacter fetus subsp. fetus 82-40]	52.593	135	60	1	21	155	326	456	2.03e-43	149
45	gene_1498	VFG013470(gi:113461089)	(kdsA) 2-dehydro-3-deoxyphosphooctonate aldolase [LOS (CVF494)] [Haemophilus somnus 129PT]	43.284	268	150	1	12	277	8	275	5.82e-82	248
46	gene_1528	VFG042842(gi:18311268)	(pilB2) secretion system protein E [type IV pili (AI109)] [Clostridium perfringens str. 13]	45.455	561	294	7	2	557	7	560	1.82e-156	459
47	gene_1530	VFG040923(gi:53717650)	(gspG) general secretory pathway protein G [gsp (SS210)] [Burkholderia pseudomallei K96243]	41.045	134	72	3	13	143	17	146	7.62e-25	93.2
48	gene_1573	VFG000332(gb|NP_439271)	(rfaD) ADP-L-glycero-D-mannoheptose-6-epimerase [LOS (VF0044)] [Haemophilus influenzae Rd KW20]	42.138	318	168	5	7	320	3	308	4.96e-68	214
49	gene_1592	VFG013416(gi:33151973)	(lpxC) UDP-3-O-acyl-GlcNAc deacetylase [LOS (CVF494)] [Haemophilus ducreyi 35000HP]	43.214	280	152	5	40	313	1	279	7.03e-67	212
50	gene_1648	VFG015871(gi:28871819)	(cfa8) crotonyl-CoA reductase [Phytotoxin coronatine (CVF545)] [Pseudomonas syringae pv. tomato str. DC3000]	48.101	395	201	4	20	413	7	398	2.58e-133	388
51	gene_1769	VFG024126(gi:379748607)	(nuoG) NADH dehydrogenase subunit G [NuoG (CVF620)] [Mycobacterium intracellulare ATCC 13950]	40	265	156	2	1	262	18	282	2.4e-63	219
52	gene_1780	VFG019760(gi:229588672)	(pilR) putative two-component system, response regulator [Type IV pili biosynthesis (CVF518)] [Pseudomonas fluorescens SBW25]	43.944	355	182	4	324	678	121	458	1.18e-94	300
53	gene_1839	VFG002225(gb|NP_540330)	(gmd) GDP-mannose 4,6-dehydratase [LPS (VF0367)] [Brucella melitensis bv. 1 str. 16M]	62.059	340	121	3	1	332	1	340	9.2e-157	443
54	gene_1851	VFG013392(gi:148826324)	(lpxA) UDP-N-acetylglucosamine acyltransferase [LOS (CVF494)] [Haemophilus influenzae PittEE]	41.569	255	147	2	2	255	7	260	3.02e-63	199
55	gene_1852	VFG016309(gi:49481245)	(galE) UDP-glucose 4-epimerase [Polysaccharide capsule (CVF567)] [Bacillus thuringiensis serovar konkukian str. 97-27]	42.633	319	182	1	3	320	4	322	1.98e-88	268
56	gene_1892	VFG011157(gi:33599142)	(bplF) lipopolysaccharide biosynthesis protein [LPS (CVF380)] [Bordetella bronchiseptica RB50]	46.324	408	182	8	11	399	19	408	4.13e-122	359
57	gene_2059	VFG047250	(Fphi_0366) UDP-N-acetylglucosamine pyrophosphorylase/glucosamine-1-phosphate N-acetyltransferase [LPS (CVF834)] [Francisella philomiragia subsp. philomiragia ATCC 25017]	42.918	233	125	4	10	241	6	231	3.59e-51	172
58	gene_2204	VFG002364(gb|YP_001007256)	(fcl) GDP-fucose synthetase [O-antigen (VF0392)] [Yersinia enterocolitica subsp. enterocolitica 8081]	56.863	306	129	1	6	308	5	310	1.91e-132	379
59	gene_2231	VFG037927(gi:184156396)	(ACICU_00076) pyridoxal phosphate-dependent enzyme [Capsule (VF0465)] [Acinetobacter baumannii ACICU]	63.684	380	138	0	3	382	2	381	0	529
60	gene_2240	VFG037984(gi:384130051)	(ABK1_0091) sialic acid synthase [Capsule (CVF775)] [Acinetobacter baumannii 1656-2]	53.736	348	159	1	3	350	4	349	3.94e-136	391
61	gene_2243	VFG011414(gb|NP_539767)	(kdsA) 2-dehydro-3-deoxyphosphooctonate aldolase [LPS (CVF383)] [Brucella melitensis bv. 1 str. 16M]	44.574	258	143	0	12	269	9	266	1.96e-71	221
62	gene_2275	VFG012174(gi:125973345)	(Cthe_0827) hemolysin A [Hemolysin (CVF417)] [Clostridium thermocellum ATCC 27405]	43.678	261	121	5	4	258	2	242	5.13e-53	172
63	gene_2294	VFG043292(gi:126697817)	(flgC) flagellar basal-body rod protein [HexNAc (AI148)] [Clostridium difficile 630]	48.026	152	61	5	1	152	1	134	1.76e-39	129
64	gene_2340	VFG000079(gb|NP_463763)	(clpC) endopeptidase Clp ATP-binding chain C [ClpC (VF0072)] [Listeria monocytogenes EGD-e]	52.099	810	372	5	4	811	6	801	0	854
65	gene_2459	VFG045688(gi:383329042)	(uppS) undecaprenyl diphosphate synthase [Capsule (CVF618)] [Enterococcus faecium Aus0004]	40.529	227	130	2	1	223	34	259	8.24e-60	189
66	gene_2460	VFG045683(gi:529234457)	(EFAU085_01747) phosphatidate cytidylyltransferase [Capsule (CVF618)] [Enterococcus faecium Aus0085	40.323	124	72	1	170	293	142	263	6.08e-21	90.1
67	gene_2520	VFG049190	(KOX_00005) protein disaggregation chaperone [T6SS-II (CVF861)] [Klebsiella oxytoca KCTC 1686]	53.009	864	393	8	1	859	1	856	0	905
68	gene_2540	VFG037044(gi:313667531)	(katA) catalase [Catalase (CVF760)] [Neisseria lactamica 020-06]	56.604	477	201	3	6	478	11	485	0	558
69	gene_2606	VFG042931(gi:146329004)	(ppk) polyphosphate kinase [type IV pili (AI117)] [Dichelobacter nodosus VCS1703A]	40.444	675	372	10	33	693	29	687	3.7e-158	474
70	gene_2696	VFG046167(gb|YP_002305089.1)	(CbuK_0688) Coxiella Dot/Icm type IVB secretion system translocated effector [T4SS effectors (CVF803)] [Coxiella burnetii CbuK_Q154]	48.936	94	48	0	50	143	288	381	1.13e-16	75.1
71	gene_2753	VFG004831(gi:57865922)	(hlb) beta-hemolysin [Beta hemolysin (CVF086)] [Staphylococcus epidermidis RP62A]	43.151	292	155	6	94	379	44	330	1.21e-72	235
72	gene_2755	VFG049924(gb|NP_830484.1)	(BC0671) sphingomyelin phosphodiesterase [Sphingomyelinase (SMase) (CVF881)] [Bacillus cereus ATCC 14579]	49.164	299	134	9	135	420	33	326	1.14e-82	262
73	gene_2828	VFG014951(gi:152988178)	(mucD) serine protease MucD precursor [Alginate regulation (CVF523)] [Pseudomonas aeruginosa PA7]	41.111	270	155	3	99	368	96	361	8.27e-53	181
74	gene_2923	VFG039536(gb|NP_820549)	(CBU_1566) Coxiella Dot/Icm type IVB secretion system translocated effector [T4SS effectors (CVF803)] [Coxiella burnetii RSA 493]	41.423	239	135	4	1	237	1	236	2.31e-59	187
75	gene_2929	VFG047713	(FNFX1_0026) hypothetical protein [Pyrimidine biosynthesis (CVF845)] [Francisella cf. novicida Fx1]	53.15	1127	462	13	1	1098	1	1090	0	1153
76	gene_2937	VFG046459	(Fphi_1039) elongation factor Tu [EF-Tu (CVF827)] [Francisella philomiragia subsp. philomiragia ATCC 25017]	70.075	401	113	3	1	401	1	394	0	583
77	gene_2998	VFG016797(gi:49475140)	(vapA1) Virulence-associated protein a [Virulence-associated proteins (CVF607)] [Bartonella henselae str. Houston-1]	42.308	78	45	0	4	81	17	94	1.76e-17	70.1
78	gene_3023	VFG035333(gi:218696617)	(EC55989_3317) hypothetical protein [SCI-I T6SS (CVF734)] [Escherichia coli 55989]	49.39	164	80	2	274	437	220	380	1.98e-45	162
79	gene_3080	VFG005997(gi:24379858)	(rmlA) putative glucose-1-phosphate thymidyltransferase [Capsule (CVF186)] [Streptococcus mutans UA159]	65.854	287	98	0	5	291	2	288	2.6e-140	397
80	gene_3081	VFG007659(gi:59710773)	(rmlB) dTDP-glucose 4,6-dehydratase [Capsular polysaccharide (CVF282)] [Vibrio fischeri ES114]	58.261	345	134	4	3	338	2	345	6.95e-146	416
81	gene_3083	VFG048807	(rmlC) dTDP-4-dehydrorhamnose 3,5-epimerase [Capsule (CVF854)] [Klebsiella pneumoniae subsp. pneumoniae MGH 78578]	50	172	84	2	1	171	1	171	6.41e-58	179
82	gene_3087	VFG018009(gi:157415404)	(C8J_1084) hypothetical protein [LOS (CVF396)] [Campylobacter jejuni subsp. jejuni 81116]	51.811	359	167	3	6	363	5	358	1.23e-127	370
83	gene_3088	VFG018004(gi:157415399)	(C8J_1079) hypothetical protein [LOS (CVF396)] [Campylobacter jejuni subsp. jejuni 81116]	49.242	132	65	2	5	136	1	130	3.58e-40	131
84	gene_3094	VFG012066(gi:57238005)	(pglC) general glycosylation pathway protein [N-linked protein glycosylation (CVF400)] [Campylobacter jejuni RM1221]	44.792	192	97	5	230	420	2	185	2.11e-43	150
85	gene_3096	VFG037994(gi:387125713)	(ABTJ_03752) UDP-N-acetylglucosamine 2-epimerase [Capsule (CVF775)] [Acinetobacter baumannii MDR-TJ]	76.33	376	89	0	1	376	1	376	0	615
86	gene_3097	VFG014130(gi:152987766)	(PSPA7_1981) WbjC [LPS O-antigen (P. aeruginosa) (CVF520)] [Pseudomonas aeruginosa PA7]	56.131	367	160	1	1	366	1	367	1.85e-164	464
87	gene_3098	VFG014129(gi:152988213)	(PSPA7_1980) polysaccharide biosynthesis protein; O-antigen biosynthesis protein [LPS O-antigen (P. aeruginosa) (CVF520)] [Pseudomonas aeruginosa PA7]	74.706	340	86	0	1	340	1	340	0	546
88	gene_3152	VFG041003(gi:284924301)	(aaiW) transposase [AAI/SCI-II (SS182)] [Escherichia coli O44:H18 042]	42.222	135	71	2	4	131	227	361	7.02e-24	94.7
89	gene_3161	VFG016967(gi:89898777)	(cdsN) type III secretory flagellar biosynthesis ATP synthase [Type III secretion system (CVF619)] [Chlamydophila felis Fe/C-56]	49.095	442	215	7	11	445	3	441	1.54e-136	399
90	gene_3174	VFG043101(gi:15802357)	(fliA) flagellar biosynthesis sigma factor [peritrichous flagella (AI140)] [Escherichia coli O157:H7 str. EDL933]	44.348	230	120	3	32	259	16	239	9.26e-63	197
91	gene_3176	VFG043350(gb|YP_095809)	(fleN) flagellar synthesis regulator FleN [polar flagella (AI149)] [Legionella pneumophila subsp. pneumophila str. Philadelphia 1]	40.293	273	151	2	2	273	16	277	1.27e-66	210
92	gene_3178	VFG007597(gi:59712444)	(flhA) flagellar biosynthesis protein [Flagella (CVF281)] [Vibrio fischeri ES114]	41.308	673	366	13	18	679	29	683	1.11e-165	492
93	gene_3181	VFG043308(gi:126697833)	(fliQ) flagellar export protein [HexNAc (AI148)] [Clostridium difficile 630]	41.176	85	50	0	1	85	1	85	2.33e-21	79.7
94	gene_3182	VFG006610(gi:32266191)	(fliP) flagellar biosynthesis protein [Flagella (CVF223)] [Helicobacter hepaticus ATCC 51449]	46.46	226	118	1	26	251	43	265	7.4e-74	225
95	gene_3184	VFG014518(gi:26991046)	(fliN) flagellar motor switch protein [Flagella (CVF521)] [Pseudomonas putida KT2440]	43.077	130	72	2	222	350	30	158	7.18e-30	112
96	gene_3240	VFG000077(gb|NP_465991)	(clpP) ATP-dependent Clp protease proteolytic subunit [ClpP (VF0074)] [Listeria monocytogenes EGD-e]	62.105	190	72	0	1	190	1	190	2.31e-88	258
97	gene_3286	VFG037990(gi:523521483)	(BJAB07104_00096) putative UDP-glucose 6-dehydrogenase [Capsule (CVF775)] [Acinetobacter baumannii BJAB07104]	51.927	441	203	4	1	433	1	440	5e-152	438
98	gene_3346	VFG012103(gi:125975373)	(groEL) chaperonin GroEL [GroEL (CVF403)] [Clostridium thermocellum ATCC 27405]	68.75	528	162	2	1	526	1	527	0	710
99	gene_3357	VFG006700(gi:15612557)	(flgG_2) FLAGELLAR BASAL-BODY ROD PROTEIN (DISTAL ROD PROTEIN) [Flagella (CVF223)] [Helicobacter pylori J99]	54.924	264	116	2	1	264	2	262	2.18e-94	278
100	gene_3562	VFG000674(gb|CAA70683)	(smcL) sphingomyelinase-c [SMase (VF0061)] [Listeria ivanovii str. ATCC 19119]	40.909	308	164	9	42	339	33	332	1.48e-67	221
101	gene_3740	VFG045297(gi:52840986)	(hisF) imidazole glycerol phosphate synthase subunit HisF [LPS (VF0171)] [Legionella pneumophila subsp. pneumophila str. Philadelphia 1]	46.667	255	133	2	1	255	2	253	9.05e-71	217
102	gene_3789	VFG031407(gi:433630073)	(ctpV) Putative metal cation transporter P-type ATPase CtpV [Copper exporter (CVF658)] [Mycobacterium canettii CIPT 140070010]	43.657	607	332	2	132	738	166	762	6.87e-176	522
103	gene_3813	VFG014994(gi:77457102)	(algW) Peptidase S1 and S6, chymotrypsin/Hap [Alginate regulation (CVF523)] [Pseudomonas fluorescens Pf0-1]	41.349	341	185	7	53	387	44	375	2.31e-73	233
104	gene_3827	VFG037116(gi:313667375)	(msrA/B(pilB)) peptide methionine sulfoxide reductase [Methionine sulphoxide reductase (CVF762)] [Neisseria lactamica 020-06]	48.361	122	62	1	43	163	382	503	6.47e-30	113
105	gene_3886	VFG043556(gi:12045157)	(MG_301) glyceraldehyde-3-phosphate dehydrogenase [GAPDH (AI368)] [Mycoplasma genitalium G37]	48.503	334	163	5	3	333	9	336	5.35e-106	313
106	gene_3982	VFG047699	(OOM_0011) aspartate carbamoyltransferase [Pyrimidine biosynthesis (CVF845)] [Francisella noatunensis subsp. orientalis str. Toba 04]	47.176	301	156	2	18	316	5	304	1.01e-87	265
107	gene_4234	VFG009331(gi:118471351)	(purC) phosphoribosylaminoimidazole-succinocarboxamide synthase [Purine synthesis (CVF306)] [Mycobacterium smegmatis str. MC2 155]	41.241	274	144	8	7	269	14	281	1.23e-66	209
108	gene_4376	VFG022617(gi:169627646)	(panD) aspartate 1-decarboxylase precursor [Pantothenate synthesis (CVF305)] [Mycobacterium abscessus ATCC 19977]	54.464	112	50	1	4	115	5	115	5.04e-36	119
109	gene_4508	VFG043378(gb|NP_207394)	(cheV3) chemotaxis coupling protein CheV3 [Pse5Ac7Ac (AI150)] [Helicobacter pylori 26695]	42.609	115	66	0	39	153	173	287	2.31e-19	86.3
110	gene_4558	VFG049057	(KPK_1678) ABC transporter ATP-binding protein [LPS rfb locus (CVF857)] [Klebsiella pneumoniae 342]	48.214	112	58	0	1	112	119	230	5.72e-29	107

## Sheet: Table 5
	Supplementary File 5 Table 5: Predicted virulence factors in L. borgpetersenii strain HP364 (Victors database)
	Query	Subject ID	Anotation	Identity %	lenght	mismatch	gapopen	qstart	qend	sstart	send	evalue	bitscore
1	gene_13	gi|15900623|ref|NP_345227.1|	phosphomethylpyrimidine kinase [Streptococcus pneumoniae TIGR4]	40.076	262	148	4	7	266	5	259	5.14e-55	176
2	gene_28	gi|82699958|ref|YP_414532.1|	response regulator receiver [Brucella abortus 2308]	40.469	341	196	3	345	679	143	482	1.69e-82	267
3	gene_39	gi|16761308|ref|NP_456925.1|	chorismate synthase [Salmonella enterica subsp. enterica serovar Typhi str. CT18]	46.07	369	181	3	6	367	4	361	3.57e-103	306
4	gene_84	gi|15608090|ref|NP_215465.1|	hypothetical protein Rv0950c [Mycobacterium tuberculosis H37Rv]	42.373	118	61	2	202	319	211	321	5.43e-22	92.4
5	gene_97	gi|148660258|ref|YP_001281781.1|	two component sensory transduction protein RegX3 [Mycobacterium tuberculosis H37Ra]	42.222	225	124	4	11	231	3	225	1.49e-60	187
6	gene_105	gi|82699358|ref|YP_413932.1|	amidophosphoribosyltransferase [Brucella abortus 2308]	48.409	440	215	6	1	429	33	471	2.3e-133	390
7	gene_138	gi|89256685|ref|YP_514047.1|	cold-shock DEAD-box protein A [Francisella tularensis subsp. holarctica LVS]	40.355	394	233	1	3	394	6	399	1.99e-105	324
8	gene_428	gi|56708676|ref|YP_170572.1|	aspartate carbamoyltransferase [Francisella tularensis subsp. tularensis SCHU S4]	46.512	301	158	2	6	304	5	304	1.35e-85	257
9	gene_442	gi|17988384|ref|NP_541017.1|	glutamate synthase [NADPH] large chain [Brucella melitensis bv. 1 str. 16M]	43.571	1540	790	20	25	1505	68	1587	0	1222
10	gene_462	gi|76788416|ref|YP_329644.1|	GTP-binding protein LepA [Streptococcus agalactiae A909]	59.235	601	245	0	1	601	6	606	0	754
11	gene_478	gi|15803448|ref|NP_289481.1|	D-3-phosphoglycerate dehydrogenase [Escherichia col	49.878	409	200	4	2	407	4	410	1.12e-149	428
12	gene_486	gi|15800751|ref|NP_286765.1|	thioredoxin reductase [Escherichia coli O157:H7 str. EDL933]	51.266	316	138	6	4	311	8	315	4.32e-104	305
13	gene_527	gi|15799850|ref|NP_285862.1|	methionine aminopeptidase [Escherichia coli O157:H7 str. EDL933]	49.6	250	123	3	2	250	3	250	1.37e-84	251
14	gene_533	gi|53718035|ref|YP_107021.1|	putative cytidylyltransferase [Burkholderia pseudomallei K96243]	45.455	143	77	1	14	155	14	156	2.82e-41	133
15	gene_534	gi|15900408|ref|NP_345012.1|	CTP synthetase [Streptococcus pneumoniae TIGR4]	51.032	533	259	2	4	535	3	534	0	598
16	gene_541	gi|161869147|ref|YP_001598313.1|	sugar transport PTS system phosphocarrier protein HPr [Neisseria meningitidis 053442]	47.368	76	40	0	11	86	10	85	2.41e-21	77.8
17	gene_542	gi|17987150|ref|NP_539784.1|	nitrogen regulation protein NTRY [Brucella melitensis bv. 1 str. 16M]	40.784	255	117	10	342	577	467	706	4.58e-39	150
18	gene_553	gi|82700674|ref|YP_415248.1|	50S ribosomal protein L19 [Brucella abortus 2308]	52.525	99	47	0	18	116	24	122	3.35e-33	111
19	gene_566	gi|15676245|ref|NP_273378.1|	type IV pilus assembly protein [Neisseria meningitidis MC58]	45.596	386	206	3	172	553	167	552	7.81e-122	368
20	gene_595	gi|56707750|ref|YP_169646.1|	ATP-dependent protease ATP-binding subunit ClpX [Francisella tularensis subsp. tularensis SCHU S4]	45.361	97	51	1	20	114	59	155	1.93e-18	84.7
21	gene_600	gi|126208474|ref|YP_001053699.1|	ATPase [Actinobacillus pleuropneumoniae serovar 5b str. L20]	40.179	336	187	5	5	332	8	337	4.64e-79	244
22	gene_606	gi|117623421|ref|YP_852334.1|	GTP-dependent nucleic acid-binding protein EngD [Escherichia coli APEC O1]	51.923	364	173	1	1	364	1	362	3.22e-138	395
23	gene_609	gi|15676725|ref|NP_273870.1|	ADP-L-glycero-D-manno-heptose-6-epimerase [Neisseria meningitidis MC58]	40.541	333	173	8	7	319	4	331	1.04e-71	223
24	gene_646	gi|162419129|ref|YP_001605070.1|	bifunctional phosphoribosylaminoimidazolecarboxamide formyltransferase/IMP cyclohydrolase [Yersinia pestis Angola]	48.762	525	250	5	4	511	7	529	2.07e-175	502
25	gene_647	gi|15601885|ref|NP_244957.1|	phosphoribosylglycinamide formyltransferase [Pasteurella multocida subsp. multocida str. Pm70]	42.408	191	110	0	10	200	2	192	7.38e-46	149
26	gene_655	gi|161870537|ref|YP_001599709.1|	putative DedA protein [Neisseria meningitidis 053442]	51.531	196	94	1	6	201	4	198	5.67e-70	210
27	gene_667	gi|15926941|ref|NP_374474.1|	methionine sulfoxide reductase A [Staphylococcus aureus subsp. aureus N315]	40.94	149	86	1	4	150	6	154	2.6e-37	124
28	gene_679	gi|126208317|ref|YP_001053542.1|	pyridine nucleotide transhydrogenase [Actinobacillus pleuropneumoniae serovar 5b str. L20]	47.521	484	233	6	1	465	1	482	3.5e-131	385
29	gene_701	gi|56707557|ref|YP_169453.1|	glycine cleavage system H protein [Francisella tularensis subsp. tularensis SCHU S4]	45	120	65	1	4	122	2	121	2.4e-32	108
30	gene_702	gi|83269414|ref|YP_418705.1|	glycine dehydrogenase [Brucella abortus 2308]	54.729	941	409	6	24	963	7	931	0	996
31	gene_730	gi|237813299|ref|YP_002897750.1|	phosphoserine aminotransferase [Burkholderia pseudomallei MSHR346]	44.536	366	202	1	34	398	26	391	2.99e-106	316
32	gene_756	gi|16802278|ref|NP_463763.1|	endopeptidase Clp ATP-binding chain C [Listeria monocytogenes EGD-e]	51.784	813	373	5	4	814	6	801	0	846
33	gene_758	gi|56707554|ref|YP_169450.1|	lipoprotein releasing system ABC transporter ATP-binding protein [Francisella tularensis subsp. tularensis SCHU S4]	44.344	221	122	1	3	222	5	225	2.84e-57	179
34	gene_777	gi|799338421|ref|XP_012051670.1|	phosphoenolpyruvate carboxykinase (ATP) [Cryptococcus neoformans var. grubii H99]	48.221	506	255	6	16	515	31	535	5.82e-164	474
35	gene_859	gi|56707756|ref|YP_169652.1|	protease GTP-binding subunit [Francisella tularensis subsp. tularensis SCHU S4]	44.3	307	170	1	227	532	24	330	8.38e-70	230
36	gene_863	gi|53720660|ref|YP_109646.1|	anthranilate synthase component II [Burkholderia pseudomallei K96243]	58.378	185	76	1	1	185	1	184	1.46e-75	223
37	gene_864	gi|126438699|ref|YP_001060561.1|	anthranilate synthase component I [Burkholderia pseudomallei 668]	41.372	481	263	9	1	472	52	522	2.04e-117	352
38	gene_873	gi|82700518|ref|YP_415092.1|	phosphoglycerate kinase [Brucella melitensis biovar Abortus 2308]	46.292	391	206	1	6	392	5	395	2.25e-120	352
39	gene_911	gi|16765425|ref|NP_461040.1|	glucose-1-phosphate thymidylyltransferase [Salmonella enterica subsp. enterica serovar Typhimurium str. LT2]	68.966	290	90	0	1	290	1	290	1.1e-153	429
40	gene_912	gi|16765427|ref|NP_461042.1|	dTDP-glucose-4,6-dehydratase [Salmonella enterica subsp. enterica serovar Typhimurium str. LT2]	54.19	358	150	3	3	347	2	358	2.18e-138	395
41	gene_914	gi|16765424|ref|NP_461039.1|	dTDP-4-deoxyrhamnose 3,5 epimerase [Salmonella enterica subsp. enterica serovar Typhimurium str. LT2]	51.299	154	72	2	5	156	6	158	1.66e-51	161
42	gene_916	gi|56707909|ref|YP_169805.1|	glycosyl transferase family protein [Francisella tularensis subsp. tularensis SCHU S4]	43.75	96	51	3	35	130	6	98	9.16e-16	76.3
43	gene_939	gi|56707908|ref|YP_169804.1|	glycosyl transferase family protein [Francisella tularensis subsp. tularensis SCHU S4]	46.154	91	46	2	4	92	6	95	3.17e-21	89.4
44	gene_942	gi|123443294|ref|YP_001007268.1|	CDP-glucose 4,6-dehydratase [Yersinia enterocolitica subsp. enterocolitica 8081]	46.26	361	180	7	3	356	4	357	5.1e-114	333
45	gene_943	gi|123443295|ref|YP_001007269.1|	glucose-1-phosphate cytidylyltransferase [Yersinia enterocolitica subsp. enterocolitica 8081]	53.252	246	113	1	1	244	14	259	9.58e-97	281
46	gene_979	gi|23501343|ref|NP_697470.1|	ABC transporter ATP-binding/permease [Brucella suis	40.149	269	160	1	324	592	335	602	3.38e-58	203
47	gene_1011	gi|15802513|ref|NP_288539.1|	fucose synthetase [Escherichia coli O157:H7 str. EDL933]	56.169	308	132	2	6	310	5	312	1.03e-128	367
48	gene_1051	gi|121602875|ref|YP_989430.1|	chaperonin GroEL [Bartonella bacilliformis KC583]	63.688	526	190	1	2	526	3	528	0	660
49	gene_1064	gi|33593244|ref|NP_880888.1|	type III secretion system ATPase [Bordetella pertussis Tohama I]	44.053	454	233	5	4	448	2	443	9.46e-126	370
50	gene_1089	gi|15804359|ref|NP_290399.1|	acetolactate synthase 2 catalytic subunit [Escherichia coli O157:H7 str. EDL933]	46.57	554	285	5	8	559	1	545	7.3e-178	511
51	gene_1096	gi|16763829|ref|NP_459444.1|	ATP-dependent Clp protease proteolytic subunit [Salmonella enterica subsp. enterica serovar Typhimurium str. LT2]	62.105	190	72	0	1	190	14	203	1.28e-94	272
52	gene_1097	gi|227817253|ref|YP_002817262.1|	ATP-dependent protease ATP-binding subunit ClpX [Bacillus anthracis str. CDC 684]	64.109	404	142	2	11	414	8	408	0	535
53	gene_1105	gi|126209104|ref|YP_001054329.1|	putative FKBP-type peptidyl-prolyl cis-trans isomerase [Actinobacillus pleuropneumoniae L20]	45.872	109	56	2	17	125	129	234	2.54e-23	88.6
54	gene_1122	gi|15901382|ref|NP_345986.1|	Cof family protein/peptidyl-prolyl cis-trans isomerase, cyclophilin type [Streptococcus pneumoniae TIGR4]	43.094	181	71	3	4	152	286	466	1.79e-36	128
55	gene_1150	gi|218930090|ref|YP_002347965.1|	hypothetical protein YPO3045 [Yersinia pestis CO92]	44.211	95	53	0	1	95	65	159	6.88e-22	83.2
56	gene_1183	gi|126209112|ref|YP_001054337.1|	F0F1 ATP synthase subunit alpha [Actinobacillus pleuropneumoniae serovar 5b str. L20]	54.314	510	219	4	1	499	1	507	0	544
57	gene_1197	gi|17987262|ref|NP_539896.1|	glutamine synthetase [Brucella melitensis bv. 1 str. 16M]	50.212	472	228	6	4	473	3	469	6.1e-163	466
58	gene_1207	gi|218928269|ref|YP_002346144.1|	SsrA-binding protein [Yersinia pestis CO92]	40.764	157	90	3	4	158	5	160	8.4e-31	107
59	gene_1232	gi|32140413|gb|AAP68994.1|	thiol-specific antioxidant protein 1 [Cryptococcus neoformans var. grubii]	53.646	192	85	3	1	190	6	195	6.38e-73	216
60	gene_1308	gi|56707997|ref|YP_169893.1|	phosphoribosylaminoimidazole carboxylase catalyic subunit [Francisella tularensis subsp. tularensis SCHU S4]	59.06	149	61	0	7	155	1	149	2.98e-63	189
61	gene_1313	gi|45441774|ref|NP_993313.1|	nucleotide sugar dehydrogenase [Yersinia pestis biovar Microtus str. 91001]	52.489	442	200	5	1	433	10	450	2.28e-156	448
62	gene_1320	gi|15640667|ref|NP_230296.1|	polynucleotide phosphorylase/polyadenylase [Vibrio cholerae O1 biovar El Tor str. N16961]	47.307	687	360	2	8	694	11	695	0	630
63	gene_1380	gi|89256747|ref|YP_514109.1|	preprotein translocase subunit SecA [Francisella tularensis subsp. holarctica LVS]	47.469	889	389	11	4	861	3	844	0	790
64	gene_1411	gi|16767191|ref|NP_462806.1|	thioredoxin [Salmonella enterica subsp. enterica serovar Typhimurium str. LT2]	43.564	101	55	1	5	103	7	107	1.03e-31	105
65	gene_1433	gi|16272865|ref|NP_439088.1|	catalase [Haemophilus influenzae Rd KW20]	55.833	480	206	3	5	480	14	491	0	558
66	gene_1450	gi|16765976|ref|NP_461591.1|	chaperone protein ClpB [Salmonella enterica subsp. enterica serovar Typhimurium str. LT2]	52.894	864	394	6	1	859	1	856	0	904
67	gene_1496	gi|190149343|ref|YP_001967868.1|	recombination protein RecR [Actinobacillus pleuropneumoniae serovar 7 str. AP76]	45.026	191	104	1	5	194	26	216	3.1e-54	170
68	gene_1515	gi|71911651|ref|YP_283201.1|	tRNA uridine 5-carboxymethylaminomethyl modification protein GidA [Streptococcus pyogenes MGAS5005]	46.388	623	331	2	10	629	5	627	0	578
69	gene_1522	gi|16273428|ref|NP_439677.1|	DNA topoisomerase IV subunit B [Haemophilus influenzae Rd KW20]	40.132	608	338	11	6	605	3	592	3.28e-136	410
70	gene_1523	gi|16765599|ref|NP_461214.1|	DNA gyrase subunit A [Salmonella enterica subsp. enterica serovar Typhimurium str. LT2]	45.959	829	410	3	30	823	8	833	0	749
71	gene_1575	gi|15609472|ref|NP_216851.1|	serine acetyltransferase [Mycobacterium tuberculosis H37Rv]	42.5	200	111	2	4	203	8	203	1.09e-53	170
72	gene_1813	gi|15609067|ref|NP_216446.1|	hypothetical protein Rv1930c [Mycobacterium tuberculosis H37Rv]	44.118	102	54	2	116	214	37	138	4.38e-22	87
73	gene_1826	gi|17987159|ref|NP_539793.1|	ATP-dependent protease LA [Brucella melitensis bv. 1 str. 16M]	40.662	755	442	3	28	778	35	787	0	558
74	gene_1872	gi|123440975|ref|YP_001004964.1|	chaperone protein DnaJ [Yersinia enterocolitica subsp. enterocolitica 8081]	48.925	372	172	6	1	365	1	361	1.05e-117	344
75	gene_1874	gi|17988285|ref|NP_540919.1|	molecular chaperone DnaK [Brucella melitensis bv. 1 str. 16M]	60.187	643	244	3	5	645	7	639	0	768
76	gene_1900	gi|82699425|ref|YP_413999.1|	short-chain dehydrogenase [Brucella abortus 2308]	62.059	340	121	3	1	332	1	340	1.28e-156	441
77	gene_1903	gi|15676105|ref|NP_273236.1|	UDP-N-acetylglucosamine acyltransferase [Neisseria meningitidis MC58]	41.732	254	146	2	3	255	4	256	2.32e-63	197
78	gene_1904	gi|56707902|ref|YP_169798.1|	UDP-glucose 4-epimerase [Francisella tularensis subsp. tularensis SCHU S4]	40.446	314	176	6	2	304	4	317	9.32e-70	218
79	gene_1914	gi|53722725|ref|YP_111710.1|	3-isopropylmalate dehydrogenase [Burkholderia pseudomallei K96243]	55	360	150	5	4	358	3	355	3.64e-134	384
80	gene_1937	gi|82700306|ref|YP_414880.1|	aspartate aminotransferase [Brucella abortus 2308]	48.148	405	202	3	1	403	1	399	6.66e-132	382
81	gene_1946	gi|23500192|ref|NP_699632.1|	glycerol kinase [Brucella suis 1330]	49.194	496	249	2	6	499	1	495	4.84e-171	489
82	gene_1961	gi|16803037|ref|NP_464522.1|	ATP-dependent protease [Listeria monocytogenes EGD-e]	42.326	645	307	10	132	714	57	698	2.98e-167	497
83	gene_1969	gi|148662837|ref|YP_001284360.1|	isopropylmalate isomerase small subunit [Mycobacterium tuberculosis H37Ra]	40.415	193	106	2	1	193	1	184	1.47e-43	142
84	gene_1970	gi|82700673|ref|YP_415247.1|	isopropylmalate isomerase large subunit [Brucella abortus 2308]	64.731	465	163	1	2	465	5	469	0	615
85	gene_1974	gi|16763693|ref|NP_459308.1|	phosphoheptose isomerase [Salmonella enterica subsp. enterica serovar Typhimurium str. LT2]	43.023	172	94	3	23	193	24	192	9.18e-43	139
86	gene_2009	gi|15607795|ref|NP_215169.1|	ribonucleotide ABC transporter ATP-binding protein [Mycobacterium tuberculosis H37Rv]	41.224	245	144	0	5	249	27	271	5.45e-64	201
87	gene_2045	gi|82700098|ref|YP_414672.1|	glyoxalase/bleomycin resistance protein/dioxygenase [Brucella abortus 2308]	54.61	141	56	3	1	134	7	146	4.2e-53	162
88	gene_2078	gi|15900189|ref|NP_344793.1|	leucyl-tRNA synthetase [Streptococcus pneumoniae TIGR4]	50.78	898	335	11	3	862	4	832	0	884
89	gene_2088	gi|218561713|ref|YP_002343492.1|	cytochrome C551 peroxidase [Campylobacter jejuni subsp. jejuni NCTC 11168]	40.956	293	152	5	15	305	25	298	3.92e-69	215
90	gene_2114	gi|218767290|ref|YP_002341802.1|	methionyl-tRNA synthetase [Neisseria meningitidis Z2491]	45.582	713	344	16	6	703	1	684	0	613
91	gene_2144	gi|16272817|ref|NP_439038.1|	GTPase ObgE [Haemophilus influenzae Rd KW20]	47.405	289	148	2	4	289	3	290	1.35e-70	223
92	gene_2145	gi|89256745|ref|YP_514107.1|	50S ribosomal protein L27 [Francisella tularensis subsp. holarctica LVS]	71.429	70	20	0	1	70	1	70	8.09e-31	101
93	gene_2165	gi|15609871|ref|NP_217250.1|	hypothetical protein Rv2734 [Mycobacterium tuberculosis H37Rv]	47.541	244	115	1	1	231	1	244	8.2e-78	234
94	gene_2197	gi|215918900|ref|NP_819191.2|	cell division protein FtsZ [Coxiella burnetii RSA 493]	41.379	406	209	6	13	411	6	389	8.39e-73	231
95	gene_2264	gi|15609639|ref|NP_217018.1|	acetyl-/propionyl-CoA carboxylase subunit beta [Mycobacterium tuberculosis H37Rv]	61.121	535	196	3	8	536	1	529	0	664
96	gene_2295	gi|226224428|ref|YP_002758535.1|	pantothenate metabolism flavoprotein [Listeria monocytogenes Clip81459]	48.333	180	89	1	4	179	2	181	6.94e-50	163
97	gene_2314	gi|15609175|ref|NP_216554.1|	sugar ABC transporter ATP-binding protein [Mycobacterium tuberculosis H37Rv]	41.818	275	154	2	17	289	20	290	4.47e-69	218
98	gene_2318	gi|56708683|ref|YP_170579.1|	riboflavin biosynthesis protein ribA/GTP-cyclohydrolase II [Francisella tularensis subsp. tularensis SCHU S4]	43.687	396	217	5	5	398	9	400	2.74e-108	322
99	gene_2419	gi|82700036|ref|YP_414610.1|	recombinase A [Brucella abortus 2308]	67.683	328	104	1	12	339	10	335	1.25e-168	472
100	gene_2433	gi|16766744|ref|NP_462359.1|	FKBP-type peptidyl-prolyl cis-trans isomerase [Salmonella enterica subsp. enterica serovar Typhimurium str. LT2]	44.828	145	78	1	2	144	5	149	4.02e-33	114
101	gene_2450	gi|227082662|ref|YP_002811213.1|	fructose-1,6-bisphosphatase [Vibrio cholerae M66-2]	52.239	335	150	6	10	339	6	335	7.23e-114	331
102	gene_2456	gi|54297202|ref|YP_123571.1|	RNA polymerase sigma factor RpoS [Legionella pneumophila str. Paris]	42.276	246	139	1	320	565	85	327	9.5e-62	205
103	gene_2508	gi|190149299|ref|YP_001967824.1|	peptide chain release factor 3 [Actinobacillus pleuropneumoniae serovar 7 str. AP76]	44.933	523	280	3	10	527	2	521	7.8e-155	450
104	gene_2532	gi|56707270|ref|YP_169166.1|	sensor histidine kinase [Francisella tularensis subsp. tularensis SCHU S4]	42	100	55	2	1209	1305	350	449	8.43e-14	73.2
105	gene_2580	gi|15676067|ref|NP_273197.1|	elongation factor Tu [Neisseria meningitidis MC58]	73	400	101	3	1	400	1	393	0	604
106	gene_2607	gi|17987064|ref|NP_539698.1|	DNA-directed RNA polymerase subunit alpha [Brucella melitensis bv. 1 str. 16M]	45.016	311	166	4	12	322	11	316	6.45e-90	270
107	gene_2698	gi|17987161|ref|NP_539795.1|	excinuclease ABC subunit A [Brucella melitensis bv. 1 str. 16M]	56.45	969	390	7	4	945	7	970	0	1086
108	gene_2717	gi|16766264|ref|NP_461879.1|	sensory histidine kinase [Salmonella enterica subsp. enterica serovar Typhimurium str. LT2]	40	250	142	6	378	622	266	512	2.88e-42	163
109	gene_2736	gi|15608463|ref|NP_215839.1|	acetyl-CoA acetyltransferase [Mycobacterium tuberculosis H37Rv]	41.495	388	223	3	5	389	1	387	7.72e-85	261
110	gene_2783	gi|398015484|ref|XP_003860931.1|	argininosuccinate synthase, putative [Leishmania donovani]	52.513	398	186	3	9	403	15	412	3.02e-146	419
111	gene_2814	gi|15926577|ref|NP_374110.1|	hypothetical protein SA0847 [Staphylococcus aureus subsp. aureus N315]	40.132	304	178	2	26	328	25	325	9.61e-81	247
112	gene_2815	gi|15644930|ref|NP_207100.1|	dipeptide ABC transporter ATP-binding protein DppF [Helicobacter pylori 26695]	49.412	255	127	2	1	254	3	256	3.72e-84	252
113	gene_2824	gi|23502251|ref|NP_698378.1|	ketol-acid reductoisomerase [Brucella suis 1330]	56.495	331	140	2	16	345	3	330	3.48e-133	381
114	gene_2871	gi|187732326|ref|YP_001878964.1|	serine endoprotease [Shigella boydii CDC 3083-94]	40.364	275	157	5	96	367	112	382	3.29e-53	180
115	gene_2875	gi|53720427|ref|YP_109413.1|	phosphoribosylaminoimidazole synthetase [Burkholderia pseudomallei K96243]	48.83	342	172	2	3	344	11	349	4.65e-98	292
116	gene_2880	gi|227080695|ref|YP_002809246.1|	pyruvate kinase [Vibrio cholerae M66-2]	41.72	465	260	7	6	462	1	462	8.73e-110	331
117	gene_2914	gi|16765236|ref|NP_460851.1|	Holliday junction DNA helicase RuvB [Salmonella enterica subsp. enterica serovar Typhimurium str. LT2]	49.191	309	157	0	16	324	20	328	8.8e-115	333
118	gene_2927	gi|227082512|ref|YP_002811063.1|	carbamoyl phosphate synthase large subunit [Vibrio cholerae M66-2]	54.414	1110	462	7	1	1104	1	1072	0	1209
119	gene_2938	gi|15645489|ref|NP_207664.1|	flagellar hook protein FlgE [Helicobacter pylori 26695]	41.624	197	104	4	1	187	1	196	5.5e-34	132
120	gene_2972	gi|227082148|ref|YP_002810699.1|	3-ketoacyl-ACP reductase [Vibrio cholerae M66-2]	46.185	249	129	2	1	249	4	247	2.85e-75	226
121	gene_2982	gi|17987781|ref|NP_540415.1|	1-deoxy-D-xylulose-5-phosphate synthase [Brucella melitensis bv. 1 str. 16M]	42.146	643	347	9	1	631	1	630	7e-157	463
122	gene_2986	gi|15926952|ref|NP_374485.1|	tryptophan synthase subunit beta [Staphylococcus aureus subsp. aureus N315]	55.906	381	167	1	11	391	13	392	1.57e-163	462
123	gene_2991	gi|17987110|ref|NP_539744.1|	undecaprenyl pyrophosphate synthase [Brucella melitensis bv. 1 str. 16M]	40.693	231	136	1	9	239	4	233	6.94e-58	182
124	gene_2993	gi|56707468|ref|YP_169364.1|	uridylate kinase [Francisella tularensis subsp. tularensis SCHU S4]	47.66	235	120	2	4	236	14	247	2.75e-67	206
125	gene_3053	gi|23502636|ref|NP_698763.1|	pyruvate carboxylase [Brucella suis 1330]	42.641	462	252	4	2	450	8	469	1.23e-120	378
126	gene_3069	gi|82699953|ref|YP_414527.1|	RNA-binding protein Hfq [Brucella abortus 2308]	51.429	70	34	0	6	75	7	76	9.02e-24	83.6
127	gene_3083	gi|23501931|ref|NP_698058.1|	cysteine synthase A [Brucella suis 1330]	56.347	323	136	1	9	326	7	329	2.31e-137	390
128	gene_3134	gi|124512626|ref|XP_001349446.1|	serine protease, putative [Plasmodium falciparum 3D7]	41.81	232	133	2	46	276	279	509	3.12e-48	176
129	gene_3135	gi|56707257|ref|YP_169153.1|	adenine phosphoribosyltransferase [Francisella tularensis subsp. tularensis SCHU S4]	50.617	162	78	1	1	160	3	164	6.17e-50	156
130	gene_3156	gi|254804932|ref|YP_003083153.1|	DedA protein [Neisseria meningitidis alpha14]	50	202	101	0	8	209	6	207	1.94e-68	206
131	gene_3169	gi|15900626|ref|NP_345230.1|	cation transporter E1-E2 family ATPase [Streptococcus pneumoniae TIGR4]	41.875	640	340	9	100	727	23	642	2.17e-169	500
132	gene_3219	gi|15610692|ref|NP_218073.1|	acetyl-CoA acetyltransferase FadA [Mycobacterium tuberculosis H37Rv]	41.606	411	207	7	1	403	1	386	4.31e-94	285
133	gene_3224	gi|82699102|ref|YP_413676.1|	B12-dependent methionine synthase [Brucella abortus 2308]	58.096	1229	503	8	22	1242	31	1255	0	1435
134	gene_3290	gi|15641088|ref|NP_230720.1|	hypothetical protein VC1075 [Vibrio cholerae O1 biovar El Tor str. N16961]	43.407	182	95	3	1	179	1	177	4.46e-48	152
135	gene_3330	gi|16767407|ref|NP_463022.1|	DNA-directed RNA polymerase subunit beta [Salmonella enterica subsp. enterica serovar Typhimurium str. LT2]	43.689	1030	428	14	1	958	2	951	0	808
136	gene_3386	gi|82699646|ref|YP_414220.1|	serine hydroxymethyltransferase [Brucella abortus 2308]	57.729	414	167	3	4	409	20	433	3.75e-167	474
137	gene_3392	gi|56707256|ref|YP_169152.1|	dihydrolipoamide succinyltransferase component of 2-oxoglutarate dehydrogenase complex [Francisella tularensis subsp. tularensis SCHU S4]	51.095	411	175	5	3	412	104	489	1.4e-134	392
138	gene_3394	gi|227082213|ref|YP_002810764.1|	2-oxoglutarate dehydrogenase E1 component [Vibrio cholerae M66-2]	44.708	926	489	11	3	912	15	933	0	803
139	gene_3401	gi|16128026|ref|NP_414573.1|	carbamoyl phosphate synthetase small subunit, glutamine amidotransferase [Escherichia coli str. K-12 substr. MG1655]	46.809	376	182	5	28	386	5	379	8.85e-116	340
140	gene_3406	gi|56707931|ref|YP_169827.1|	50S ribosomal protein L20 [Francisella tularensis subsp. tularensis SCHU S4]	55.66	106	47	0	1	106	1	106	2.72e-39	125
141	gene_3413	gi|16802733|ref|NP_464218.1|	chemotaxis response regulator CheY [Listeria monocytogenes EGD-e]	50.427	117	58	0	1	117	1	117	1.06e-38	124
142	gene_3436	gi|89256878|ref|YP_514240.1|	tRNA/rRNA methyltransferase [Francisella tularensis subsp. holarctica LVS]	43.151	146	81	2	5	150	4	147	3.73e-34	115
143	gene_3472	gi|799314770|ref|XP_012046704.1|	S-adenosylmethionine synthase [Cryptococcus neoformans var. grubii H99]	56.085	378	154	5	41	412	20	391	3.31e-141	406
144	gene_3482	gi|56707993|ref|YP_169889.1|	bifunctional 5,10-methylene-tetrahydrofolate dehydrogenase/5,10-methylene-tetrahydrofolate cyclohydrolase [Francisella tularensis subsp. tularensis SCHU S4]	44.604	278	150	2	4	277	2	279	5.48e-76	231
145	gene_3489	gi|82700840|ref|YP_415414.1|	imidazole glycerol phosphate synthase subunit HisF [Brucella abortus 2308]	60.311	257	99	1	3	256	2	258	3.24e-107	308
146	gene_3492	gi|56707901|ref|YP_169797.1|	sugar transferase [Francisella tularensis subsp. tularensis SCHU S4]	46.111	180	96	1	281	460	249	427	2.08e-46	165
147	gene_3498	gi|23501159|ref|NP_697286.1|	histidinol dehydrogenase [Brucella suis 1330]	40.199	403	223	7	62	454	34	428	2.1e-91	281
148	gene_3520	gi|26246966|ref|NP_753006.1|	dihydroorotate dehydrogenase 2 [Escherichia coli CFT073]	42.522	341	184	3	21	355	11	345	8.03e-85	259
149	gene_3532	gi|58259419|ref|XP_567122.1|	acetate--CoA ligase [Cryptococcus neoformans var. neoformans JEC21]	53.772	623	274	7	41	658	62	675	0	652
150	gene_3595	gi|56707642|ref|YP_169538.1|	succinyl-CoA synthetase subunit alpha [Francisella tularensis subsp. tularensis SCHU S4]	62.199	291	108	2	1	291	1	289	5.86e-128	363
151	gene_3596	gi|56707643|ref|YP_169539.1|	succinyl-CoA synthetase subunit beta [Francisella tularensis subsp. tularensis SCHU S4]	52.32	388	180	2	1	387	1	384	1.21e-129	375
152	gene_3597	gi|29376329|ref|NP_815483.1|	phosphoribosylformylglycinamidine synthase II [Enterococcus faecalis V583]	44.87	731	382	10	13	739	18	731	0	608
153	gene_3638	gi|15600048|ref|NP_253542.1|	phosphoribosylamine--glycine ligase [Pseudomonas aeruginosa PAO1]	43.735	423	236	2	5	426	1	422	2.43e-119	352
154	gene_3708	gi|148663465|ref|YP_001284988.1|	aspartate alpha-decarboxylase [Mycobacterium tuberculosis H37Ra]	51.304	115	55	1	1	115	1	114	2.07e-33	111
155	gene_3715	gi|15902017|ref|NP_346621.1|	cysteine synthase [Streptococcus pneumoniae TIGR4]	51.689	296	140	3	5	298	6	300	4.99e-97	286
156	gene_3758	gi|799336493|ref|XP_012051284.1|	spermidine synthase [Cryptococcus neoformans var. grubii H99]	46.715	274	144	2	4	277	14	285	3.54e-78	249
157	gene_3785	gi|15599026|ref|NP_252520.1|	leucyl aminopeptidase [Pseudomonas aeruginosa PAO1]	43.235	340	184	7	153	490	161	493	1.91e-84	267
158	gene_3839	gi|15608126|ref|NP_215501.1|	adhesion component ABC transporter ATP-binding protein [Mycobacterium tuberculosis H37Rv]	46.231	199	107	0	12	210	7	205	6.08e-63	194
159	gene_3851	gi|17986954|ref|NP_539588.1|	integral membrane protein / hemolysin [Brucella melitensis bv. 1 str. 16M]	46.725	229	117	2	10	235	15	241	5.56e-65	207
160	gene_3867	gi|56708247|ref|YP_170143.1|	GTP binding translational elongation factor Tu and G family protein [Francisella tularensis subsp. tularensis SCHU S4]	52.97	606	270	6	21	622	5	599	0	640
161	gene_3877	gi|156979014|ref|YP_001441273.1|	MarR family transcriptional regulator [Staphylococcus aureus subsp. aureus Mu3]	42	100	57	1	8	106	7	106	1.61e-23	87.4
162	gene_3878	gi|799346519|ref|XP_012053381.1|	glutathione peroxidase [Cryptococcus neoformans var. grubii H99]	53.782	119	53	2	20	138	18	134	1.14e-41	134
163	gene_3913	gi|116516623|ref|YP_815510.1|	adenylosuccinate lyase [Streptococcus pneumoniae D39]	47.222	432	226	2	1	432	1	430	1.44e-143	414
164	gene_4029	gi|82700463|ref|YP_415037.1|	deoxyuridine 5'-triphosphate nucleotidohydrolase [Brucella abortus 2308]	48.507	134	66	2	45	176	23	155	9.42e-38	125
165	gene_4168	gi|227081017|ref|YP_002809568.1|	accessory colonization factor AcfB [Vibrio cholerae M66-2]	46.835	79	42	0	19	97	439	517	4.65e-15	70.5

## Sheet: Table 6
	Supplementary File 5 Table 6: Predicted virulence factor in L. weiliistrain SC295 (Victors database)
	Query	Subject ID	Anotation	Identity %	lenght	mismatch	gapopen	qstart	qend	sstart	send	evalue	bitscore
1	gene_59	gi|15676067|ref|NP_273197.1|	elongation factor Tu [Neisseria meningitidis MC58]	73	400	101	3	1	400	1	393	0	604
2	gene_87	gi|17987064|ref|NP_539698.1|	DNA-directed RNA polymerase subunit alpha [Brucella melitensis bv. 1 str. 16M]	44.695	311	167	4	12	322	11	316	1.39e-89	269
3	gene_122	gi|17987159|ref|NP_539793.1|	ATP-dependent protease LA [Brucella melitensis bv. 1 str. 16M]	40.795	755	441	3	28	778	35	787	0	560
4	gene_133	gi|15609067|ref|NP_216446.1|	hypothetical protein Rv1930c [Mycobacterium tuberculosis H37Rv]	48.235	85	43	1	148	231	37	121	1.59e-21	86.7
5	gene_212	gi|15600048|ref|NP_253542.1|	phosphoribosylamine--glycine ligase [Pseudomonas aeruginosa PAO1]	43.735	423	236	2	5	426	1	422	2.62e-119	352
6	gene_278	gi|15610692|ref|NP_218073.1|	acetyl-CoA acetyltransferase FadA [Mycobacterium tuberculosis H37Rv]	41.849	411	206	7	1	403	1	386	1.56e-94	286
7	gene_319	gi|15926941|ref|NP_374474.1|	methionine sulfoxide reductase A [Staphylococcus aureus subsp. aureus N315]	48	150	78	0	25	174	6	155	5.34e-48	152
8	gene_340	gi|82700518|ref|YP_415092.1|	phosphoglycerate kinase [Brucella melitensis biovar Abortus 2308]	47.315	391	202	1	6	392	5	395	3.92e-123	359
9	gene_349	gi|15902017|ref|NP_346621.1|	cysteine synthase [Streptococcus pneumoniae TIGR4]	52.027	296	139	3	5	298	6	300	1.59e-97	287
10	gene_356	gi|148663465|ref|YP_001284988.1|	aspartate alpha-decarboxylase [Mycobacterium tuberculosis H37Ra]	52.294	109	51	1	1	109	6	113	6.84e-33	109
11	gene_388	gi|15607795|ref|NP_215169.1|	ribonucleotide ABC transporter ATP-binding protein [Mycobacterium tuberculosis H37Rv]	41.633	245	143	0	5	249	27	271	6.24e-65	204
12	gene_423	gi|16763693|ref|NP_459308.1|	phosphoheptose isomerase [Salmonella enterica subsp. enterica serovar Typhimurium str. LT2]	43.023	172	94	3	23	193	24	192	1.06e-43	142
13	gene_427	gi|82700673|ref|YP_415247.1|	isopropylmalate isomerase large subunit [Brucella abortus 2308]	64.731	465	163	1	2	465	5	469	0	614
14	gene_437	gi|226223615|ref|YP_002757722.1|	ATP-dependent protease [Listeria monocytogenes serotype 4b str. CLIP 80459]	43.678	609	282	9	166	716	91	696	4.04e-166	494
15	gene_438	gi|153951153|ref|YP_001397302.1|	gamma-glutamyltransferase [Campylobacter jejuni subsp. doylei 269.97]	40.115	521	298	7	62	571	38	555	7.62e-117	355
16	gene_451	gi|23500192|ref|NP_699632.1|	glycerol kinase [Brucella suis 1330]	49.194	496	249	2	6	499	1	495	1.33e-171	491
17	gene_460	gi|82700306|ref|YP_414880.1|	aspartate aminotransferase [Brucella abortus 2308]	47.407	405	205	3	1	403	1	399	5.18e-130	377
18	gene_483	gi|53722725|ref|YP_111710.1|	3-isopropylmalate dehydrogenase [Burkholderia pseudomallei K96243]	55.278	360	149	5	4	358	3	355	3.72e-135	387
19	gene_507	gi|82700036|ref|YP_414610.1|	recombinase A [Brucella abortus 2308]	67.378	328	105	1	44	371	10	335	1.21e-167	471
20	gene_522	gi|16766744|ref|NP_462359.1|	FKBP-type peptidyl-prolyl cis-trans isomerase [Salmonella enterica subsp. enterica serovar Typhimurium str. LT2]	46.207	145	76	1	2	144	5	149	6.28e-33	113
21	gene_538	gi|227082662|ref|YP_002811213.1|	fructose-1,6-bisphosphatase [Vibrio cholerae M66-2]	52.711	332	147	6	10	336	6	332	4.73e-114	332
22	gene_545	gi|54297202|ref|YP_123571.1|	RNA polymerase sigma factor RpoS [Legionella pneumophila str. Paris]	42.276	246	139	1	320	565	85	327	1.22e-61	204
23	gene_572	gi|15799850|ref|NP_285862.1|	methionine aminopeptidase [Escherichia coli O157:H7 str. EDL933]	50.4	250	121	3	2	250	3	250	2.5e-86	255
24	gene_596	gi|16766264|ref|NP_461879.1|	sensory histidine kinase [Salmonella enterica subsp. enterica serovar Typhimurium str. LT2]	41.434	251	137	7	320	564	266	512	3.01e-44	169
25	gene_613	gi|53718035|ref|YP_107021.1|	putative cytidylyltransferase [Burkholderia pseudomallei K96243]	45.455	143	77	1	14	155	14	156	4.22e-41	133
26	gene_614	gi|15900408|ref|NP_345012.1|	CTP synthetase [Streptococcus pneumoniae TIGR4]	51.22	533	258	2	4	535	3	534	0	599
27	gene_621	gi|161869147|ref|YP_001598313.1|	sugar transport PTS system phosphocarrier protein HPr [Neisseria meningitidis 053442]	47.368	76	40	0	11	86	10	85	2.41e-21	77.8
28	gene_628	gi|17987399|ref|NP_540033.1|	ribulose-phosphate 3-epimerase [Brucella melitensis bv. 1 str. 16M]	40.58	207	122	1	1	207	51	256	9.47e-49	158
29	gene_633	gi|82700674|ref|YP_415248.1|	50S ribosomal protein L19 [Brucella abortus 2308]	55.208	96	43	0	18	113	24	119	5.79e-33	111
30	gene_645	gi|15676245|ref|NP_273378.1|	type IV pilus assembly protein [Neisseria meningitidis MC58]	41.614	471	266	6	87	553	87	552	1.69e-122	369
31	gene_668	gi|56707750|ref|YP_169646.1|	ATP-dependent protease ATP-binding subunit ClpX [Francisella tularensis subsp. tularensis SCHU S4]	45.361	97	51	1	20	114	59	155	2.09e-18	84.7
32	gene_674	gi|126208474|ref|YP_001053699.1|	ATPase [Actinobacillus pleuropneumoniae serovar 5b str. L20]	40.179	336	187	5	5	332	8	337	6.1e-80	246
33	gene_680	gi|117623421|ref|YP_852334.1|	GTP-dependent nucleic acid-binding protein EngD [Escherichia coli APEC O1]	52.473	364	171	1	1	364	1	362	9.58e-139	397
34	gene_683	gi|15676725|ref|NP_273870.1|	ADP-L-glycero-D-manno-heptose-6-epimerase [Neisseria meningitidis MC58]	40	335	172	8	7	319	4	331	5.06e-72	224
35	gene_723	gi|162419129|ref|YP_001605070.1|	bifunctional phosphoribosylaminoimidazolecarboxamide formyltransferase/IMP cyclohydrolase [Yersinia pestis Angola]	48.762	525	250	5	4	511	7	529	7.36e-178	508
36	gene_724	gi|15601885|ref|NP_244957.1|	phosphoribosylglycinamide formyltransferase [Pasteurella multocida subsp. multocida str. Pm70]	43.455	191	108	0	10	200	2	192	1.95e-48	155
37	gene_731	gi|161870537|ref|YP_001599709.1|	putative DedA protein [Neisseria meningitidis 053442]	52.821	195	91	1	6	200	4	197	2.35e-72	216
38	gene_767	gi|17987161|ref|NP_539795.1|	excinuclease ABC subunit A [Brucella melitensis bv. 1 str. 16M]	57.128	961	380	7	4	937	7	962	0	1085
39	gene_873	gi|82699102|ref|YP_413676.1|	B12-dependent methionine synthase [Brucella abortus 2308]	57.315	1244	515	9	11	1242	16	1255	0	1431
40	gene_961	gi|124512626|ref|XP_001349446.1|	serine protease, putative [Plasmodium falciparum 3D7]	41.81	232	133	2	46	276	279	509	1.48e-48	177
41	gene_962	gi|56707257|ref|YP_169153.1|	adenine phosphoribosyltransferase [Francisella tularensis subsp. tularensis SCHU S4]	50.617	162	78	1	1	160	3	164	3.04e-50	157
42	gene_1019	gi|190149299|ref|YP_001967824.1|	peptide chain release factor 3 [Actinobacillus pleuropneumoniae serovar 7 str. AP76]	44.933	523	280	3	12	529	2	521	4.74e-154	448
43	gene_1097	gi|218930090|ref|YP_002347965.1|	hypothetical protein YPO3045 [Yersinia pestis CO92]	49.032	155	79	0	1	155	5	159	3.23e-48	152
44	gene_1116	gi|15608126|ref|NP_215501.1|	adhesion component ABC transporter ATP-binding protein [Mycobacterium tuberculosis H37Rv]	46.734	199	106	0	12	210	7	205	1.35e-64	198
45	gene_1137	gi|227082148|ref|YP_002810699.1|	3-ketoacyl-ACP reductase [Vibrio cholerae M66-2]	45.783	249	130	2	1	249	4	247	2.54e-74	224
46	gene_1148	gi|17987781|ref|NP_540415.1|	1-deoxy-D-xylulose-5-phosphate synthase [Brucella melitensis bv. 1 str. 16M]	41.784	639	355	8	1	631	1	630	7.2e-155	458
47	gene_1152	gi|15926952|ref|NP_374485.1|	tryptophan synthase subunit beta [Staphylococcus aureus subsp. aureus N315]	54.639	388	175	1	4	391	6	392	1.64e-164	465
48	gene_1153	gi|15609982|ref|NP_217361.1|	proline--tRNA ligase [Mycobacterium tuberculosis H37Rv]	40.399	552	308	9	2	536	4	551	3.05e-131	393
49	gene_1157	gi|17987110|ref|NP_539744.1|	undecaprenyl pyrophosphate synthase [Brucella melitensis bv. 1 str. 16M]	40	230	137	1	9	238	4	232	4.3e-56	177
50	gene_1159	gi|56707468|ref|YP_169364.1|	uridylate kinase [Francisella tularensis subsp. tularensis SCHU S4]	46.809	235	122	2	4	236	14	247	1.65e-66	204
51	gene_1236	gi|56708683|ref|YP_170579.1|	riboflavin biosynthesis protein ribA/GTP-cyclohydrolase II [Francisella tularensis subsp. tularensis SCHU S4]	43.939	396	216	5	5	398	9	400	1.84e-109	325
52	gene_1240	gi|15609175|ref|NP_216554.1|	sugar ABC transporter ATP-binding protein [Mycobacterium tuberculosis H37Rv]	41.818	275	154	2	17	289	20	290	1.03e-68	217
53	gene_1269	gi|82699646|ref|YP_414220.1|	serine hydroxymethyltransferase [Brucella abortus 2308]	57.488	414	168	3	4	409	20	433	5.26e-167	473
54	gene_1274	gi|56707256|ref|YP_169152.1|	dihydrolipoamide succinyltransferase component of 2-oxoglutarate dehydrogenase complex [Francisella tularensis subsp. tularensis SCHU S4]	51.961	408	173	5	3	409	104	489	1.75e-137	400
55	gene_1276	gi|227082213|ref|YP_002810764.1|	2-oxoglutarate dehydrogenase E1 component [Vibrio cholerae M66-2]	44.898	931	480	11	3	912	15	933	0	807
56	gene_1291	gi|16128026|ref|NP_414573.1|	carbamoyl phosphate synthetase small subunit, glutamine amidotransferase [Escherichia coli str. K-12 substr. MG1655]	47.733	375	180	4	15	373	5	379	2.96e-115	338
57	gene_1299	gi|56707931|ref|YP_169827.1|	50S ribosomal protein L20 [Francisella tularensis subsp. tularensis SCHU S4]	55.66	106	47	0	1	106	1	106	2.38e-39	125
58	gene_1307	gi|16802733|ref|NP_464218.1|	chemotaxis response regulator CheY [Listeria monocytogenes EGD-e]	49.573	117	59	0	1	117	1	117	1.89e-38	123
59	gene_1329	gi|15640667|ref|NP_230296.1|	polynucleotide phosphorylase/polyadenylase [Vibrio cholerae O1 biovar El Tor str. N16961]	47.307	687	360	2	10	696	11	695	0	633
60	gene_1338	gi|16764093|ref|NP_459708.1|	polysaccharide/polyol phosphate ABC transporter ATPase [Salmonella enterica subsp. enterica serovar Typhimurium str. LT2]	41.667	192	112	0	35	226	43	234	2.03e-47	160
61	gene_1339	gi|45441774|ref|NP_993313.1|	nucleotide sugar dehydrogenase [Yersinia pestis biovar Microtus str. 91001]	51.81	442	203	5	1	433	10	450	9.76e-155	444
62	gene_1350	gi|56707756|ref|YP_169652.1|	protease GTP-binding subunit [Francisella tularensis subsp. tularensis SCHU S4]	41.061	358	202	4	198	550	4	357	1.28e-70	232
63	gene_1354	gi|53720660|ref|YP_109646.1|	anthranilate synthase component II [Burkholderia pseudomallei K96243]	57.297	185	78	1	1	185	1	184	4.66e-74	219
64	gene_1355	gi|126452015|ref|YP_001067814.1|	anthranilate synthase component I [Burkholderia pseudomallei 1106a	41.224	490	271	9	2	483	42	522	1.18e-120	361
65	gene_1361	gi|15608463|ref|NP_215839.1|	acetyl-CoA acetyltransferase [Mycobacterium tuberculosis H37Rv]	41.753	388	222	3	5	389	1	387	1.34e-84	260
66	gene_1395	gi|15926577|ref|NP_374110.1|	hypothetical protein SA0847 [Staphylococcus aureus subsp. aureus N315]	40.132	304	178	2	26	328	25	325	6.37e-80	245
67	gene_1396	gi|15644930|ref|NP_207100.1|	dipeptide ABC transporter ATP-binding protein DppF [Helicobacter pylori 26695]	49.02	255	128	2	1	254	3	256	9.65e-85	254
68	gene_1404	gi|23502251|ref|NP_698378.1|	ketol-acid reductoisomerase [Brucella suis 1330]	57.402	331	137	2	4	333	3	330	8.58e-135	384
69	gene_1410	gi|147673778|ref|YP_001216321.1|	accessory colonization factor AcfB [Vibrio cholerae O395]	45.57	79	43	0	324	402	439	517	1.73e-13	70.5
70	gene_1422	gi|58259419|ref|XP_567122.1|	acetate--CoA ligase [Cryptococcus neoformans var. neoformans JEC21]	54.093	623	272	8	34	651	62	675	0	651
71	gene_1445	gi|799346519|ref|XP_012053381.1|	glutathione peroxidase [Cryptococcus neoformans var. grubii H99]	54.622	119	52	2	20	138	18	134	5.87e-43	137
72	gene_1474	gi|190149343|ref|YP_001967868.1|	recombination protein RecR [Actinobacillus pleuropneumoniae serovar 7 str. AP76]	45.026	191	104	1	5	194	26	216	4.03e-54	169
73	gene_1548	gi|799338421|ref|XP_012051670.1|	phosphoenolpyruvate carboxykinase (ATP) [Cryptococcus neoformans var. grubii H99]	48.221	506	255	6	16	515	31	535	1.42e-163	473
74	gene_1568	gi|56707554|ref|YP_169450.1|	lipoprotein releasing system ABC transporter ATP-binding protein [Francisella tularensis subsp. tularensis SCHU S4]	43.75	224	125	1	3	225	5	228	6.64e-58	181
75	gene_1571	gi|16802278|ref|NP_463763.1|	endopeptidase Clp ATP-binding chain C [Listeria monocytogenes EGD-e]	51.784	813	373	5	4	814	6	801	0	846
76	gene_1592	gi|237813299|ref|YP_002897750.1|	phosphoserine aminotransferase [Burkholderia pseudomallei MSHR346]	44.715	369	197	2	34	398	26	391	5.92e-106	315
77	gene_1642	gi|71911651|ref|YP_283201.1|	tRNA uridine 5-carboxymethylaminomethyl modification protein GidA [Streptococcus pyogenes MGAS5005]	46.709	623	329	2	10	629	5	627	0	577
78	gene_1653	gi|16765599|ref|NP_461214.1|	DNA gyrase subunit A [Salmonella enterica subsp. enterica serovar Typhimurium str. LT2]	46.2	829	408	3	30	823	8	833	0	748
79	gene_1705	gi|15609472|ref|NP_216851.1|	serine acetyltransferase [Mycobacterium tuberculosis H37Rv]	43.216	199	109	2	4	202	8	202	3.27e-54	171
80	gene_1748	gi|89256745|ref|YP_514107.1|	50S ribosomal protein L27 [Francisella tularensis subsp. holarctica LVS]	71.429	70	20	0	1	70	1	70	9.75e-31	101
81	gene_1750	gi|16272817|ref|NP_439038.1|	GTPase ObgE [Haemophilus influenzae Rd KW20]	47.059	289	149	2	18	303	3	290	1.05e-70	224
82	gene_1783	gi|218767290|ref|YP_002341802.1|	methionyl-tRNA synthetase [Neisseria meningitidis Z2491]	45.722	713	341	17	6	701	1	684	0	616
83	gene_1803	gi|218561713|ref|YP_002343492.1|	cytochrome C551 peroxidase [Campylobacter jejuni subsp. jejuni NCTC 11168]	41.297	293	151	5	45	335	25	298	3.63e-68	213
84	gene_1812	gi|15900189|ref|NP_344793.1|	leucyl-tRNA synthetase [Streptococcus pneumoniae TIGR4]	50.056	897	343	10	3	862	4	832	0	874
85	gene_1850	gi|82700098|ref|YP_414672.1|	glyoxalase/bleomycin resistance protein/dioxygenase [Brucella abortus 2308]	54.61	141	56	3	1	134	7	146	1.11e-52	160
86	gene_1964	gi|15609639|ref|NP_217018.1|	acetyl-/propionyl-CoA carboxylase subunit beta [Mycobacterium tuberculosis H37Rv]	61.121	535	196	3	8	536	1	529	0	665
87	gene_1997	gi|15804359|ref|NP_290399.1|	acetolactate synthase 2 catalytic subunit [Escherichia coli O157:H7 str. EDL933]	47.197	553	283	4	8	559	1	545	2.73e-180	517
88	gene_2005	gi|16763829|ref|NP_459444.1|	ATP-dependent Clp protease proteolytic subunit [Salmonella enterica subsp. enterica serovar Typhimurium str. LT2]	62.105	190	72	0	1	190	14	203	1.15e-94	272
89	gene_2006	gi|227817253|ref|YP_002817262.1|	ATP-dependent protease ATP-binding subunit ClpX [Bacillus anthracis str. CDC 684]	64.851	404	139	2	11	414	8	408	0	538
90	gene_2012	gi|126209104|ref|YP_001054329.1|	putative FKBP-type peptidyl-prolyl cis-trans isomerase [Actinobacillus pleuropneumoniae L20]	46.667	105	53	2	22	126	133	234	3.5e-23	88.2
91	gene_2025	gi|15901382|ref|NP_345986.1|	Cof family protein/peptidyl-prolyl cis-trans isomerase, cyclophilin type [Streptococcus pneumoniae TIGR4]	42.541	181	72	3	67	215	286	466	1.11e-34	125
92	gene_2043	gi|56707901|ref|YP_169797.1|	sugar transferase [Francisella tularensis subsp. tularensis SCHU S4]	46.667	180	95	1	281	460	249	427	3.66e-47	167
93	gene_2046	gi|82700840|ref|YP_415414.1|	imidazole glycerol phosphate synthase subunit HisF [Brucella abortus 2308]	60.311	257	99	1	3	256	2	258	1.66e-107	309
94	gene_2052	gi|56707993|ref|YP_169889.1|	bifunctional 5,10-methylene-tetrahydrofolate dehydrogenase/5,10-methylene-tetrahydrofolate cyclohydrolase [Francisella tularensis subsp. tularensis SCHU S4]	44.245	278	151	2	4	277	2	279	1.83e-75	229
95	gene_2064	gi|799314770|ref|XP_012046704.1|	S-adenosylmethionine synthase [Cryptococcus neoformans var. grubii H99]	55.82	378	155	5	58	429	20	391	4.15e-141	407
96	gene_2076	gi|17986954|ref|NP_539588.1|	integral membrane protein / hemolysin [Brucella melitensis bv. 1 str. 16M]	47.162	229	116	2	10	235	15	241	3.24e-65	208
97	gene_2096	gi|56708247|ref|YP_170143.1|	GTP binding translational elongation factor Tu and G family protein [Francisella tularensis subsp. tularensis SCHU S4]	52.805	606	271	6	3	604	5	599	0	641
98	gene_2111	gi|116516623|ref|YP_815510.1|	adenylosuccinate lyase [Streptococcus pneumoniae D39]	48.148	432	222	2	1	432	1	430	2.44e-147	424
99	gene_2115	gi|226224124|ref|YP_002758231.1|	(p)ppGpp synthetase [Listeria monocytogenes serotype 4b str. CLIP 80459]	41.633	735	356	10	9	674	8	738	0	585
100	gene_2223	gi|23502636|ref|NP_698763.1|	pyruvate carboxylase [Brucella suis 1330]	43.074	462	250	4	2	450	8	469	3.3e-122	382
101	gene_2238	gi|82699953|ref|YP_414527.1|	RNA-binding protein Hfq [Brucella abortus 2308]	51.429	70	34	0	6	75	7	76	9.02e-24	83.6
102	gene_2256	gi|23501931|ref|NP_698058.1|	cysteine synthase A [Brucella suis 1330]	57.276	323	133	1	9	326	7	329	4.95e-138	392
103	gene_2275	gi|15802513|ref|NP_288539.1|	fucose synthetase [Escherichia coli O157:H7 str. EDL933]	55.663	309	134	2	6	311	5	313	6.69e-129	368
104	gene_2294	gi|237814060|ref|YP_002898511.1|	imidazole glycerol phosphate synthase subunit HisF [Burkholderia pseudomallei MSHR346]	47.809	251	127	2	5	251	11	261	5.09e-81	242
105	gene_2331	gi|123443295|ref|YP_001007269.1|	glucose-1-phosphate cytidylyltransferase [Yersinia enterocolitica subsp. enterocolitica 8081]	51.082	231	111	1	1	229	29	259	1.42e-86	255
106	gene_2332	gi|123443294|ref|YP_001007268.1|	CDP-glucose 4,6-dehydratase [Yersinia enterocolitica subsp. enterocolitica 8081]	47.5	360	177	6	3	356	4	357	5.8e-118	343
107	gene_2358	gi|16765424|ref|NP_461039.1|	dTDP-4-deoxyrhamnose 3,5 epimerase [Salmonella enterica subsp. enterica serovar Typhimurium str. LT2]	48.81	168	80	3	12	177	13	176	8.77e-53	164
108	gene_2360	gi|16765427|ref|NP_461042.1|	dTDP-glucose-4,6-dehydratase [Salmonella enterica subsp. enterica serovar Typhimurium str. LT2]	55.556	360	146	3	3	349	2	360	4.86e-142	404
109	gene_2361	gi|16765425|ref|NP_461040.1|	glucose-1-phosphate thymidylyltransferase [Salmonella enterica subsp. enterica serovar Typhimurium str. LT2]	69.31	290	89	0	1	290	1	290	1.31e-155	434
110	gene_2393	gi|15900623|ref|NP_345227.1|	phosphomethylpyrimidine kinase [Streptococcus pneumoniae TIGR4]	41.221	262	145	4	7	266	5	259	1.3e-55	177
111	gene_2410	gi|82699958|ref|YP_414532.1|	response regulator receiver [Brucella abortus 2308]	41.399	343	190	4	345	679	143	482	6.35e-83	268
112	gene_2419	gi|16761308|ref|NP_456925.1|	chorismate synthase [Salmonella enterica subsp. enterica serovar Typhi str. CT18]	45.528	369	183	3	6	367	4	361	1.31e-102	305
113	gene_2433	gi|16273164|ref|NP_439401.1|	malic enzyme [Haemophilus influenzae Rd KW20]	56.28	414	179	2	17	428	4	417	1.02e-152	449
114	gene_2446	gi|398015484|ref|XP_003860931.1|	argininosuccinate synthase, putative [Leishmania donovani]	52.764	398	185	3	9	403	15	412	1.08e-146	420
115	gene_2590	gi|82699358|ref|YP_413932.1|	amidophosphoribosyltransferase [Brucella abortus 2308]	49.091	440	212	6	1	429	33	471	1.65e-135	396
116	gene_2598	gi|15839882|ref|NP_334919.1|	DNA-binding response regulator RegX3 [Mycobacterium tuberculosis CDC1551]	42.222	225	124	4	11	231	6	228	4.9e-61	189
117	gene_2612	gi|15608090|ref|NP_215465.1|	hypothetical protein Rv0950c [Mycobacterium tuberculosis H37Rv]	42.857	119	61	2	201	319	210	321	3.77e-22	92.8
118	gene_2643	gi|26246966|ref|NP_753006.1|	dihydroorotate dehydrogenase 2 [Escherichia coli CFT073]	40.741	351	196	3	11	355	1	345	1.5e-83	256
119	gene_2661	gi|33593244|ref|NP_880888.1|	type III secretion system ATPase [Bordetella pertussis Tohama I]	44.176	455	231	7	4	448	2	443	1.71e-124	367
120	gene_2679	gi|121602875|ref|YP_989430.1|	chaperonin GroEL [Bartonella bacilliformis KC583]	63.688	526	190	1	2	526	3	528	0	660
121	gene_2730	gi|17987262|ref|NP_539896.1|	glutamine synthetase [Brucella melitensis bv. 1 str. 16M]	50.424	472	227	6	4	473	3	469	1.71e-164	470
122	gene_2751	gi|15645489|ref|NP_207664.1|	flagellar hook protein FlgE [Helicobacter pylori 26695]	40.609	197	106	4	1	187	1	196	6.17e-33	129
123	gene_2774	gi|89256878|ref|YP_514240.1|	tRNA/rRNA methyltransferase [Francisella tularensis subsp. holarctica LVS]	43.151	146	81	2	5	150	4	147	1.11e-34	116
124	gene_2793	gi|16767407|ref|NP_463022.1|	DNA-directed RNA polymerase subunit beta [Salmonella enterica subsp. enterica serovar Typhimurium str. LT2]	50.479	313	101	5	938	1196	1029	1341	2.17e-82	293
125	gene_2846	gi|226224428|ref|YP_002758535.1|	pantothenate metabolism flavoprotein [Listeria monocytogenes Clip81459]	48.889	180	88	1	4	179	2	181	1.57e-50	165
126	gene_2863	gi|123443279|ref|YP_001007253.1|	UDP-glucose 4-epimerase [Yersinia enterocolitica subsp. enterocolitica 8081]	41.39	331	177	8	1	320	1	325	7.08e-71	221
127	gene_2864	gi|15676105|ref|NP_273236.1|	UDP-N-acetylglucosamine acyltransferase [Neisseria meningitidis MC58]	41.339	254	147	2	3	255	4	256	3.28e-63	196
128	gene_2867	gi|82699425|ref|YP_413999.1|	short-chain dehydrogenase [Brucella abortus 2308]	61.471	340	123	3	1	332	1	340	4.2e-154	434
129	gene_2927	gi|76788416|ref|YP_329644.1|	GTP-binding protein LepA [Streptococcus agalactiae A909]	59.567	601	243	0	1	601	6	606	0	761
130	gene_2952	gi|15803448|ref|NP_289481.1|	D-3-phosphoglycerate dehydrogenase [Escherichia coli O157:H7 str. EDL933]	49.633	409	201	4	2	407	4	410	1.36e-148	425
131	gene_2959	gi|15800751|ref|NP_286765.1|	thioredoxin reductase [Escherichia coli O157:H7 str. EDL933]	50.949	316	139	6	4	311	8	315	8.32e-102	299
132	gene_2982	gi|83269414|ref|YP_418705.1|	glycine dehydrogenase [Brucella abortus 2308]	54.729	941	409	6	26	965	7	931	0	998
133	gene_2983	gi|56707557|ref|YP_169453.1|	glycine cleavage system H protein [Francisella tularensis subsp. tularensis SCHU S4]	45.833	120	64	1	4	122	2	121	1.33e-32	109
134	gene_3003	gi|126208317|ref|YP_001053542.1|	pyridine nucleotide transhydrogenase [Actinobacillus pleuropneumoniae serovar 5b str. L20]	47.205	483	234	6	1	464	1	481	6.02e-131	385
135	gene_3042	gi|215918900|ref|NP_819191.2|	cell division protein FtsZ [Coxiella burnetii RSA 493]	41.667	396	205	5	9	397	13	389	1.24e-75	238
136	gene_3075	gi|56707883|ref|YP_169779.1|	preprotein translocase subunit SecA [Francisella tularensis subsp. tularensis SCHU S4]	47.646	892	383	13	4	861	3	844	0	791
137	gene_3111	gi|16767191|ref|NP_462806.1|	thioredoxin [Salmonella enterica subsp. enterica serovar Typhimurium str. LT2]	43.564	101	55	1	5	103	7	107	4.03e-31	103
138	gene_3129	gi|16272865|ref|NP_439088.1|	catalase [Haemophilus influenzae Rd KW20]	55.579	484	209	3	1	480	10	491	0	561
139	gene_3192	gi|29376329|ref|NP_815483.1|	phosphoribosylformylglycinamidine synthase II [Enterococcus faecalis V583]	45.726	702	363	8	13	712	18	703	0	607
140	gene_3193	gi|56707643|ref|YP_169539.1|	succinyl-CoA synthetase subunit beta [Francisella tularensis subsp. tularensis SCHU S4]	52.835	388	178	2	1	387	1	384	9.63e-130	375
141	gene_3194	gi|56707642|ref|YP_169538.1|	succinyl-CoA synthetase subunit alpha [Francisella tularensis subsp. tularensis SCHU S4]	61.856	291	109	2	1	291	1	289	1.36e-127	362
142	gene_3211	gi|227080695|ref|YP_002809246.1|	pyruvate kinase [Vibrio cholerae M66-2]	41.72	465	260	7	6	462	1	462	1.34e-108	328
143	gene_3281	gi|56707997|ref|YP_169893.1|	phosphoribosylaminoimidazole carboxylase catalyic subunit [Francisella tularensis subsp. tularensis SCHU S4]	57.718	149	63	0	1	149	1	149	8.24e-61	183
144	gene_3398	gi|15608603|ref|NP_215981.1|	nitrogen fixation related protein [Mycobacterium tuberculosis H37Rv]	40.714	140	80	2	5	141	6	145	1.19e-34	116
145	gene_3428	gi|799336493|ref|XP_012051284.1|	spermidine synthase [Cryptococcus neoformans var. grubii H99]	45.985	274	146	1	4	277	14	285	2.15e-77	247
146	gene_3528	gi|16765976|ref|NP_461591.1|	chaperone protein ClpB [Salmonella enterica subsp. enterica serovar Typhimurium str. LT2]	52.607	863	396	6	1	857	1	856	0	899
147	gene_3579	gi|23502973|ref|NP_699100.1|	molecular chaperone DnaK [Brucella suis 1330]	60.686	641	242	3	5	643	3	635	0	770
148	gene_3580	gi|123440975|ref|YP_001004964.1|	chaperone protein DnaJ [Yersinia enterocolitica subsp. enterocolitica 8081]	48.387	372	172	6	1	363	1	361	1.92e-115	338
149	gene_3632	gi|32140413|gb|AAP68994.1|	thiol-specific antioxidant protein 1 [Cryptococcus neoformans var. grubii]	53.646	192	85	3	16	205	6	195	1.33e-72	216
150	gene_3635	gi|56707270|ref|YP_169166.1|	sensor histidine kinase [Francisella tularensis subsp. tularensis SCHU S4]	41	100	56	2	1211	1307	350	449	3.1e-13	71.2
151	gene_3668	gi|126209112|ref|YP_001054337.1|	F0F1 ATP synthase subunit alpha [Actinobacillus pleuropneumoniae serovar 5b str. L20]	53.725	510	222	4	1	499	1	507	0	541
152	gene_3688	gi|15607706|ref|NP_215080.1|	hypothetical protein Rv0566c [Mycobacterium tuberculosis H37Rv]	40.964	166	92	4	1	163	1	163	8.24e-37	122
153	gene_3698	gi|56708589|ref|YP_170485.1|	geranyltranstransferase [Francisella tularensis subsp. tularensis SCHU S4]	40.417	240	130	3	37	275	28	255	2.43e-50	166
154	gene_3704	gi|15641088|ref|NP_230720.1|	hypothetical protein VC1075 [Vibrio cholerae O1 biovar El Tor str. N16961]	44.828	174	90	2	7	179	9	177	4.09e-48	152
155	gene_3724	gi|53720427|ref|YP_109413.1|	phosphoribosylaminoimidazole synthetase [Burkholderia pseudomallei K96243]	48.246	342	174	2	3	344	11	349	4.86e-98	291
156	gene_3814	gi|156502929|ref|YP_001428994.1|	inosine-5'-monophosphate dehydrogenase [Francisella tularensis subsp. holarctica FTNF002-00]	40.179	448	261	3	24	467	6	450	3.02e-110	333
157	gene_3836	gi|17988384|ref|NP_541017.1|	glutamate synthase [NADPH] large chain [Brucella melitensis bv. 1 str. 16M]	43.442	1540	792	20	17	1497	68	1587	0	1220
158	gene_3849	gi|56708676|ref|YP_170572.1|	aspartate carbamoyltransferase [Francisella tularensis subsp. tularensis SCHU S4]	46.844	301	157	2	6	304	5	304	7.91e-86	258
159	gene_3961	gi|16765236|ref|NP_460851.1|	Holliday junction DNA helicase RuvB [Salmonella enterica subsp. enterica serovar Typhimurium str. LT2]	48.867	309	158	0	16	324	20	328	8.96e-114	331
160	gene_3977	gi|227082512|ref|YP_002811063.1|	carbamoyl phosphate synthase large subunit [Vibrio cholerae M66-2]	54.545	1111	461	7	1	1105	1	1073	0	1207
161	gene_4016	gi|254804932|ref|YP_003083153.1|	DedA protein [Neisseria meningitidis alpha14]	50.99	202	99	0	8	209	6	207	4.55e-68	205
162	gene_4038	gi|82700463|ref|YP_415037.1|	deoxyuridine 5'-triphosphate nucleotidohydrolase [Brucella abortus 2308]	48.507	134	66	2	13	144	23	155	4.54e-38	124
163	gene_4071	gi|89256685|ref|YP_514047.1|	cold-shock DEAD-box protein A [Francisella tularensis subsp. holarctica LVS]	40.665	391	230	1	6	394	9	399	4.88e-106	326
164	gene_4143	gi|45440889|ref|NP_992428.1|	SsrA-binding protein [Yersinia pestis biovar Microtus str. 91001]	42.759	145	81	2	15	158	21	164	1.79e-30	106
165	gene_4202	gi|15599026|ref|NP_252520.1|	leucyl aminopeptidase [Pseudomonas aeruginosa PAO1]	42.949	312	174	4	153	463	161	469	1.97e-84	267
166	gene_4511	gi|15640286|ref|NP_229913.1|	transposase OrfAB, subunit B [Vibrio cholerae O1 biovar El Tor str. N16961]	45.783	83	45	0	2	84	109	191	4.01e-21	81.6

## Sheet: Table 7
	Supplementary File 4 Table 7: Predicted virulence factor in L. interrogans strain HP358 (Victors database)
	Query	Subject ID	Anotation	Identity %	lenght	mismatch	gapopen	qstart	qend	sstart	send	evalue	bitscore
1	gene_68	gi|799336493|ref|XP_012051284.1|	spermidine synthase [Cryptococcus neoformans var. grubii H99]	45.62	274	147	1	4	277	14	285	7.61e-76	243
2	gene_197	gi|227082148|ref|YP_002810699.1|	3-ketoacyl-ACP reductase [Vibrio cholerae M66-2]	48.193	249	124	2	1	249	4	247	8.18e-77	230
3	gene_221	gi|82699102|ref|YP_413676.1|	B12-dependent methionine synthase [Brucella abortus 2308]	57.235	1244	516	9	11	1242	16	1255	0	1422
4	gene_286	gi|56707257|ref|YP_169153.1|	adenine phosphoribosyltransferase [Francisella tularensis subsp. tularensis SCHU S4]	50	162	79	1	1	160	3	164	2.22e-50	157
5	gene_287	gi|124512626|ref|XP_001349446.1|	serine protease, putative [Plasmodium falciparum 3D7]	41.126	231	134	2	45	274	280	509	2.47e-47	173
6	gene_338	gi|54297202|ref|YP_123571.1|	RNA polymerase sigma factor RpoS [Legionella pneumophila str. Paris]	42.276	246	139	1	326	571	85	327	1.27e-61	205
7	gene_344	gi|227082662|ref|YP_002811213.1|	fructose-1,6-bisphosphatase [Vibrio cholerae M66-2]	53.571	336	144	7	42	371	6	335	6.72e-115	335
8	gene_354	gi|17987161|ref|NP_539795.1|	excinuclease ABC subunit A [Brucella melitensis bv. 1 str. 16M]	56.643	971	389	7	4	947	7	972	0	1093
9	gene_371	gi|16766744|ref|NP_462359.1|	FKBP-type peptidyl-prolyl cis-trans isomerase [Salmonella enterica subsp. enterica serovar Typhimurium str. LT2]	43.448	145	80	1	2	144	5	149	7.92e-32	110
10	gene_385	gi|82700036|ref|YP_414610.1|	recombinase A [Brucella abortus 2308]	68.923	325	99	1	15	339	13	335	5.43e-170	476
11	gene_411	gi|53722725|ref|YP_111710.1|	3-isopropylmalate dehydrogenase [Burkholderia pseudomallei K96243]	55.833	360	147	6	4	358	3	355	3.84e-136	389
12	gene_436	gi|82700306|ref|YP_414880.1|	aspartate aminotransferase [Brucella abortus 2308]	48.642	405	200	3	1	403	1	399	6.17e-135	390
13	gene_445	gi|23500192|ref|NP_699632.1|	glycerol kinase [Brucella suis 1330]	49.197	498	246	4	1	494	1	495	2.58e-170	487
14	gene_468	gi|148662837|ref|YP_001284360.1|	isopropylmalate isomerase small subunit [Mycobacterium tuberculosis H37Ra]	40.415	193	106	2	1	193	1	184	2.19e-44	144
15	gene_469	gi|82700673|ref|YP_415247.1|	isopropylmalate isomerase large subunit [Brucella abortus 2308]	64.795	463	162	1	1	462	7	469	0	609
16	gene_472	gi|16763693|ref|NP_459308.1|	phosphoheptose isomerase [Salmonella enterica subsp. enterica serovar Typhimurium str. LT2]	44.186	172	92	3	23	193	24	192	1.51e-45	147
17	gene_504	gi|15607795|ref|NP_215169.1|	ribonucleotide ABC transporter ATP-binding protein [Mycobacterium tuberculosis H37Rv]	41.633	245	143	0	5	249	27	271	2.17e-65	205
18	gene_574	gi|156502929|ref|YP_001428994.1|	inosine-5'-monophosphate dehydrogenase [Francisella tularensis subsp. holarctica FTNF002-00]	41.071	448	257	3	24	467	6	450	3.2e-112	339
19	gene_600	gi|56707883|ref|YP_169779.1|	preprotein translocase subunit SecA [Francisella tularensis subsp. tularensis SCHU S4]	46.959	888	405	11	4	866	3	849	0	780
20	gene_636	gi|56707642|ref|YP_169538.1|	succinyl-CoA synthetase subunit alpha [Francisella tularensis subsp. tularensis SCHU S4]	61.856	291	109	2	1	291	1	289	1.3e-127	362
21	gene_637	gi|56707643|ref|YP_169539.1|	succinyl-CoA synthetase subunit beta [Francisella tularensis subsp. tularensis SCHU S4]	52.174	391	182	2	1	390	1	387	3.07e-130	377
22	gene_653	gi|82700463|ref|YP_415037.1|	deoxyuridine 5'-triphosphate nucleotidohydrolase [Brucella abortus 2308]	50	134	64	2	13	144	23	155	5.53e-38	124
23	gene_681	gi|56708683|ref|YP_170579.1|	riboflavin biosynthesis protein ribA/GTP-cyclohydrolase II [Francisella tularensis subsp. tularensis SCHU S4]	44.444	396	214	5	5	398	9	400	2.79e-110	327
24	gene_690	gi|23501145|ref|NP_697272.1|	sugar ABC transporter ATP-binding protein [Brucella suis 1330]	42.169	249	138	2	3	249	4	248	8.61e-68	215
25	gene_734	gi|17986954|ref|NP_539588.1|	integral membrane protein / hemolysin [Brucella melitensis bv. 1 str. 16M]	46.93	228	120	1	10	237	15	241	7.12e-66	210
26	gene_746	gi|56707256|ref|YP_169152.1|	dihydrolipoamide succinyltransferase component of 2-oxoglutarate dehydrogenase complex [Francisella tularensis subsp. tularensis SCHU S4]	50.957	418	172	4	3	419	104	489	1.41e-136	398
27	gene_748	gi|227082213|ref|YP_002810764.1|	2-oxoglutarate dehydrogenase E1 component [Vibrio cholerae M66-2]	45.356	926	483	13	9	918	15	933	0	811
28	gene_761	gi|16128026|ref|NP_414573.1|	carbamoyl phosphate synthetase small subunit, glutamine amidotransferase [Escherichia coli str. K-12 substr. MG1655]	47.467	375	181	4	3	361	5	379	5.83e-120	349
29	gene_766	gi|56707931|ref|YP_169827.1|	50S ribosomal protein L20 [Francisella tularensis subsp. tularensis SCHU S4]	54.717	106	48	0	1	106	1	106	4.07e-39	125
30	gene_774	gi|16802733|ref|NP_464218.1|	chemotaxis response regulator CheY [Listeria monocytogenes EGD-e]	50.427	117	58	0	1	117	1	117	1.12e-38	124
31	gene_817	gi|218928269|ref|YP_002346144.1|	SsrA-binding protein [Yersinia pestis CO92]	40.373	161	92	3	1	158	1	160	2.35e-29	103
32	gene_827	gi|17987262|ref|NP_539896.1|	glutamine synthetase [Brucella melitensis bv. 1 str. 16M]	50.424	472	227	6	4	473	3	469	8.76e-167	476
33	gene_833	gi|29376329|ref|NP_815483.1|	phosphoribosylformylglycinamidine synthase II [Enterococcus faecalis V583]	45.205	730	381	10	13	739	18	731	0	617
34	gene_881	gi|58259419|ref|XP_567122.1|	acetate--CoA ligase [Cryptococcus neoformans var. neoformans JEC21]	51.442	659	307	8	1	652	20	672	0	652
35	gene_884	gi|147673778|ref|YP_001216321.1|	accessory colonization factor AcfB [Vibrio cholerae O395]	46.914	81	43	0	322	402	437	517	4.01e-15	75.5
36	gene_891	gi|23502251|ref|NP_698378.1|	ketol-acid reductoisomerase [Brucella suis 1330]	56.798	331	139	2	4	333	3	330	4.66e-134	382
37	gene_902	gi|15644930|ref|NP_207100.1|	dipeptide ABC transporter ATP-binding protein DppF [Helicobacter pylori 26695]	50	254	127	0	1	254	3	256	4.33e-89	265
38	gene_903	gi|15926577|ref|NP_374110.1|	hypothetical protein SA0847 [Staphylococcus aureus subsp. aureus N315]	41.368	307	173	3	26	329	25	327	7.45e-81	248
39	gene_966	gi|398015484|ref|XP_003860931.1|	argininosuccinate synthase, putative [Leishmania donovani]	52.764	398	185	3	9	403	15	412	3.45e-147	422
40	gene_1032	gi|148660258|ref|YP_001281781.1|	two component sensory transduction protein RegX3 [Mycobacterium tuberculosis H37Ra]	41.964	224	125	3	11	230	3	225	2e-61	190
41	gene_1041	gi|82699358|ref|YP_413932.1|	amidophosphoribosyltransferase [Brucella abortus 2308]	48.614	469	229	6	16	473	4	471	2.84e-146	425
42	gene_1076	gi|89256685|ref|YP_514047.1|	cold-shock DEAD-box protein A [Francisella tularensis subsp. holarctica LVS]	40.921	391	229	1	6	394	9	399	4.27e-106	326
43	gene_1170	gi|15609472|ref|NP_216851.1|	serine acetyltransferase [Mycobacterium tuberculosis H37Rv]	45.226	199	105	2	4	202	8	202	1.36e-55	175
44	gene_1225	gi|16765599|ref|NP_461214.1|	DNA gyrase subunit A [Salmonella enterica subsp. enterica serovar Typhimurium str. LT2]	46.562	829	405	3	32	825	8	833	0	756
45	gene_1235	gi|71911651|ref|YP_283201.1|	tRNA uridine 5-carboxymethylaminomethyl modification protein GidA [Streptococcus pyogenes MGAS5005]	46.228	623	332	2	10	629	5	627	0	578
46	gene_1253	gi|190149343|ref|YP_001967868.1|	recombination protein RecR [Actinobacillus pleuropneumoniae serovar 7 str. AP76]	46.073	191	102	1	9	198	26	216	2.24e-54	170
47	gene_1282	gi|799346519|ref|XP_012053381.1|	glutathione peroxidase [Cryptococcus neoformans var. grubii H99]	53.782	119	53	2	20	138	18	134	1.23e-41	134
48	gene_1292	gi|23501218|ref|NP_697345.1|	dihydroorotate dehydrogenase 2 [Brucella suis 1330]	41.092	348	188	5	29	370	13	349	2.73e-84	258
49	gene_1314	gi|15900189|ref|NP_344793.1|	leucyl-tRNA synthetase [Streptococcus pneumoniae TIGR4]	49.667	900	342	10	3	862	4	832	0	875
50	gene_1322	gi|123440975|ref|YP_001004964.1|	chaperone protein DnaJ [Yersinia enterocolitica subsp. enterocolitica 8081]	49.33	373	170	6	1	366	1	361	3.51e-119	347
51	gene_1325	gi|17988285|ref|NP_540919.1|	molecular chaperone DnaK [Brucella melitensis bv. 1 str. 16M]	60.714	644	240	3	5	646	7	639	0	773
52	gene_1339	gi|121612147|ref|YP_001001127.1|	fibronectin-binding protein [Campylobacter jejuni subsp. jejuni 81-176]	42.391	92	52	1	561	652	223	313	1.05e-15	76.3
53	gene_1389	gi|56707756|ref|YP_169652.1|	protease GTP-binding subunit [Francisella tularensis subsp. tularensis SCHU S4]	43.202	331	181	3	116	443	4	330	1.95e-72	234
54	gene_1394	gi|53720660|ref|YP_109646.1|	anthranilate synthase component II [Burkholderia pseudomallei K96243]	58.378	185	76	1	4	188	1	184	5.53e-76	224
55	gene_1395	gi|126438699|ref|YP_001060561.1|	anthranilate synthase component I [Burkholderia pseudomallei 668]	42.5	480	259	9	1	472	52	522	5.13e-121	361
56	gene_1424	gi|17987159|ref|NP_539793.1|	ATP-dependent protease LA [Brucella melitensis bv. 1 str. 16M]	40.53	755	443	3	33	783	35	787	0	555
57	gene_1486	gi|15642449|ref|NP_232082.1|	hybrid sensory histidine kinase BarA [Vibrio cholerae O1 biovar El Tor str. N16961]	41.365	249	140	4	315	559	264	510	1.08e-43	167
58	gene_1496	gi|53718035|ref|YP_107021.1|	putative cytidylyltransferase [Burkholderia pseudomallei K96243]	45.802	131	70	1	26	155	26	156	9.49e-40	129
59	gene_1497	gi|15900408|ref|NP_345012.1|	CTP synthetase [Streptococcus pneumoniae TIGR4]	50.844	533	260	2	4	535	3	534	0	595
60	gene_1504	gi|254804145|ref|YP_003082366.1|	phosphocarrier protein HPr [Neisseria meningitidis alpha14]	47.368	76	40	0	11	86	10	85	1.22e-21	78.6
61	gene_1505	gi|17987150|ref|NP_539784.1|	nitrogen regulation protein NTRY [Brucella melitensis bv. 1 str. 16M]	41.107	253	119	9	342	577	467	706	6.98e-42	159
62	gene_1511	gi|17987399|ref|NP_540033.1|	ribulose-phosphate 3-epimerase [Brucella melitensis bv. 1 str. 16M]	42.439	205	117	1	1	205	51	254	8.2e-52	166
63	gene_1516	gi|82700674|ref|YP_415248.1|	50S ribosomal protein L19 [Brucella abortus 2308]	46.218	119	58	1	1	113	1	119	8.13e-33	110
64	gene_1528	gi|15676245|ref|NP_273378.1|	type IV pilus assembly protein [Neisseria meningitidis MC58]	41.189	471	268	6	87	553	87	552	9.18e-122	367
65	gene_1557	gi|56707750|ref|YP_169646.1|	ATP-dependent protease ATP-binding subunit ClpX [Francisella tularensis subsp. tularensis SCHU S4]	45.361	97	51	1	20	114	59	155	2.8e-18	84.3
66	gene_1570	gi|117623421|ref|YP_852334.1|	GTP-dependent nucleic acid-binding protein EngD [Escherichia coli APEC O1]	53.297	364	168	1	1	364	1	362	2.24e-141	403
67	gene_1573	gi|15676725|ref|NP_273870.1|	ADP-L-glycero-D-manno-heptose-6-epimerase [Neisseria meningitidis MC58]	40.419	334	172	8	7	319	4	331	4.12e-72	224
68	gene_1611	gi|162419129|ref|YP_001605070.1|	bifunctional phosphoribosylaminoimidazolecarboxamide formyltransferase/IMP cyclohydrolase [Yersinia pestis Angola]	48.19	525	253	6	4	511	7	529	2.48e-176	504
69	gene_1619	gi|161870537|ref|YP_001599709.1|	putative DedA protein [Neisseria meningitidis 053442]	52.041	196	93	1	6	201	4	198	5.14e-71	213
70	gene_1666	gi|56707554|ref|YP_169450.1|	lipoprotein releasing system ABC transporter ATP-binding protein [Francisella tularensis subsp. tularensis SCHU S4]	42.857	224	127	1	3	225	5	228	7.48e-56	175
71	gene_1685	gi|799338421|ref|XP_012051670.1|	phosphoenolpyruvate carboxykinase (ATP) [Cryptococcus neoformans var. grubii H99]	48.221	506	255	6	15	514	31	535	3.68e-164	475
72	gene_1750	gi|16273164|ref|NP_439401.1|	malic enzyme [Haemophilus influenzae Rd KW20]	57.005	414	176	2	17	428	4	417	1.29e-152	449
73	gene_1770	gi|16761308|ref|NP_456925.1|	chorismate synthase [Salmonella enterica subsp. enterica serovar Typhi str. CT18]	44.986	369	185	3	3	364	4	361	1.66e-102	305
74	gene_1780	gi|82699958|ref|YP_414532.1|	response regulator receiver [Brucella abortus 2308]	41.691	343	189	4	345	679	143	482	3.08e-83	269
75	gene_1839	gi|82699425|ref|YP_413999.1|	short-chain dehydrogenase [Brucella abortus 2308]	62.059	340	121	3	1	332	1	340	1.53e-157	443
76	gene_1851	gi|15676105|ref|NP_273236.1|	UDP-N-acetylglucosamine acyltransferase [Neisseria meningitidis MC58]	41.339	254	147	2	3	255	4	256	8.29e-62	192
77	gene_1852	gi|123443279|ref|YP_001007253.1|	UDP-glucose 4-epimerase [Yersinia enterocolitica subsp. enterocolitica 8081]	40.483	331	180	7	1	320	1	325	1.07e-71	223
78	gene_1864	gi|226224428|ref|YP_002758535.1|	pantothenate metabolism flavoprotein [Listeria monocytogenes Clip81459]	46.629	178	91	1	6	179	4	181	7.63e-49	160
79	gene_1879	gi|218767290|ref|YP_002341802.1|	methionyl-tRNA synthetase [Neisseria meningitidis Z2491]	44.842	727	336	17	8	714	3	684	0	607
80	gene_1960	gi|15640667|ref|NP_230296.1|	polynucleotide phosphorylase/polyadenylase [Vibrio cholerae O1 biovar El Tor str. N16961]	47.453	687	359	2	8	694	11	695	0	636
81	gene_1968	gi|17988384|ref|NP_541017.1|	glutamate synthase [NADPH] large chain [Brucella melitensis bv. 1 str. 16M]	43.117	1540	797	20	17	1497	68	1587	0	1216
82	gene_2063	gi|799325851|ref|XP_012048907.1|	peroxin-1 [Cryptococcus neoformans var. grubii H99]	40.351	228	124	4	177	398	647	868	2.63e-45	171
83	gene_2076	gi|15609639|ref|NP_217018.1|	acetyl-/propionyl-CoA carboxylase subunit beta [Mycobacterium tuberculosis H37Rv]	62.782	532	192	3	8	536	1	529	0	684
84	gene_2109	gi|15600048|ref|NP_253542.1|	phosphoribosylamine--glycine ligase [Pseudomonas aeruginosa PAO1]	44.208	423	234	2	1	422	1	422	2.06e-122	360
85	gene_2155	gi|82699953|ref|YP_414527.1|	RNA-binding protein Hfq [Brucella abortus 2308]	51.429	70	34	0	6	75	7	76	7.8e-24	84
86	gene_2204	gi|15802513|ref|NP_288539.1|	fucose synthetase [Escherichia coli O157:H7 str. EDL933]	57.096	303	127	2	4	303	3	305	6.29e-128	365
87	gene_2274	gi|56708589|ref|YP_170485.1|	geranyltranstransferase [Francisella tularensis subsp. tularensis SCHU S4]	41.25	240	128	3	51	289	28	255	9.06e-51	168
88	gene_2283	gi|126208317|ref|YP_001053542.1|	pyridine nucleotide transhydrogenase [Actinobacillus pleuropneumoniae serovar 5b str. L20]	46.791	483	236	6	1	464	1	481	2.87e-130	383
89	gene_2308	gi|83269414|ref|YP_418705.1|	glycine dehydrogenase [Brucella abortus 2308]	55.473	941	402	6	24	963	7	931	0	1011
90	gene_2309	gi|56707557|ref|YP_169453.1|	glycine cleavage system H protein [Francisella tularensis subsp. tularensis SCHU S4]	45	120	65	1	4	122	2	121	1.26e-32	109
91	gene_2315	gi|237813299|ref|YP_002897750.1|	phosphoserine aminotransferase [Burkholderia pseudomallei MSHR346]	45.257	369	201	1	8	375	23	391	1.27e-109	324
92	gene_2340	gi|16802278|ref|NP_463763.1|	endopeptidase Clp ATP-binding chain C [Listeria monocytogenes EGD-e]	52.099	810	372	5	4	811	6	801	0	854
93	gene_2409	gi|15610692|ref|NP_218073.1|	acetyl-CoA acetyltransferase FadA [Mycobacterium tuberculosis H37Rv]	42.092	411	205	7	1	403	1	386	4.96e-94	285
94	gene_2457	gi|56707468|ref|YP_169364.1|	uridylate kinase [Francisella tularensis subsp. tularensis SCHU S4]	46.186	236	124	2	5	238	13	247	6.31e-65	200
95	gene_2464	gi|15926952|ref|NP_374485.1|	tryptophan synthase subunit beta [Staphylococcus aureus subsp. aureus N315]	56.477	386	167	1	5	390	10	394	2.25e-166	469
96	gene_2468	gi|17987781|ref|NP_540415.1|	1-deoxy-D-xylulose-5-phosphate synthase [Brucella melitensis bv. 1 str. 16M]	41.68	631	353	6	7	630	8	630	1.98e-160	473
97	gene_2513	gi|76788416|ref|YP_329644.1|	GTP-binding protein LepA [Streptococcus agalactiae A909]	60.302	597	237	0	1	597	6	602	0	769
98	gene_2520	gi|16765976|ref|NP_461591.1|	chaperone protein ClpB [Salmonella enterica subsp. enterica serovar Typhimurium str. LT2]	52.028	863	403	5	1	859	1	856	0	899
99	gene_2534	gi|56707993|ref|YP_169889.1|	bifunctional 5,10-methylene-tetrahydrofolate dehydrogenase/5,10-methylene-tetrahydrofolate cyclohydrolase [Francisella tularensis subsp. tularensis SCHU S4]	45.683	278	147	2	4	277	2	279	9.73e-79	238
100	gene_2540	gi|116052272|ref|YP_788883.1|	catalase [Pseudomonas aeruginosa UCBPP-PA14]	55.694	483	207	3	1	478	1	481	0	560
101	gene_2588	gi|15599026|ref|NP_252520.1|	leucyl aminopeptidase [Pseudomonas aeruginosa PAO1]	42.353	340	187	7	153	490	161	493	6.3e-84	265
102	gene_2648	gi|254804932|ref|YP_003083153.1|	DedA protein [Neisseria meningitidis alpha14]	50.495	202	100	0	8	209	6	207	3.07e-68	206
103	gene_2684	gi|15609067|ref|NP_216446.1|	hypothetical protein Rv1930c [Mycobacterium tuberculosis H37Rv]	45.882	85	45	1	116	199	37	121	3.57e-21	84.7
104	gene_2697	gi|218930090|ref|YP_002347965.1|	hypothetical protein YPO3045 [Yersinia pestis CO92]	48.428	159	82	0	1	159	1	159	6.98e-50	157
105	gene_2721	gi|53720427|ref|YP_109413.1|	phosphoribosylaminoimidazole synthetase [Burkholderia pseudomallei K96243]	47.368	342	177	2	22	363	11	349	2.31e-100	298
106	gene_2731	gi|227080695|ref|YP_002809246.1|	pyruvate kinase [Vibrio cholerae M66-2]	42.094	468	252	8	7	462	2	462	7.44e-111	333
107	gene_2847	gi|116516623|ref|YP_815510.1|	adenylosuccinate lyase [Streptococcus pneumoniae D39]	48.38	432	221	2	1	432	1	430	2.57e-149	429
108	gene_2852	gi|226224124|ref|YP_002758231.1|	(p)ppGpp synthetase [Listeria monocytogenes serotype 4b str. CLIP 80459]	42.378	715	339	9	29	674	28	738	0	583
109	gene_2864	gi|16767191|ref|NP_462806.1|	thioredoxin [Salmonella enterica subsp. enterica serovar Typhimurium str. LT2]	43.564	101	55	1	20	118	7	107	2.25e-30	102
110	gene_2880	gi|15803448|ref|NP_289481.1|	D-3-phosphoglycerate dehydrogenase [Escherichia coli O157:H7 str. EDL933]	50.367	409	198	4	6	411	4	410	4.26e-149	426
111	gene_2929	gi|227082512|ref|YP_002811063.1|	carbamoyl phosphate synthase large subunit [Vibrio cholerae M66-2]	54.595	1110	460	7	1	1104	1	1072	0	1218
112	gene_2937	gi|15676067|ref|NP_273197.1|	elongation factor Tu [Neisseria meningitidis MC58]	72.431	399	103	3	1	399	1	392	0	599
113	gene_2965	gi|17987064|ref|NP_539698.1|	DNA-directed RNA polymerase subunit alpha [Brucella melitensis bv. 1 str. 16M]	44.695	311	167	4	12	322	11	316	3.36e-89	268
114	gene_3060	gi|56707742|ref|YP_169638.1|	phoH-like protein [Francisella tularensis subsp. tularensis SCHU S4]	47.368	209	109	1	85	292	111	319	1.36e-69	216
115	gene_3080	gi|16765425|ref|NP_461040.1|	glucose-1-phosphate thymidylyltransferase [Salmonella enterica subsp. enterica serovar Typhimurium str. LT2]	69.896	289	87	0	1	289	1	289	1.84e-155	433
116	gene_3081	gi|16765427|ref|NP_461042.1|	dTDP-glucose-4,6-dehydratase [Salmonella enterica subsp. enterica serovar Typhimurium str. LT2]	54.722	360	149	3	3	349	2	360	4.12e-142	404
117	gene_3083	gi|16765424|ref|NP_461039.1|	dTDP-4-deoxyrhamnose 3,5 epimerase [Salmonella enterica subsp. enterica serovar Typhimurium str. LT2]	51.634	153	73	1	5	156	6	158	5.29e-52	162
118	gene_3084	gi|56707909|ref|YP_169805.1|	glycosyl transferase family protein [Francisella tularensis subsp. tularensis SCHU S4]	41.667	96	53	3	40	135	6	98	2.28e-15	75.1
119	gene_3122	gi|15597835|ref|NP_251329.1|	bifunctional NADH:ubiquinone oxidoreductase subunit C/D [Pseudomonas aeruginosa PAO1]	40.909	132	69	4	25	149	39	168	1.85e-23	94
120	gene_3161	gi|33600613|ref|NP_888173.1|	type III secretion system ATPase [Bordetella bronchiseptica RB50]	43.4	447	246	4	4	448	2	443	4.22e-124	366
121	gene_3203	gi|799314770|ref|XP_012046704.1|	S-adenosylmethionine synthase [Cryptococcus neoformans var. grubii H99]	55.556	378	156	5	32	403	20	391	1.95e-141	407
122	gene_3217	gi|15901382|ref|NP_345986.1|	Cof family protein/peptidyl-prolyl cis-trans isomerase, cyclophilin type [Streptococcus pneumoniae TIGR4]	41.758	182	74	3	2	151	284	465	3.5e-36	127
123	gene_3232	gi|126209104|ref|YP_001054329.1|	putative FKBP-type peptidyl-prolyl cis-trans isomerase [Actinobacillus pleuropneumoniae L20]	47.619	105	52	2	22	126	133	234	2.55e-24	91.3
124	gene_3239	gi|227817253|ref|YP_002817262.1|	ATP-dependent protease ATP-binding subunit ClpX [Bacillus anthracis str. CDC 684]	64.865	407	140	2	8	414	5	408	0	538
125	gene_3240	gi|16763829|ref|NP_459444.1|	ATP-dependent Clp protease proteolytic subunit [Salmonella enterica subsp. enterica serovar Typhimurium str. LT2]	61.053	190	74	0	1	190	14	203	9.69e-94	270
126	gene_3243	gi|56708028|ref|YP_169924.1|	beta-glucosidase [Francisella tularensis subsp. tularensis SCHU S4]	40.484	289	146	6	63	335	31	309	2.23e-57	199
127	gene_3285	gi|16764093|ref|NP_459708.1|	polysaccharide/polyol phosphate ABC transporter ATPase [Salmonella enterica subsp. enterica serovar Typhimurium str. LT2]	42.708	192	110	0	35	226	43	234	3.74e-48	162
128	gene_3286	gi|45441774|ref|NP_993313.1|	nucleotide sugar dehydrogenase [Yersinia pestis biovar Microtus str. 91001]	52.715	442	199	5	1	433	10	450	4.3e-154	442
129	gene_3346	gi|121602875|ref|YP_989430.1|	chaperonin GroEL [Bartonella bacilliformis KC583]	63.498	526	191	1	2	526	3	528	0	656
130	gene_3461	gi|15645489|ref|NP_207664.1|	flagellar hook protein FlgE [Helicobacter pylori 26695]	41.624	197	104	4	1	187	1	196	6.69e-34	132
131	gene_3539	gi|16767407|ref|NP_463022.1|	DNA-directed RNA polymerase subunit beta [Salmonella enterica subsp. enterica serovar Typhimurium str. LT2]	50.16	313	102	5	938	1196	1029	1341	9.57e-82	291
132	gene_3624	gi|32140413|gb|AAP68994.1|	thiol-specific antioxidant protein 1 [Cryptococcus neoformans var. grubii]	53.125	192	86	3	1	190	6	195	5.49e-72	214
133	gene_3651	gi|165977084|ref|YP_001652677.1|	F0F1 ATP synthase subunit alpha [Actinobacillus pleuropneumoniae serovar 3 str. JL03]	54.118	510	220	4	1	499	1	507	0	540
134	gene_3686	gi|15799850|ref|NP_285862.1|	methionine aminopeptidase [Escherichia coli O157:H7 str. EDL933]	48.954	239	119	3	1	238	14	250	3.04e-82	244
135	gene_3709	gi|15608126|ref|NP_215501.1|	adhesion component ABC transporter ATP-binding protein [Mycobacterium tuberculosis H37Rv]	41.284	218	128	0	12	229	7	224	6.99e-64	197
136	gene_3737	gi|56707901|ref|YP_169797.1|	sugar transferase [Francisella tularensis subsp. tularensis SCHU S4]	46.667	180	95	1	281	460	249	427	1.33e-46	165
137	gene_3740	gi|161723193|ref|YP_109726.2|	imidazole glycerol phosphate synthase subunit HisF [Burkholderia pseudomallei K96243]	57.647	255	105	1	4	255	3	257	5.43e-105	302
138	gene_3749	gi|15800751|ref|NP_286765.1|	thioredoxin reductase [Escherichia coli O157:H7 str. EDL933]	50	316	142	6	4	311	8	315	1.29e-100	296
139	gene_3777	gi|89256878|ref|YP_514240.1|	tRNA/rRNA methyltransferase [Francisella tularensis subsp. holarctica LVS]	43.151	146	81	2	5	150	4	147	9.4e-35	116
140	gene_3789	gi|15900626|ref|NP_345230.1|	cation transporter E1-E2 family ATPase [Streptococcus pneumoniae TIGR4]	40.938	640	346	7	97	724	23	642	4.93e-169	499
141	gene_3794	gi|15926941|ref|NP_374474.1|	methionine sulfoxide reductase A [Staphylococcus aureus subsp. aureus N315]	44.848	165	89	1	28	192	6	168	2.58e-49	155
142	gene_3804	gi|215918900|ref|NP_819191.2|	cell division protein FtsZ [Coxiella burnetii RSA 493]	41.117	394	210	2	7	395	13	389	9.97e-75	235
143	gene_3814	gi|16765236|ref|NP_460851.1|	Holliday junction DNA helicase RuvB [Salmonella enterica subsp. enterica serovar Typhimurium str. LT2]	48.22	309	160	0	16	324	20	328	5.9e-113	329
144	gene_3872	gi|15902017|ref|NP_346621.1|	cysteine synthase [Streptococcus pneumoniae TIGR4]	50.505	297	144	3	4	298	5	300	1.18e-96	285
145	gene_3887	gi|82700518|ref|YP_415092.1|	phosphoglycerate kinase [Brucella melitensis biovar Abortus 2308]	47.059	391	203	1	6	392	5	395	3.4e-123	359
146	gene_3939	gi|89256151|ref|YP_513513.1|	GTP binding translational elongation factor Tu and G family protein [Francisella tularensis subsp. holarctica LVS]	52.805	606	271	6	3	604	5	599	0	642
147	gene_3950	gi|15608090|ref|NP_215465.1|	hypothetical protein Rv0950c [Mycobacterium tuberculosis H37Rv]	42.857	98	54	1	141	238	211	306	2.4e-19	83.6
148	gene_3982	gi|56708676|ref|YP_170572.1|	aspartate carbamoyltransferase [Francisella tularensis subsp. tularensis SCHU S4]	46.823	299	156	2	18	314	5	302	3.05e-87	261
149	gene_4069	gi|56707997|ref|YP_169893.1|	phosphoribosylaminoimidazole carboxylase catalyic subunit [Francisella tularensis subsp. tularensis SCHU S4]	59.06	149	61	0	1	149	1	149	5.68e-61	183
150	gene_4104	gi|82699646|ref|YP_414220.1|	serine hydroxymethyltransferase [Brucella abortus 2308]	57.177	418	171	3	4	413	20	437	3.32e-168	476
151	gene_4128	gi|15608463|ref|NP_215839.1|	acetyl-CoA acetyltransferase [Mycobacterium tuberculosis H37Rv]	40.979	388	225	3	5	389	1	387	1.34e-83	258
152	gene_4147	gi|15804359|ref|NP_290399.1|	acetolactate synthase 2 catalytic subunit [Escherichia coli O157:H7 str. EDL933]	46.702	561	274	7	8	559	1	545	1.91e-179	515
153	gene_4175	gi|89256745|ref|YP_514107.1|	50S ribosomal protein L27 [Francisella tularensis subsp. holarctica LVS]	71.429	70	20	0	1	70	1	70	8.09e-31	101
154	gene_4176	gi|16272817|ref|NP_439038.1|	GTPase ObgE [Haemophilus influenzae Rd KW20]	45.675	289	153	2	4	289	3	290	7.8e-68	216
155	gene_4188	gi|218561713|ref|YP_002343492.1|	cytochrome C551 peroxidase [Campylobacter jejuni subsp. jejuni NCTC 11168]	42.049	283	144	5	54	334	34	298	1.85e-66	209
156	gene_4208	gi|23502636|ref|NP_698763.1|	pyruvate carboxylase [Brucella suis 1330]	43.506	462	248	4	2	450	8	469	4.16e-122	382
157	gene_4211	gi|190149299|ref|YP_001967824.1|	peptide chain release factor 3 [Actinobacillus pleuropneumoniae serovar 7 str. AP76]	45.192	520	277	3	50	564	5	521	1.31e-155	454
158	gene_4348	gi|15641088|ref|NP_230720.1|	hypothetical protein VC1075 [Vibrio cholerae O1 biovar El Tor str. N16961]	41.209	182	99	3	1	179	1	177	4.71e-45	144
159	gene_4376	gi|148663465|ref|YP_001284988.1|	aspartate alpha-decarboxylase [Mycobacterium tuberculosis H37Ra]	51.304	115	55	1	1	115	1	114	1.72e-34	114
160	gene_4558	gi|15640277|ref|NP_229904.1|	lipopolysaccharide/O-antigen transport protein [Vibrio cholerae O1 biovar El Tor str. N16961]	43.119	109	62	0	2	110	150	258	1.17e-31	110
161	gene_4563	gi|15640286|ref|NP_229913.1|	transposase OrfAB, subunit B [Vibrio cholerae O1 biovar El Tor str. N16961]	47.273	110	58	0	2	111	112	221	2.83e-34	117

## Sheet: Table 8
	Supplementary File 5 Table 8: Common predicted virulence factors in all three spcecies (VFDB database)
	VFDB database		Function	Species (Identity %)
	Subject ID	Anotation		L. borgpetersenii strain HP364	L. weilii strain SC295	L. interrogans strain HP358
1	VFG019760(gi:229588672)	(pilR) putative two-component system, response regulator [Type IV pili biosynthesis (CVF518)] [Pseudomonas fluorescens SBW25]	Adherence	44.321	43.767	43.944
2	VFG009331(gi:118471351)	(purC) phosphoribosylaminoimidazole-succinocarboxamide synthase [Purine synthesis (CVF306)] [Mycobacterium smegmatis str. MC2 155]	NA	40.364	40.876	41.241
3	VFG047699	(OOM_0011) aspartate carbamoyltransferase [Pyrimidine biosynthesis (CVF845)] [Francisella noatunensis subsp. orientalis str. Toba 04]	Metabolic adaptation	47.176	47.508	47.176
4	VFG011809(gi:118475685)	(CFF8240_1413) bifunctional protein HldE [LOS (CVF396)] [Campylobacter fetus subsp. fetus 82-40]	Adherence	50.37	52.593	52.593
5	VFG000332(gb|NP_439271)	(rfaD) ADP-L-glycero-D-mannoheptose-6-epimerase [LOS (VF0044)] [Haemophilus influenzae Rd KW20]	Endotoxin	41.772	41.139	42.138
6	VFG043292(gi:126697817)	(flgC) flagellar basal-body rod protein [HexNAc (AI148)] [Clostridium difficile 630]	Invasion, motility	47.368	47.368	48.026
7	VFG000079(gb|NP_463763)	(clpC) endopeptidase Clp ATP-binding chain C [ClpC (VF0072)] [Listeria monocytogenes EGD-e]	Stress protein, adhesion and invasion	51.784	51.784	52.099
8	VFG038174(gi:213157857)	(ompA) outer membrane protein A [Outer membrane protein (CVF776)] [Acinetobacter baumannii AB0057]	Adherence	41.905	44.231	42.857
9	VFG043556(gi:12045157)	(MG_301) glyceraldehyde-3-phosphate dehydrogenase [GAPDH (AI368)] [Mycoplasma genitalium G37]	NA	49.102	49.701	48.503
10	VFG005997(gi:24379858)	(rmlA) putative glucose-1-phosphate thymidyltransferase [Capsule (CVF186)] [Streptococcus mutans UA159	Immune evasion	65.157	65.854	65.854
11	VFG007659(gi:59710773)	(rmlB) dTDP-glucose 4,6-dehydratase [Capsular polysaccharide (CVF282)] [Vibrio fischeri ES114]	Antiphagocytosis	58.551	58.551	58.261
12	VFG048807	(rmlC) dTDP-4-dehydrorhamnose 3,5-epimerase [Capsule (CVF854)] [Klebsiella pneumoniae subsp. pneumoniae MGH 78578]	Immune evasion	48.333	48.837	50
13	VFG018009(gi:157415404)	(C8J_1084) hypothetical protein [LOS (CVF396)] [Campylobacter jejuni subsp. jejuni 81116]	Adherence	50.975	51.253	51.811
14	VFG037994(gi:387125713)	(ABTJ_03752) UDP-N-acetylglucosamine 2-epimerase [Capsule (CVF775)] [Acinetobacter baumannii MDR-TJ]	Immune evasion	76.33	77.394	76.33
15	VFG014130(gi:152987766)	(PSPA7_1981) WbjC [LPS O-antigen (P. aeruginosa) (CVF520)] [Pseudomonas aeruginosa PA7]	Adherence; Endotoxin	54.223	55.586	56.131
16	VFG014129(gi:152988213)	(PSPA7_1980) polysaccharide biosynthesis protein; O-antigen biosynthesis protein [LPS O-antigen (P. aeruginosa) (CVF520)] [Pseudomonas aeruginosa PA7]	Adherence; Endotoxin	72.941	73.529	74.706
17	VFG002364(gb|YP_001007256)	(fcl) GDP-fucose synthetase [O-antigen (VF0392)] [Yersinia enterocolitica subsp. enterocolitica 8081]	Unclassified	57.468	57.605	56.863
18	VFG006700(gi:15612557)	(flgG_2) FLAGELLAR BASAL-BODY ROD PROTEIN (DISTAL ROD PROTEIN) [Flagella (CVF223)] [Helicobacter pylori J99]	Motility	54.545	54.545	54.924
19	VFG012103(gi:125975373)	(groEL) chaperonin GroEL [GroEL (CVF403)] [Clostridium thermocellum ATCC 27405]	Adherence	68.182	68.182	68.75
20	VFG000077(gb|NP_465991)	(clpP) ATP-dependent Clp protease proteolytic subunit [ClpP (VF0074)] [Listeria monocytogenes EGD-e]	Stress protein	61.579	61.579	62.105
21	VFG041304(gb|YP_095978)	(lirB) Dot/Icm type IV secretion system effector LirB [Dot/Icm (SS047)] [Legionella pneumophila subsp. pneumophila str. Philadelphia 1]	Secretion system; Type II secretion system	59.091	61.905	60.714
22	VFG009406(gi:118467956)	(glnA1) glutamine synthetase, type I [Glutamine synthesis (CVF311)] [Mycobacterium smegmatis str. MC2 155]	Amino acid and purine metabolism	49.686	49.476	50.105
23	VFG037990(gi:523521483)	(BJAB07104_00096) putative UDP-glucose 6-dehydrogenase [Capsule (CVF775)] [Acinetobacter baumannii BJAB07104]	Immune evasion	51.02	50.567	51.927
24	VFG005579(gi:116516768)	(eno) phosphopyruvate hydratase [Streptococcal enolase (CVF153)] [Streptococcus pneumoniae D39]	Enzyme	64.733	64.733	65.197
25	VFG049190	(KOX_00005) protein disaggregation chaperone [T6SS-II (CVF861)] [Klebsiella oxytoca KCTC 1686]	Secretion system	53.472	53.187	53.009
26	VFG043101(gi:15802357)	(fliA) flagellar biosynthesis sigma factor [peritrichous flagella (AI140)] [Escherichia coli O157:H7 str. EDL933]	Invasion	44.348	44.348	44.348
27	VFG007597(gi:59712444)	(flhA) flagellar biosynthesis protein [Flagella (CVF281)] [Vibrio fischeri ES114]	Motility; Colonization; Biofilm formation	41.01	41.159	41.308
28	VFG043308(gi:126697833)	(fliQ) flagellar export protein [HexNAc (AI148)] [Clostridium difficile 630]	Motility	41.176	41.176	41.176
29	VFG006610(gi:32266191)	(fliP) flagellar biosynthesis protein [Flagella (CVF223)] [Helicobacter hepaticus ATCC 51449]	Motility	46.903	44.841	46.46
30	VFG043295(gi:126697820)	(fliG) flagellar motor switch protein [HexNAc (AI148)] [Clostridium difficile 630]	Motility	41.916	41.916	41.916
31	VFG017989(gi:157415665)	(C8J_1346) hypothetical protein [Capsule biosynthesis and transport (CVF393)] [Campylobacter jejuni subsp. jejuni 81116]	Adherence; Phase variation	61.783	62.42	61.538
32	VFG016409(gi:49478936)	(cysE) serine acetyltransferase [Polysaccharide capsule (CVF567)] [Bacillus thuringiensis serovar konkukian str. 97-27]	Antiphagocytosis	44.604	44.604	43.165
33	VFG013618(gi:113461372)	(hemL) glutamate-1-semialdehyde aminotransferase [Heme biosynthesis (CVF506)] [Haemophilus somnus 129PT]	NA	42.958	44.471	43.925
34	VFG041578(gi:269138240)	(ETAE_0884) putative transglycosylase signal peptide protein [T3SS (SS025)] [Edwardsiella tarda EIB202]	Secretion system	48.78	48.78	51.667
35	VFG038840(gi:507521851)	(flmH) flagellar-related 3-oxoacyl-ACP reductase [Polar flagella (VF0473)] [Aeromonas hydrophila ML09-119]	Motility	43.21	42.798	44.033
36	VFG043573(gi:15605121)	(CT396) molecular chaperone DnaK [MOMP (AI392)] [Chlamydia trachomatis D/UW-3/CX]	Adherence	66.723	66.384	65.932
37	VFG002225(gb|NP_540330)	(gmd) GDP-mannose 4,6-dehydratase [LPS (VF0367)] [Brucella melitensis bv. 1 str. 16M]	Intracellular survival; Intracellular entry; Immunomodulator	62.059	61.471	62.059
38	VFG011801(gi:118475208)	(gmhA) phosphoheptose isomerase [LOS (CVF396)] [Campylobacter fetus subsp. fetus 82-40]	Adherence; Phase variation; Structural mimicry; Immune evasion	53.416	54.037	53.704
39	VFG043285(gi:126697810)	(fliC) flagellin subunit [HexNAc (AI148)] [Clostridium difficile 630]	Adherence; Motility	44.369	45.313	46.792
40	VFG016502(gi:47459418)	(pdhB) pyruvate dehydrogenase E1 component beta subunit [PDH-B (CVF588)] [Mycoplasma mobile 163K]	NA	40.823	40.823	40.19
41	VFG048930	(probable wbaZ) Putative Glycosyltransferase [Capsule (CVF854)] [Klebsiella pneumoniae subsp. rhinoscleromatis SB3432]	Immune evasion; Antiphagocytosis	40.71	41.257	40.71
42	VFG050160(gb|YP_002392932.1)	(kpsU) 3-deoxy-manno-octulosonate cytidylyltransferase [K1 capsule (VF0239)] [Escherichia coli O45:K1:H7 str. S88]	Invasion; Antiphagocytosis	44.915	44.068	43.802
43	VFG030700(gi:507420313)	(sugC) sugar ABC transporter ATP-binding protein SugC [Trehalose-recycling ABC transporter (CVF651)] [Mycobacterium abscessus subsp. bolletii 50594]	NA	41.667	42.424	44.314
44	VFG043304(gi:126697829)	(motB) chemotaxis protein [HexNAc (AI148)] [Clostridium difficile 630]	Invasion	41.429	41.429	41.429
45	VFG026980(gi:386005579)	(sigA/rpoV) RNA polymerase sigma factor [Sigma A (CVF325)] [Mycobacterium tuberculosis RGTB423]	Regulation	54.815	54.815	54.815
46	VFG041003(gi:284924301)	(aaiW) transposase [AAI/SCI-II (SS182)] [Escherichia coli O44:H18 042]	NA	51.316	41	42.222
47	VFG015871(gi:28871819)	(cfa8) crotonyl-CoA reductase [Phytotoxin coronatine (CVF545)] [Pseudomonas syringae pv. tomato str. DC3000]	NA	48.354	48.363	48.101
48	VFG047250	(Fphi_0366) UDP-N-acetylglucosamine pyrophosphorylase/glucosamine-1-phosphate N-acetyltransferase [LPS (CVF834)] [Francisella philomiragia subsp. philomiragia ATCC 25017]	Immune evasion	42.056	40.541	42.918
49	VFG043207(gb|YP_001006775)	(cheB) chemotaxis-specific methylesterase CheB [peritrichous flagella (AI145)] [Yersinia enterocolitica subsp. enterocolitica 8081]	Motility; Invasion; Biofilm formation	49.118	46.957	49.558
50	VFG031465(gi:118468451)	(ndk) nucleoside diphosphate kinase [Nucleoside diphosphate kinase (CVF660)] [Mycobacterium smegmatis str. MC2 155]	NA	44.361	44.361	45.865
51	VFG000320(gb|NP_208266)	(kdtB) lipopolysaccharide core biosynthesis protein [LPS (VF0056)] [Helicobacter pylori 26695]	Endotoxin; Low toxicity; Adherence	41.892	41.401	41.401
52	VFG016532(gi:42561491)	(oppF) oligopeptide ABC transporter, permease component [Capsule (CVF591)] [Mycoplasma mycoides subsp. mycoides SC str. PG1]	NA	40.984	40	49.63
53	VFG046167(gb|YP_002305089.1)	(CbuK_0688) Coxiella Dot/Icm type IVB secretion system translocated effector [T4SS effectors (CVF803)] [Coxiella burnetii CbuK_Q154]	Secretion system	51.136	42.754	48.936
54	VFG014994(gi:77457102)	(algW) Peptidase S1 and S6, chymotrypsin/Hap [Alginate regulation (CVF523)] [Pseudomonas fluorescens Pf0-1]	Antiphagocytosis; Serum resistance	41.52	41.691	41.349
55	VFG011430(gb|NP_540392)	(acpXL) acyl carrier protein [LPS (CVF383)] [Brucella melitensis bv. 1 str. 16M]	Intracellular survival	68.493	68.493	68.493
56	VFG045688(gi:383329042)	(uppS) undecaprenyl diphosphate synthase [Capsule (CVF618)] [Enterococcus faecium Aus0004]	Antiphagocytosis	42.017	42.437	40.529
57	VFG016381(gi:30023306)	(BC5274) UDP-N-acetylglucosamine 4,6-dehydratase [Polysaccharide capsule (CVF567)] [Bacillus cereus ATCC 14579]	Antiphagocytosis	41.696	41.176	41.349
58	VFG043408(gi:42780821)	(cheY) chemotaxis response regulator [peritrichous flagella (AI153)] [Bacillus cereus ATCC 10987]	Regulation	53.782	52.941	52.941
59	VFG043456(gi:22537734)	(scpB) segregation and condensation protein B [Fibronectin-binding protein (AI186)] [Streptococcus agalactiae 2603V/R]	NA	45.455	44.848	45.86
60	VFG042931(gi:146329004)	(ppk) polyphosphate kinase [type IV pili (AI117)] [Dichelobacter nodosus VCS1703A]	NA	40.341	40.172	40.444
61	VFG045297(gi:52840986)	(hisF) imidazole glycerol phosphate synthase subunit HisF [LPS (VF0171)] [Legionella pneumophila subsp. pneumophila str. Philadelphia 1]	Endotoxin	45.098	66.932	46.667
62	VFG004831(gi:57865922)	(hlb) beta-hemolysin [Beta hemolysin (CVF086)] [Staphylococcus epidermidis RP62A]	Toxin	48.797	48.11	43.151
63	VFG039536(gb|NP_820549)	(CBU_1566) Coxiella Dot/Icm type IVB secretion system translocated effector [T4SS effectors (CVF803)] [Coxiella burnetii RSA 493]	Secretion system	43.933	42.259	41.423
64	VFG037116(gi:313667375)	(msrA/B(pilB)) peptide methionine sulfoxide reductase [Methionine sulphoxide reductase (CVF762)] [Neisseria lactamica 020-06]	Stress protein	48.361	48.361	48.361
65	VFG018004(gi:157415399)	(C8J_1079) hypothetical protein [LOS (CVF396)] [Campylobacter jejuni subsp. jejuni 81116]		46.97	48.485	49.242

## Sheet: Table 9
	Supplementary File 5 Table 9: Common predicted virulence factors in all three spcecies (Victors database)
	Victors database			Species (Identity %)
	Subject ID	Anotation	L. borgpetersenii strain HP364	L. weilii strain SC295	L. interrogans strain HP358
1	gi|82699958|ref|YP_414532.1|	response regulator receiver [Brucella abortus 2308]	40.469	41.399	41.691
2	gi|16761308|ref|NP_456925.1|	chorismate synthase [Salmonella enterica subsp. enterica serovar Typhi str. CT18]	46.07	45.528	44.986
3	gi|15608090|ref|NP_215465.1|	hypothetical protein Rv0950c [Mycobacterium tuberculosis H37Rv]	42.373	42.857	42.308
4	gi|82699358|ref|YP_413932.1|	amidophosphoribosyltransferase [Brucella abortus 2308]	48.409	49.091	48.614
5	gi|89256685|ref|YP_514047.1|	cold-shock DEAD-box protein A [Francisella tularensis subsp. holarctica LVS]	40.355	40.665	40.921
6	gi|56708676|ref|YP_170572.1|	aspartate carbamoyltransferase [Francisella tularensis subsp. tularensis SCHU S4]	46.512	46.844	46.823
7	gi|17988384|ref|NP_541017.1|	glutamate synthase [NADPH] large chain [Brucella melitensis bv. 1 str. 16M]	43.571	43.442	43.117
8	gi|76788416|ref|YP_329644.1|	GTP-binding protein LepA [Streptococcus agalactiae A909]	59.235	59.567	60.302
9	gi|15803448|ref|NP_289481.1|	D-3-phosphoglycerate dehydrogenase [Escherichia col	49.878	49.633	50.367
10	gi|15800751|ref|NP_286765.1|	thioredoxin reductase [Escherichia coli O157:H7 str. EDL933]	51.266	50.949	50
11	gi|15799850|ref|NP_285862.1|	methionine aminopeptidase [Escherichia coli O157:H7 str. EDL933]	49.6	50.4	48.954
12	gi|53718035|ref|YP_107021.1|	putative cytidylyltransferase [Burkholderia pseudomallei K96243]	45.455	45.455	45.802
13	gi|15900408|ref|NP_345012.1|	CTP synthetase [Streptococcus pneumoniae TIGR4]	51.032	51.22	50.844
14	gi|82700674|ref|YP_415248.1|	50S ribosomal protein L19 [Brucella abortus 2308]	52.525	55.208	46.218
15	gi|15676245|ref|NP_273378.1|	type IV pilus assembly protein [Neisseria meningitidis MC58]	45.596	41.614	41.189
16	gi|56707750|ref|YP_169646.1|	ATP-dependent protease ATP-binding subunit ClpX [Francisella tularensis subsp. tularensis SCHU S4]	45.361	45.361	45.361
17	gi|117623421|ref|YP_852334.1|	GTP-dependent nucleic acid-binding protein EngD [Escherichia coli APEC O1]	51.923	52.473	53.297
18	gi|15676725|ref|NP_273870.1|	ADP-L-glycero-D-manno-heptose-6-epimerase [Neisseria meningitidis MC58]	40.541	40	40.419
19	gi|162419129|ref|YP_001605070.1|	bifunctional phosphoribosylaminoimidazolecarboxamide formyltransferase/IMP cyclohydrolase [Yersinia pestis Angola]	48.762	48.762	48.19
20	gi|161870537|ref|YP_001599709.1|	putative DedA protein [Neisseria meningitidis 053442]	51.531	52.821	52.041
21	gi|15926941|ref|NP_374474.1|	methionine sulfoxide reductase A [Staphylococcus aureus subsp. aureus N315]	40.94	48	44.848
22	gi|126208317|ref|YP_001053542.1|	pyridine nucleotide transhydrogenase [Actinobacillus pleuropneumoniae serovar 5b str. L20]	47.521	47.205	46.791
23	gi|56707557|ref|YP_169453.1|	glycine cleavage system H protein [Francisella tularensis subsp. tularensis SCHU S4]	45	45.833	45
24	gi|83269414|ref|YP_418705.1|	glycine dehydrogenase [Brucella abortus 2308]	54.729	54.729	55.473
25	gi|237813299|ref|YP_002897750.1|	phosphoserine aminotransferase [Burkholderia pseudomallei MSHR346]	44.536	44.715	45.257
26	gi|16802278|ref|NP_463763.1|	endopeptidase Clp ATP-binding chain C [Listeria monocytogenes EGD-e]	51.784	51.784	52.099
27	gi|56707554|ref|YP_169450.1|	lipoprotein releasing system ABC transporter ATP-binding protein [Francisella tularensis subsp. tularensis SCHU S4]	44.344	43.75	42.857
28	gi|799338421|ref|XP_012051670.1|	phosphoenolpyruvate carboxykinase (ATP) [Cryptococcus neoformans var. grubii H99]	48.221	48.221	48.221
29	gi|56707756|ref|YP_169652.1|	protease GTP-binding subunit [Francisella tularensis subsp. tularensis SCHU S4]	44.3	41.061	43.202
30	gi|53720660|ref|YP_109646.1|	anthranilate synthase component II [Burkholderia pseudomallei K96243]	58.378	57.297	58.378
31	gi|82700518|ref|YP_415092.1|	phosphoglycerate kinase [Brucella melitensis biovar Abortus 2308]	46.292	47.315	47.059
32	gi|16765425|ref|NP_461040.1|	glucose-1-phosphate thymidylyltransferase [Salmonella enterica subsp. enterica serovar Typhimurium str. LT2]	68.966	69.31	69.896
33	gi|16765427|ref|NP_461042.1|	dTDP-glucose-4,6-dehydratase [Salmonella enterica subsp. enterica serovar Typhimurium str. LT2]	54.19	55.556	54.722
34	gi|16765424|ref|NP_461039.1|	dTDP-4-deoxyrhamnose 3,5 epimerase [Salmonella enterica subsp. enterica serovar Typhimurium str. LT2]	51.299	48.81	51.634
35	gi|56707901|ref|YP_169797.1|	sugar transferase [Francisella tularensis subsp. tularensis SCHU S4]	46.111	46.667	46.667
36	gi|15802513|ref|NP_288539.1|	fucose synthetase [Escherichia coli O157:H7 str. EDL933]	56.169	55.663	57.096
37	gi|121602875|ref|YP_989430.1|	chaperonin GroEL [Bartonella bacilliformis KC583]	63.688	63.688	63.498
38	gi|15804359|ref|NP_290399.1|	acetolactate synthase 2 catalytic subunit [Escherichia coli O157:H7 str. EDL933]	46.57	47.197	46.702
39	gi|16763829|ref|NP_459444.1|	ATP-dependent Clp protease proteolytic subunit [Salmonella enterica subsp. enterica serovar Typhimurium str. LT2]	62.105	62.105	61.053
40	gi|227817253|ref|YP_002817262.1|	ATP-dependent protease ATP-binding subunit ClpX [Bacillus anthracis str. CDC 684]	64.109	64.851	64.865
41	gi|126209104|ref|YP_001054329.1|	putative FKBP-type peptidyl-prolyl cis-trans isomerase [Actinobacillus pleuropneumoniae L20]	45.872	46.667	47.619
42	gi|15901382|ref|NP_345986.1|	Cof family protein/peptidyl-prolyl cis-trans isomerase, cyclophilin type [Streptococcus pneumoniae TIGR4]	43.094	42.541	41.758
43	gi|218930090|ref|YP_002347965.1|	hypothetical protein YPO3045 [Yersinia pestis CO92]	44.211	49.032	48.428
44	gi|17987262|ref|NP_539896.1|	glutamine synthetase [Brucella melitensis bv. 1 str. 16M]	50.212	50.424	50.424
45	gi|32140413|gb|AAP68994.1|	thiol-specific antioxidant protein 1 [Cryptococcus neoformans var. grubii]	53.646	53.646	53.125
46	gi|56707997|ref|YP_169893.1|	phosphoribosylaminoimidazole carboxylase catalyic subunit [Francisella tularensis subsp. tularensis SCHU S4]	59.06	57.718	59.06
47	gi|45441774|ref|NP_993313.1|	nucleotide sugar dehydrogenase [Yersinia pestis biovar Microtus str. 91001]	52.489	51.81	52.715
48	gi|15640667|ref|NP_230296.1|	polynucleotide phosphorylase/polyadenylase [Vibrio cholerae O1 biovar El Tor str. N16961]	47.307	47.307	47.453
49	gi|16767191|ref|NP_462806.1|	thioredoxin [Salmonella enterica subsp. enterica serovar Typhimurium str. LT2]	43.564	43.564	43.564
50	gi|16765976|ref|NP_461591.1|	chaperone protein ClpB [Salmonella enterica subsp. enterica serovar Typhimurium str. LT2]	52.894	52.607	52.028
51	gi|190149343|ref|YP_001967868.1|	recombination protein RecR [Actinobacillus pleuropneumoniae serovar 7 str. AP76]	45.026	45.026	46.073
52	gi|71911651|ref|YP_283201.1|	tRNA uridine 5-carboxymethylaminomethyl modification protein GidA [Streptococcus pyogenes MGAS5005]	46.388	46.709	46.228
53	gi|16765599|ref|NP_461214.1|	DNA gyrase subunit A [Salmonella enterica subsp. enterica serovar Typhimurium str. LT2]	45.959	46.2	46.562
54	gi|15609472|ref|NP_216851.1|	serine acetyltransferase [Mycobacterium tuberculosis H37Rv]	42.5	43.216	45.226
55	gi|227080695|ref|YP_002809246.1|	pyruvate kinase [Vibrio cholerae M66-2]	41.72	41.72	42.094
56	gi|15609067|ref|NP_216446.1|	hypothetical protein Rv1930c [Mycobacterium tuberculosis H37Rv]	44.118	48.235	45.882
57	gi|17987159|ref|NP_539793.1|	ATP-dependent protease LA [Brucella melitensis bv. 1 str. 16M]	40.662	40.795	40.53
58	gi|227082148|ref|YP_002810699.1|	3-ketoacyl-ACP reductase [Vibrio cholerae M66-2]	46.185	45.783	48.193
59	gi|123440975|ref|YP_001004964.1|	chaperone protein DnaJ [Yersinia enterocolitica subsp. enterocolitica 8081]	48.925	48.387	49.33
60	gi|82699425|ref|YP_413999.1|	short-chain dehydrogenase [Brucella abortus 2308]	62.059	61.471	62.059
61	gi|15676105|ref|NP_273236.1|	UDP-N-acetylglucosamine acyltransferase [Neisseria meningitidis MC58]	41.732	41.339	41.339
62	gi|53722725|ref|YP_111710.1|	3-isopropylmalate dehydrogenase [Burkholderia pseudomallei K96243]	55	55.278	55.833
63	gi|82700306|ref|YP_414880.1|	aspartate aminotransferase [Brucella abortus 2308]	48.148	47.407	48.642
64	gi|23500192|ref|NP_699632.1|	glycerol kinase [Brucella suis 1330]	49.194	49.194	49.197
65	gi|82700673|ref|YP_415247.1|	isopropylmalate isomerase large subunit [Brucella abortus 2308]	64.731	64.731	64.795
66	gi|16763693|ref|NP_459308.1|	phosphoheptose isomerase [Salmonella enterica subsp. enterica serovar Typhimurium str. LT2]	43.023	43.023	44.186
67	gi|15607795|ref|NP_215169.1|	ribonucleotide ABC transporter ATP-binding protein [Mycobacterium tuberculosis H37Rv]	41.224	41.633	41.633
68	gi|15900189|ref|NP_344793.1|	leucyl-tRNA synthetase [Streptococcus pneumoniae TIGR4]	50.78	50.056	49.667
69	gi|218561713|ref|YP_002343492.1|	cytochrome C551 peroxidase [Campylobacter jejuni subsp. jejuni NCTC 11168]	40.956	41.297	42.049
70	gi|218767290|ref|YP_002341802.1|	methionyl-tRNA synthetase [Neisseria meningitidis Z2491]	45.582	45.722	44.842
71	gi|16272817|ref|NP_439038.1|	GTPase ObgE [Haemophilus influenzae Rd KW20]	47.405	47.059	45.675
72	gi|89256745|ref|YP_514107.1|	50S ribosomal protein L27 [Francisella tularensis subsp. holarctica LVS]	71.429	71.429	71.429
73	gi|215918900|ref|NP_819191.2|	cell division protein FtsZ [Coxiella burnetii RSA 493]	41.379	41.667	41.117
74	gi|15609639|ref|NP_217018.1|	acetyl-/propionyl-CoA carboxylase subunit beta [Mycobacterium tuberculosis H37Rv]	61.121	61.121	62.782
75	gi|226224428|ref|YP_002758535.1|	pantothenate metabolism flavoprotein [Listeria monocytogenes Clip81459]	48.333	48.889	46.629
76	gi|56708683|ref|YP_170579.1|	riboflavin biosynthesis protein ribA/GTP-cyclohydrolase II [Francisella tularensis subsp. tularensis SCHU S4]	43.687	43.939	44.444
77	gi|82700036|ref|YP_414610.1|	recombinase A [Brucella abortus 2308]	67.683	67.378	68.923
78	gi|16766744|ref|NP_462359.1|	FKBP-type peptidyl-prolyl cis-trans isomerase [Salmonella enterica subsp. enterica serovar Typhimurium str. LT2]	44.828	46.207	43.448
79	gi|227082662|ref|YP_002811213.1|	fructose-1,6-bisphosphatase [Vibrio cholerae M66-2]	52.239	52.711	53.571
80	gi|54297202|ref|YP_123571.1|	RNA polymerase sigma factor RpoS [Legionella pneumophila str. Paris]	42.276	42.276	42.276
81	gi|190149299|ref|YP_001967824.1|	peptide chain release factor 3 [Actinobacillus pleuropneumoniae serovar 7 str. AP76]	44.933	44.933	45.192
82	gi|15676067|ref|NP_273197.1|	elongation factor Tu [Neisseria meningitidis MC58]	73	73	72.431
83	gi|17987064|ref|NP_539698.1|	DNA-directed RNA polymerase subunit alpha [Brucella melitensis bv. 1 str. 16M]	45.016	44.695	44.695
84	gi|799346519|ref|XP_012053381.1|	glutathione peroxidase [Cryptococcus neoformans var. grubii H99]	53.782	54.622	53.782
85	gi|17987161|ref|NP_539795.1|	excinuclease ABC subunit A [Brucella melitensis bv. 1 str. 16M]	56.45	57.128	56.643
86	gi|15608463|ref|NP_215839.1|	acetyl-CoA acetyltransferase [Mycobacterium tuberculosis H37Rv]	41.495	41.753	40.979
87	gi|398015484|ref|XP_003860931.1|	argininosuccinate synthase, putative [Leishmania donovani]	52.513	52.764	52.764
88	gi|15926577|ref|NP_374110.1|	hypothetical protein SA0847 [Staphylococcus aureus subsp. aureus N315]	40.132	42.541	41.368
89	gi|15644930|ref|NP_207100.1|	dipeptide ABC transporter ATP-binding protein DppF [Helicobacter pylori 26695]	49.412	49.02	50
90	gi|23502251|ref|NP_698378.1|	ketol-acid reductoisomerase [Brucella suis 1330]	56.495	57.402	56.798
91	gi|53720427|ref|YP_109413.1|	phosphoribosylaminoimidazole synthetase [Burkholderia pseudomallei K96243]	48.83	48.246	47.368
92	gi|16765236|ref|NP_460851.1|	Holliday junction DNA helicase RuvB [Salmonella enterica subsp. enterica serovar Typhimurium str. LT2]	49.191	48.867	48.22
93	gi|227082512|ref|YP_002811063.1|	carbamoyl phosphate synthase large subunit [Vibrio cholerae M66-2]	54.414	54.545	54.595
94	gi|15645489|ref|NP_207664.1|	flagellar hook protein FlgE [Helicobacter pylori 26695]	41.624	40.609	41.624
95	gi|17987781|ref|NP_540415.1|	1-deoxy-D-xylulose-5-phosphate synthase [Brucella melitensis bv. 1 str. 16M]	42.146	41.784	41.68
96	gi|15926952|ref|NP_374485.1|	tryptophan synthase subunit beta [Staphylococcus aureus subsp. aureus N315]	55.906	54.639	56.477
97	gi|56707468|ref|YP_169364.1|	uridylate kinase [Francisella tularensis subsp. tularensis SCHU S4]	47.66	46.809	46.186
98	gi|23502636|ref|NP_698763.1|	pyruvate carboxylase [Brucella suis 1330]	42.641	43.074	43.506
99	gi|82699953|ref|YP_414527.1|	RNA-binding protein Hfq [Brucella abortus 2308]	51.429	51.429	51.429
100	gi|124512626|ref|XP_001349446.1|	serine protease, putative [Plasmodium falciparum 3D7]	41.81	41.81	41.126
101	gi|56707257|ref|YP_169153.1|	adenine phosphoribosyltransferase [Francisella tularensis subsp. tularensis SCHU S4]	50.617	50.617	50
102	gi|254804932|ref|YP_003083153.1|	DedA protein [Neisseria meningitidis alpha14]	50	50.99	50.495
103	gi|15610692|ref|NP_218073.1|	acetyl-CoA acetyltransferase FadA [Mycobacterium tuberculosis H37Rv]	41.606	41.849	42.092
104	gi|82699102|ref|YP_413676.1|	B12-dependent methionine synthase [Brucella abortus 2308]	58.096	57.315	57.235
105	gi|15641088|ref|NP_230720.1|	hypothetical protein VC1075 [Vibrio cholerae O1 biovar El Tor str. N16961]	43.407	44.828	41.209
106	gi|16767407|ref|NP_463022.1|	DNA-directed RNA polymerase subunit beta [Salmonella enterica subsp. enterica serovar Typhimurium str. LT2]	43.689	50.479	50.16
107	gi|82699646|ref|YP_414220.1|	serine hydroxymethyltransferase [Brucella abortus 2308]	57.729	57.488	57.177
108	gi|56707256|ref|YP_169152.1|	dihydrolipoamide succinyltransferase component of 2-oxoglutarate dehydrogenase complex [Francisella tularensis subsp. tularensis SCHU S4]	51.095	51.961	50.957
109	gi|227082213|ref|YP_002810764.1|	2-oxoglutarate dehydrogenase E1 component [Vibrio cholerae M66-2]	44.708	44.898	45.356
110	gi|16128026|ref|NP_414573.1|	carbamoyl phosphate synthetase small subunit, glutamine amidotransferase [Escherichia coli str. K-12 substr. MG1655]	46.809	47.733	47.467
111	gi|56707931|ref|YP_169827.1|	50S ribosomal protein L20 [Francisella tularensis subsp. tularensis SCHU S4]	55.66	55.66	54.717
112	gi|16802733|ref|NP_464218.1|	chemotaxis response regulator CheY [Listeria monocytogenes EGD-e]	50.427	49.573	50.427
113	gi|89256878|ref|YP_514240.1|	tRNA/rRNA methyltransferase [Francisella tularensis subsp. holarctica LVS]	43.151	43.151	43.151
114	gi|799314770|ref|XP_012046704.1|	S-adenosylmethionine synthase [Cryptococcus neoformans var. grubii H99]	56.085	55.82	55.556
115	gi|56707993|ref|YP_169889.1|	bifunctional 5,10-methylene-tetrahydrofolate dehydrogenase/5,10-methylene-tetrahydrofolate cyclohydrolase [Francisella tularensis subsp. tularensis SCHU S4]	44.604	44.245	45.683
116	gi|58259419|ref|XP_567122.1|	acetate--CoA ligase [Cryptococcus neoformans var. neoformans JEC21]	53.772	54.093	51.442
117	gi|56707642|ref|YP_169538.1|	succinyl-CoA synthetase subunit alpha [Francisella tularensis subsp. tularensis SCHU S4]	62.199	61.856	61.856
118	gi|56707643|ref|YP_169539.1|	succinyl-CoA synthetase subunit beta [Francisella tularensis subsp. tularensis SCHU S4]	52.32	52.835	52.174
119	gi|29376329|ref|NP_815483.1|	phosphoribosylformylglycinamidine synthase II [Enterococcus faecalis V583]	44.87	45.726	45.205
120	gi|15600048|ref|NP_253542.1|	phosphoribosylamine--glycine ligase [Pseudomonas aeruginosa PAO1]	43.735	43.735	44.208
121	gi|148663465|ref|YP_001284988.1|	aspartate alpha-decarboxylase [Mycobacterium tuberculosis H37Ra]	51.304	52.294	51.304
122	gi|15902017|ref|NP_346621.1|	cysteine synthase [Streptococcus pneumoniae TIGR4]	51.689	52.027	50.505
123	gi|799336493|ref|XP_012051284.1|	spermidine synthase [Cryptococcus neoformans var. grubii H99]	46.715	45.985	45.62
124	gi|15599026|ref|NP_252520.1|	leucyl aminopeptidase [Pseudomonas aeruginosa PAO1]	43.235	42.949	42.353
125	gi|15608126|ref|NP_215501.1|	adhesion component ABC transporter ATP-binding protein [Mycobacterium tuberculosis H37Rv]	46.231	46.734	41.284
126	gi|17986954|ref|NP_539588.1|	integral membrane protein / hemolysin [Brucella melitensis bv. 1 str. 16M]	46.725	47.162	46.93
127	gi|116516623|ref|YP_815510.1|	adenylosuccinate lyase [Streptococcus pneumoniae D39]	47.222	48.148	48.38
128	gi|82700463|ref|YP_415037.1|	deoxyuridine 5'-triphosphate nucleotidohydrolase [Brucella abortus 2308]	48.507	48.507	50

## Sheet: Table 10
	Supplementary File 5 Table 10: Common predicted virulence factors in L. borgpetersenii strain HP364 and L. weilii strain SC295
	VFDB database
	Subject ID	Anotation	Function	L. borgpetersenii strain HP364	L. weilii strain SC295
1	VFG031738(gi:169631126)	(regX3) Sensory transduction protein RegX3 [RegX3 (CVF667)] [Mycobacterium abscessus ATCC 19977]	Regulation	42.667	42.667
2	VFG013431(gi:68249957)	(rfaE) ADP-heptose synthase [LOS (CVF494)] [Haemophilus influenzae 86-028NP]	Endotoxin	40.439	41.066
3	VFG013465(gb|NP_439706)	(kdsA) 2-dehydro-3-deoxyphosphooctonate aldolase [LOS (CVF494)] [Haemophilus influenzae Rd KW20]	Endotoxin	43.494	43.866
4	VFG013413(gi:68249693)	(lpxC) UDP-3-O-[3-hydroxymyristoyl] N-acetylglucosamine deacetylase [LOS (CVF494)] [Haemophilus influenzae 86-028NP]	Endotoxin	40.206	40.206
5	VFG019029(gi:170025407)	(YPK_3190) CDP-glucose 4,6-dehydratase [O-antigen (CVF043)] [Yersinia pseudotuberculosis YPIII]	Unclassified	47.175	48.725
6	VFG003392(gi:51595349)	(ddhA) glucose-1-phosphate cytidylyltransferase [O-antigen (CVF043)] [Yersinia pseudotuberculosis IP 32953]	Unclassified	55.691	53.247
7	VFG014120(gi:152983772)	(PSPA7_1971) UDP-N-acetylglucosamine 2-epimerase [LPS O-antigen (P. aeruginosa) (CVF520)] [Pseudomonas aeruginosa PA7]	Adherence	47.668	48.901
8	VFG014119(gi:152984520)	(PSPA7_1970) NAD-dependent epimerase/dehydratase [LPS O-antigen (P. aeruginosa) (CVF520)] [Pseudomonas aeruginosa PA7]	Adherence	59.375	61.377
9	VFG025402(gi:53723901)	(fliN) flagellar motor switch protein FliN [Flagella (CVF643)] [Burkholderia mallei ATCC 23344]	Invasion	51.579	51.579
10	VFG014854(gi:146306058)	(algI) membrane bound O-acyl transferase, MBOAT family protein [Alginate biosynthesis (CVF522)] [Pseudomonas mendocina ymp]	Antiphagocytosis	42.67	42.781
11	VFG017987(gi:157415663)	(C8J_1344) hypothetical protein [Capsule biosynthesis and transport (CVF393)] [Campylobacter jejuni subsp. jejuni 81116]	Adherence	44.063	44.375
12	VFG047602	(FN3523_1197) gamma-glutamyltranspeptidase [Cysteine acquisition (CVF840)] [Francisella cf. tularensis subsp. novicida 3523]	NA	42.43	41.495
13	VFG000080(gb|NP_464522)	(clpE) ATP-dependent protease [ClpE (VF0073)] [Listeria monocytogenes EGD-e]	Stress protein	42.326	43.514
14	VFG026367(gi:507422180)	(leuD) 3-isopropylmalate dehydratase small subunit [Leucine synthesis (CVF309)] [Mycobacterium abscessus subsp. bolletii 50594]	NA	41.294	40.299
15	VFG011333(gi:33592494)	(fliN) flagellar motor switch protein FliN [Flagella (CVF382)] [Bordetella pertussis Tohama I]	NA	48.193	48.193
16	VFG025876(gi:107024392)	(tsr) methyl-accepting chemotaxis sensory transducer [Flagella (CVF643)] [Burkholderia cenocepacia AU 1054]	Invasion	42.222	41.852
17	VFG013266(gi:68248866)	(orfM) putative deoxyribonucleotide triphosphate pyrophosphatase [LOS (CVF494)] [Haemophilus influenzae 86-028NP]	Endotoxin	43.386	41.799
18	VFG009318(gi:120406311)	(panD) aspartate 1-decarboxylase [Pantothenate synthesis (CVF305)] [Mycobacterium vanbaalenii PYR-1]	Metabolic adaptation	55.357	55.455
19	VFG027322(gi:433647464)	(relA) (p)ppGpp synthetase, RelA/SpoT family [(p)ppGpp synthesis and hydrolysis (CVF335)] [Mycobacterium smegmatis JS623]	Regulation	40.227	40.113
20	VFG041988(gi:17549096)	(popC) POPC protein [T3SS (SS008)] [Ralstonia solanacearum GMI1000]	NA	40.291	41.667
	Victors database
	Subject ID	Anotation		L. borgpetersenii strain HP364	L. weilii strain SC295
1	gi|15900623|ref|NP_345227.1|	phosphomethylpyrimidine kinase [Streptococcus pneumoniae TIGR4]		40.076	41.221
2	gi|161869147|ref|YP_001598313.1|	sugar transport PTS system phosphocarrier protein HPr [Neisseria meningitidis 053442]		47.368	47.368
3	gi|126208474|ref|YP_001053699.1|	ATPase [Actinobacillus pleuropneumoniae serovar 5b str. L20]		40.179	40.179
4	gi|15601885|ref|NP_244957.1|	phosphoribosylglycinamide formyltransferase [Pasteurella multocida subsp. multocida str. Pm70]		42.408	43.455
5	gi|123443294|ref|YP_001007268.1|	CDP-glucose 4,6-dehydratase [Yersinia enterocolitica subsp. enterocolitica 8081]		46.26	47.5
6	gi|123443295|ref|YP_001007269.1|	glucose-1-phosphate cytidylyltransferase [Yersinia enterocolitica subsp. enterocolitica 8081]		53.252	51.082
7	gi|33593244|ref|NP_880888.1|	type III secretion system ATPase [Bordetella pertussis Tohama I]		44.053	44.176
8	gi|126209112|ref|YP_001054337.1|	F0F1 ATP synthase subunit alpha [Actinobacillus pleuropneumoniae serovar 5b str. L20]		54.314	53.725
9	gi|16272865|ref|NP_439088.1|	catalase [Haemophilus influenzae Rd KW20]		55.833	55.579
10	gi|82700098|ref|YP_414672.1|	glyoxalase/bleomycin resistance protein/dioxygenase [Brucella abortus 2308]		54.61	54.61
11	gi|15609175|ref|NP_216554.1|	sugar ABC transporter ATP-binding protein [Mycobacterium tuberculosis H37Rv]		41.818	41.818
12	gi|56707270|ref|YP_169166.1|	sensor histidine kinase [Francisella tularensis subsp. tularensis SCHU S4]		42	41
13	gi|16766264|ref|NP_461879.1|	sensory histidine kinase [Salmonella enterica subsp. enterica serovar Typhimurium str. LT2]		40	41.434
14	gi|17987110|ref|NP_539744.1|	undecaprenyl pyrophosphate synthase [Brucella melitensis bv. 1 str. 16M]		40.693	40
15	gi|23501931|ref|NP_698058.1|	cysteine synthase A [Brucella suis 1330]		56.347	57.276
16	gi|82700840|ref|YP_415414.1|	imidazole glycerol phosphate synthase subunit HisF [Brucella abortus 2308]		60.311	60.311
17	gi|26246966|ref|NP_753006.1|	dihydroorotate dehydrogenase 2 [Escherichia coli CFT073]		42.522	40.741
18	gi|56708247|ref|YP_170143.1|	GTP binding translational elongation factor Tu and G family protein [Francisella tularensis subsp. tularensis SCHU S4]		52.97	52.805

[truncated: 5 more sheets: Table 11, Table 12, Table 13, Table 14, Table 15]
